# Supplementary material for: Wilms' tumour 1‐associating protein inhibits endothelial cell angiogenesis by m6A‐dependent epigenetic silencing of desmoplakin in brain arteriovenous malformation
Source: J Cell Mol Med. 2020 Apr 13;24(9):4981–91. doi: 10.1111/jcmm.15101 (PMC7205785; doi:10.1111/jcmm.15101)
Supplement: Supplementary file 4 — Table S3 [file JCMM-24-4981-s004.xlsx]

## Sheet: Normal-AVM 差异基因列表
BAVMs vs control down-regulated genes					BAVMs vs control up-regulated genes
Gene symbol	Fold change	log2FoldChange	Adj p-value	Regulation	Gene symbol	Fold change	log2FoldChange	Adj p-value	Regulation
SLC22A8	-22.9897	-4.52292	3.43575e-05	down	ATMIN	1.20795	0.272556	0.0438709	up
C8orf54	-22.4976	-4.4917	9.83652e-06	down	C1orf107	1.21532	0.281331	0.0290254	up
HCCC11	-20.7623	-4.37589	8.64185e-07	down	RTF1	1.21595	0.282086	0.0178896	up
FER1L6	-20.6233	-4.3662	1.35406e-12	down	TRAK1	1.22055	0.287534	0.00616067	up
GJB2	-19.5919	-4.29219	2.48486e-08	down	DUSP28	1.22163	0.288804	0.0419549	up
SLC5A5	-19.0024	-4.24811	0.000134445	down	ZNF398	1.22193	0.289166	0.0358722	up
IGSF10	-18.1254	-4.17994	3.74221e-17	down	DHX57	1.22251	0.289851	0.00292219	up
LCN2	-17.2187	-4.1059	1.52901e-06	down	SMCR7L	1.22487	0.29263	0.0280254	up
BC043553	-17.19	-4.1035	3.60663e-07	down	CTBP1	1.22866	0.297091	0.0364893	up
WFIKKN2	-15.6861	-3.97142	2.2441e-07	down	OXNAD1	1.22969	0.298297	0.044351	up
COL2A1	-15.5535	-3.95916	6.08301e-10	down	ERCC5	1.2386	0.308716	0.00425014	up
BX537697	-15.444	-3.94897	3.94261e-06	down	COMMD7	1.24513	0.316293	0.0091978	up
SLC13A4	-15.0764	-3.91422	2.969e-09	down	TUBGCP3	1.24524	0.316422	0.004249	up
DSC3	-14.2801	-3.83593	1.24513e-05	down	TGFBRAP1	1.24825	0.319908	0.0449821	up
CDC20B	-13.5277	-3.75785	4.61937e-07	down	ATXN7L1	1.25744	0.330491	0.0208864	up
C3orf65	-13.3286	-3.73646	6.77658e-09	down	TMEM62	1.25868	0.33191	0.0111076	up
SLC22A6	-13.2705	-3.73015	3.43575e-05	down	MRPS16	1.25923	0.332545	0.00345596	up
CRABP1	-13.1195	-3.71364	0.000149975	down	ARHGEF11	1.25936	0.332691	0.0343892	up
AADAC	-12.8944	-3.68867	1.66725e-07	down	ZNF250	1.27472	0.350186	0.0394687	up
CHP2	-12.8534	-3.68408	0.000521207	down	AGGF1	1.27515	0.350668	0.021596	up
LOC201651	-12.8458	-3.68322	6.42608e-10	down	C10orf88	1.28141	0.357727	0.0265077	up
AX746596	-12.7737	-3.6751	1.95936e-07	down	ASB8	1.28237	0.35881	0.00204507	up
STAB2	-12.2047	-3.60937	2.77854e-11	down	FNBP1	1.28591	0.362793	0.0291651	up
CEACAM6	-11.9139	-3.57457	0.000245286	down	GLOD4	1.2904	0.367813	0.0315285	up
KRT15	-11.7756	-3.55773	0.00015323	down	MAP3K12	1.29202	0.369624	0.0449079	up
ALX1	-11.7	-3.54843	2.15408e-05	down	ZNF671	1.29645	0.374565	0.0317496	up
KLF5	-11.5572	-3.53072	2.40337e-11	down	MGC72080	1.29937	0.377815	0.0470125	up
UCN2	-11.265	-3.49377	3.54291e-07	down	RABL2B	1.3025	0.381281	0.00763326	up
SLC6A13	-11.1698	-3.48153	2.82763e-08	down	TMEM53	1.30349	0.382383	0.035554	up
SLC6A20	-11.1305	-3.47644	1.63908e-05	down	CCDC90A	1.30422	0.383187	0.00537021	up
SERPIND1	-11.0085	-3.46055	1.48285e-08	down	DHX32	1.30498	0.384025	0.013857	up
SLC22A2	-10.5038	-3.39284	5.77919e-05	down	ATRN	1.30573	0.384858	0.0247109	up
PKP2	-10.4718	-3.38844	7.73115e-09	down	GSK3B	1.30956	0.38908	0.0337802	up
TTLL8	-10.4305	-3.38273	4.34138e-06	down	ZFP64	1.31149	0.39121	0.0498534	up
PRDM6	-9.69433	-3.27714	1.28203e-06	down	DSTYK	1.31214	0.391923	0.0449087	up
BC153822	-9.66466	-3.27272	5.40761e-07	down	SPIRE1	1.31253	0.392351	0.0191266	up
GJB6	-9.59268	-3.26193	0.000182625	down	AMZ2	1.31311	0.392993	0.0454587	up
WDR72	-9.56019	-3.25704	0.000143547	down	ZFP82	1.31345	0.393366	0.0146665	up
KLHDC7A	-9.16068	-3.19546	0.00175794	down	FBXO10	1.31675	0.396979	0.0414274	up
CD177	-9.012	-3.17185	8.47319e-05	down	ZNF490	1.3195	0.399993	0.042424	up
SLC16A12	-9.01189	-3.17183	5.00186e-06	down	ZNF772	1.31993	0.400458	0.042477	up
SLC17A3	-8.82222	-3.14114	6.44109e-07	down	ARF5	1.32201	0.402736	0.0181611	up
NDST4	-8.77445	-3.13331	3.87979e-06	down	PIAS4	1.32204	0.402761	0.039186	up
BC042802	-8.70028	-3.12106	0.0004384	down	ZNF419	1.32478	0.405751	0.0327606	up
PTGDS	-8.6761	-3.11705	3.46897e-09	down	TBC1D12	1.32486	0.405844	0.0233353	up
SCGB1D2	-8.63955	-3.11096	0.00125799	down	RFX7	1.32758	0.408804	0.0266193	up
OR52N1	-8.63187	-3.10967	0.00562367	down	FRMD4A	1.32958	0.410973	0.0095796	up
AK095968	-8.61432	-3.10674	0.0021806	down	CKAP5	1.3299	0.411318	0.0193467	up
SERPINA4	-8.57131	-3.09952	0.00135413	down	HNRNPA1L2	1.33033	0.411788	0.0194289	up
TU12B1-TY	-8.5546	-3.0967	6.57534e-09	down	PALB2	1.33154	0.413091	0.0055974	up
KERA	-8.35455	-3.06256	0.00428133	down	C12orf49	1.34212	0.42451	0.00802756	up
COCH	-8.29475	-3.0522	1.15404e-08	down	OBFC2B	1.34239	0.424799	0.0115128	up
SLC26A7	-8.05209	-3.00936	5.87572e-10	down	VPS33B	1.34308	0.425544	0.00382086	up
AKR1C1	-7.98342	-2.99701	1.41836e-13	down	KBTBD4	1.34382	0.426343	0.000947344	up
CSF3	-7.97923	-2.99625	0.00147103	down	CEP170	1.34683	0.429567	0.0107112	up
CR627394	-7.92176	-2.98582	1.58934e-06	down	ATG7	1.35039	0.433375	0.0461726	up
AK056490	-7.87208	-2.97675	9.3076e-06	down	RNF215	1.35056	0.433556	0.0497105	up
FBI12	-7.82212	-2.96756	4.72221e-08	down	PARP2	1.35199	0.435087	0.0357035	up
C2orf66	-7.77997	-2.95976	7.35742e-05	down	C22orf27	1.35243	0.435552	0.0259064	up
FAM134B	-7.69461	-2.94385	1.41836e-13	down	C20orf29	1.3531	0.436274	0.042424	up
SLPI	-7.63747	-2.9331	2.8395e-05	down	SMC6	1.35405	0.437277	0.0294653	up
GAS1	-7.61871	-2.92955	2.03578e-08	down	CEP250	1.35719	0.44062	0.0247672	up
SLC9A2	-7.51383	-2.90955	1.35469e-05	down	HTT	1.35947	0.443047	0.00625532	up
CPAMD8	-7.46322	-2.8998	4.00576e-05	down	AKAP7	1.36092	0.444587	0.0465903	up
RPTN	-7.46234	-2.89963	0.0012454	down	PDIA3P	1.36325	0.447049	0.0350947	up
ERRFI1	-7.40374	-2.88825	8.65158e-10	down	NAAA	1.36487	0.448769	0.0450508	up
DSG2	-7.39881	-2.88729	7.56419e-05	down	ZNF682	1.36716	0.451183	0.0380421	up
UPK1B	-7.38529	-2.88465	7.88898e-10	down	GSPT2	1.36725	0.451277	0.036513	up
CFTR	-7.17784	-2.84355	8.74418e-08	down	TTLL1	1.36825	0.452332	0.0403674	up
IGF2BP2	-7.15372	-2.83869	7.57255e-10	down	FAM86C	1.36858	0.45268	0.0286613	up
OR7C1	-7.09855	-2.82753	1.75755e-05	down	RTCD1	1.36907	0.453199	0.0245149	up
SCUBE1	-7.09692	-2.82719	1.12883e-05	down	ANKRD54	1.36975	0.453917	0.0224079	up
SLC47A1	-7.01734	-2.81092	9.28973e-08	down	DHX35	1.36981	0.453979	0.0011546	up
SMTNL2	-6.95966	-2.79902	0.00102358	down	LASS6	1.37011	0.454296	0.0471874	up
C6orf176	-6.94075	-2.79509	0.000249974	down	EVL	1.37161	0.455875	0.0478006	up
MARVELD3	-6.79395	-2.76425	5.51928e-08	down	TRPS1	1.37287	0.457199	0.0333679	up
SCEL	-6.77612	-2.76046	1.75755e-05	down	ZNF502	1.37298	0.457314	0.013299	up
CRYGN	-6.69459	-2.743	1.40164e-06	down	PLCL2	1.37374	0.458107	0.041257	up
GADL1	-6.64406	-2.73207	5.99757e-05	down	LOC149837	1.37401	0.458391	0.0289777	up
DKFZp451C023	-6.56251	-2.71425	4.71305e-05	down	SLC23A2	1.37854	0.463146	0.0342836	up
CRABP2	-6.46482	-2.69261	3.9473e-06	down	SDCCAG8	1.38264	0.467425	0.0190957	up
KAAG1	-6.44762	-2.68877	0.00612079	down	ASB13	1.38267	0.467456	0.0417714	up
NNAT	-6.35376	-2.66761	4.23174e-06	down	ARHGEF6	1.38461	0.469475	0.0190509	up
KDR	-6.24771	-2.64333	7.88268e-06	down	COPS7B	1.38494	0.469823	3.10613e-05	up
DMBT1	-6.23776	-2.64103	0.000131906	down	PLEKHB2	1.38511	0.470003	0.0441537	up
SPINK5	-6.23547	-2.6405	1.20304e-06	down	CENPBD1	1.38583	0.470748	0.0468926	up
SLC22A3	-6.17142	-2.6256	1.88499e-06	down	VPS33A	1.38705	0.472016	0.000707776	up
SLC10A6	-6.10615	-2.61026	2.14867e-05	down	BRF1	1.38734	0.472322	0.0471576	up
AF086204	-6.1004	-2.6089	4.0096e-06	down	PMS2	1.38839	0.473415	0.026735	up
IL8	-6.07725	-2.60342	0.000392851	down	C16orf70	1.39015	0.47524	0.00329569	up
ECEL1	-6.05777	-2.59879	0.00114342	down	SIAE	1.39061	0.475719	0.0189356	up
INSRR	-6.02041	-2.58986	1.71372e-05	down	C12orf52	1.39353	0.478746	0.0408949	up
UNQ6975	-5.97974	-2.58008	0.000587217	down	C14orf149	1.39463	0.479885	0.0241841	up
F11	-5.95529	-2.57417	7.31241e-06	down	HTR7P	1.39621	0.48152	0.0363097	up
LOC154822	-5.95184	-2.57334	8.74418e-08	down	FANCF	1.39667	0.481994	0.022296	up
SLC9A4	-5.94624	-2.57198	0.000362033	down	AK301806	1.39789	0.483247	0.026356	up
LOC147710	-5.94545	-2.57179	1.65041e-05	down	ELAC1	1.39803	0.483391	0.012056	up
AB209692	-5.84253	-2.54659	0.00283353	down	DDX28	1.39823	0.483606	0.0173712	up
DSP	-5.82474	-2.54219	0.000224048	down	ERMAP	1.40184	0.487325	0.0494228	up
DSG1	-5.79018	-2.53361	5.80053e-05	down	ADRBK1	1.40756	0.4932	0.0368905	up
OMD	-5.75799	-2.52557	6.63905e-06	down	USP30	1.40883	0.494502	0.00642072	up
LOC285735	-5.73344	-2.5194	0.0173676	down	C16orf55	1.40907	0.494743	0.0399258	up
FAM160A1	-5.69716	-2.51024	1.88499e-06	down	HYLS1	1.40912	0.494792	0.0160001	up
GCGR	-5.66328	-2.50164	2.07456e-05	down	LOC678655	1.4096	0.495289	0.0330925	up
C1orf170	-5.65661	-2.49994	1.38878e-07	down	IQSEC1	1.41151	0.497239	0.039186	up
BC042886	-5.65582	-2.49974	0.000236442	down	DENND1B	1.41209	0.497837	0.00865015	up
OGN	-5.6367	-2.49485	0.00015944	down	C9orf69	1.41428	0.500071	0.0339515	up
BC036874	-5.62989	-2.49311	0.0028566	down	ASAP2	1.41469	0.500482	0.00342277	up
KIAA1210	-5.5968	-2.4846	0.00111568	down	DCP1B	1.41525	0.501054	0.00200742	up
MAT1A	-5.56453	-2.47626	0.000666365	down	HK1	1.41528	0.501092	0.0319019	up
AKR1C2	-5.55764	-2.47447	3.03222e-09	down	AP2A2	1.42186	0.507783	0.0410624	up
SLC6A4	-5.53603	-2.46885	1.57741e-05	down	VPS53	1.42368	0.509624	0.0200489	up
DUSP2	-5.52805	-2.46677	1.58795e-05	down	RPL39L	1.4253	0.511264	0.0301716	up
KRT1	-5.47818	-2.4537	0.00106858	down	PGBD3	1.42656	0.512545	0.0439782	up
SLC6A12	-5.44773	-2.44566	1.00396e-09	down	TUBGCP5	1.42657	0.512548	0.000303955	up
C19orf21	-5.38019	-2.42766	2.34866e-05	down	TACO1	1.42789	0.513882	0.00245069	up
TWIST1	-5.36126	-2.42257	1.10531e-06	down	NEU3	1.42803	0.514027	0.0410624	up
BMP5	-5.34191	-2.41735	0.00351447	down	ZNF71	1.42892	0.514923	0.00653096	up
MT1A	-5.33112	-2.41444	0.013896	down	MAP3K7IP1	1.43009	0.516102	0.0107478	up
BC061905	-5.31875	-2.41109	0.000729632	down	ARMC2	1.4312	0.517221	0.0363988	up
CXCL1	-5.28402	-2.40163	0.000821498	down	FAM168A	1.4323	0.518334	0.0181291	up
HGC6.1.1	-5.27612	-2.39948	0.000237997	down	C17orf90	1.43361	0.519657	0.0390556	up
IL17REL	-5.26483	-2.39639	1.38839e-07	down	ERCC6	1.43376	0.519808	0.000619892	up
PLEKHN1	-5.2511	-2.39262	4.13084e-07	down	ALS2CR12	1.43386	0.519899	0.0238152	up
TTLL10	-5.21457	-2.38255	7.52891e-05	down	TCFL5	1.43459	0.520641	0.0372266	up
IL6	-5.20552	-2.38004	0.00366098	down	AAK1	1.43821	0.524269	0.0323628	up
AADACL2	-5.20232	-2.37916	0.000303955	down	SUSD1	1.43836	0.52443	0.0324927	up
MYPN	-5.1985	-2.37809	0.00659048	down	RUNDC1	1.43861	0.524677	0.0132076	up
NADC3	-5.19083	-2.37596	1.87739e-05	down	DKFZp762I1415	1.44168	0.527754	0.0431193	up
KIAA1001	-5.12884	-2.35863	3.74213e-09	down	hCG_1998535	1.44245	0.528517	0.0492688	up
DCDC2	-5.12855	-2.35855	0.000305403	down	SMYD3	1.4495	0.535559	0.00111568	up
AK3	-5.11962	-2.35604	2.59185e-05	down	PKM2	1.44983	0.535883	0.0388998	up
CCDC64B	-5.08146	-2.34524	6.57164e-11	down	LPCAT1	1.45009	0.536141	0.0422456	up
IGFN1	-5.02755	-2.32986	0.00355841	down	PEX14	1.45396	0.539984	0.0102555	up
LOC100128239	-5.0266	-2.32958	5.09033e-06	down	DCLRE1A	1.45413	0.540156	0.00771349	up
C2CD4A	-5.0238	-2.32878	0.00802756	down	CHST10	1.45541	0.541427	0.0368424	up
CCL20	-5.00966	-2.32471	0.00198648	down	KIAA1797	1.45596	0.541975	0.034894	up
BC042986	-5.0048	-2.32331	0.011707	down	CHAF1B	1.45614	0.542153	0.0440252	up
IRF6	-4.99196	-2.31961	0.000143547	down	FEN1	1.45617	0.542178	0.0207949	up
MUM1L1	-4.98105	-2.31645	0.00156916	down	AP3M2	1.4564	0.542404	0.0215272	up
MMP19	-4.96617	-2.31213	0.000143547	down	TTC25	1.45764	0.543634	0.0442502	up
GPR83	-4.958	-2.30976	0.00493698	down	DCPS	1.45801	0.543999	0.00301317	up
CTH	-4.95718	-2.30952	6.57534e-09	down	NDST1	1.4588	0.544782	0.00563067	up
SIX2	-4.95641	-2.3093	0.000641843	down	DLNB14	1.45892	0.544901	0.0370123	up
RPL13AP20	-4.88347	-2.28791	2.61729e-06	down	KIAA1407	1.45966	0.545637	0.0141185	up
AF088076	-4.86996	-2.28391	0.0131584	down	APITD1	1.4603	0.546264	0.0248166	up
MYBPC2	-4.79058	-2.2602	0.000295612	down	FAR2	1.46098	0.546935	0.012061	up
BC040999	-4.78662	-2.25901	1.4389e-07	down	TRIAP1	1.46124	0.547191	0.0314106	up
C1orf167	-4.77049	-2.25414	0.000125618	down	SMAP1	1.46145	0.547403	0.0288914	up
KCNK2	-4.7555	-2.2496	1.05946e-06	down	COMMD9	1.46301	0.548941	0.0376479	up
MOBKL3	-4.75493	-2.24942	0.000404065	down	LOC388692	1.46469	0.550592	0.0488338	up
VCAM1	-4.73595	-2.24365	8.75901e-05	down	CCDC21	1.46676	0.552635	0.0236498	up
NCCRP1	-4.68775	-2.22889	0.00259793	down	C6orf57	1.46689	0.552756	0.0341993	up
PLEKHG4B	-4.67924	-2.22627	0.00431419	down	SIRPA	1.46902	0.554854	0.0484595	up
ENPP6	-4.67829	-2.22598	5.15796e-06	down	ITGA6	1.47262	0.558387	0.0342836	up
EGFLAM	-4.65914	-2.22006	3.61938e-05	down	MCM4	1.47315	0.558902	0.0166815	up
SLC7A2	-4.64728	-2.21639	4.38659e-07	down	ABHD2	1.47531	0.561014	5.76654e-05	up
DQ580467	-4.63838	-2.21362	0.00305185	down	ETV5	1.47698	0.562651	0.00656152	up
ZPLD1	-4.63197	-2.21162	0.0291651	down	NEIL2	1.48024	0.565831	0.0058357	up
LOC100144604	-4.61081	-2.20502	1.88499e-06	down	FUT8	1.48217	0.567708	0.0114025	up
GPRC5A	-4.59946	-2.20146	0.00106404	down	EHHADH	1.48226	0.567799	0.0355378	up
MLPH	-4.58297	-2.19628	0.000262619	down	PHTF1	1.48362	0.569122	0.0376479	up
SPTLC3	-4.56133	-2.18945	2.77138e-08	down	ZNF223	1.48406	0.569547	0.00256365	up
POF1B	-4.55256	-2.18668	0.000338731	down	SUMO3	1.48437	0.569849	0.0100608	up
TAS2R1	-4.54596	-2.18459	0.00212234	down	C22orf9	1.48663	0.572048	0.0416843	up
FER1L4	-4.54076	-2.18293	2.65731e-07	down	C6orf35	1.48783	0.573206	0.00277514	up
LOC399959	-4.52377	-2.17753	1.19693e-10	down	TRIM32	1.4887	0.574057	3.10613e-05	up
AB429224	-4.51829	-2.17578	8.44117e-05	down	TTC7B	1.49121	0.576479	0.0286416	up
TMEM100	-4.50692	-2.17214	2.07422e-08	down	KIAA1908	1.4913	0.57657	0.0429499	up
ANKRD30A	-4.50655	-2.17202	0.0288239	down	LAMB2L	1.49307	0.578283	0.0375573	up
LY6K	-4.48574	-2.16534	6.0768e-09	down	ST3GAL5	1.49386	0.579045	0.0160335	up
INSC	-4.47799	-2.16285	0.000125618	down	IFT122	1.49475	0.579907	0.0338401	up
CYP4B1	-4.47002	-2.16028	0.0365817	down	RNF150	1.50231	0.587182	0.0349116	up
DIVA	-4.46021	-2.15711	9.40009e-05	down	CR624291	1.50298	0.587824	0.012071	up
TVAS4	-4.44641	-2.15264	0.00160029	down	DUSP7	1.50313	0.587968	0.033189	up
TPRX1	-4.43923	-2.15031	0.00124903	down	SNTB1	1.50406	0.588864	0.0320972	up
EPHA7	-4.43864	-2.15012	0.00198833	down	FRMD3	1.50412	0.588918	0.017931	up
CES4	-4.43831	-2.15001	0.00454791	down	ADCK5	1.50419	0.588989	0.0478207	up
CR593993	-4.42296	-2.14501	0.0186303	down	FASTKD3	1.50873	0.593337	0.0121797	up
SLCO4A1	-4.40296	-2.13848	0.000310712	down	IGSF22	1.50916	0.593746	0.0380664	up
C10orf113	-4.39599	-2.13619	5.54012e-08	down	PNPO	1.50924	0.593825	0.00351447	up
SPAG4	-4.38465	-2.13246	1.19425e-07	down	GNPTA	1.51131	0.595803	0.0315285	up
ADORA2B	-4.38196	-2.13158	8.64574e-08	down	TSPAN17	1.51399	0.598352	0.00148176	up
LDHC	-4.37733	-2.13005	0.00161694	down	TBCB	1.51404	0.598407	0.00110466	up
KRT19	-4.3749	-2.12925	0.00652199	down	TSSC1	1.51442	0.598769	0.00289954	up
COL7A1	-4.36402	-2.12566	1.74576e-05	down	AX746752	1.51445	0.598789	0.0377384	up
CBLC	-4.35812	-2.12371	0.010386	down	DEM1	1.51726	0.601467	0.000445037	up
SPSB1	-4.35074	-2.12126	5.80053e-05	down	GNPTAB	1.51732	0.601522	0.00820077	up
LOC284276	-4.33935	-2.11748	0.00269286	down	GPI	1.5183	0.602461	0.037907	up
BC070322	-4.33403	-2.11571	0.000593352	down	ETV4	1.51932	0.603426	0.00691551	up
AK090688	-4.3338	-2.11563	0.00166429	down	MSRA	1.5194	0.603506	0.00622828	up
GREB1	-4.33228	-2.11513	2.07456e-08	down	DOLPP1	1.51992	0.603994	0.00255342	up
ADRA2B	-4.32743	-2.11351	4.17354e-08	down	WDR88	1.52144	0.605438	0.0360686	up
BC043579	-4.31562	-2.10957	4.58395e-05	down	LRIG1	1.52221	0.606163	0.0139389	up
PRLR	-4.31493	-2.10934	0.000100994	down	TECPR2	1.52349	0.60738	0.0124654	up
CPA2	-4.31486	-2.10931	0.016854	down	C20orf27	1.5235	0.607386	0.00575516	up
ASAM	-4.28444	-2.09911	9.94169e-07	down	C2orf74	1.52453	0.608369	0.0375051	up
ATP1B3	-4.28269	-2.09852	2.48486e-08	down	FAM55C	1.52509	0.608895	0.00899064	up
FAM83G	-4.26495	-2.09253	0.000812454	down	AL832909	1.52604	0.609789	0.00275802	up
WNK4	-4.25622	-2.08957	1.42772e-05	down	TIGD2	1.52609	0.609838	0.0369936	up
WNT6	-4.24004	-2.08408	0.00294218	down	NRBP2	1.52749	0.611163	0.0426546	up
DQ571124	-4.23579	-2.08263	0.0077472	down	PPM1L	1.52787	0.611526	0.0291236	up
IL1RL1	-4.20978	-2.07374	0.0176439	down	LOC729799	1.52826	0.611893	0.00585393	up
SLC13A3	-4.18338	-2.06467	3.40394e-07	down	THSD1	1.52911	0.612695	0.0191996	up
NT5DC3	-4.17703	-2.06248	2.54979e-05	down	HDAC9	1.53136	0.614818	0.00977677	up
CCR9	-4.16904	-2.05972	9.24894e-07	down	AK127238	1.53198	0.615397	0.0239672	up
SLC5A10	-4.16509	-2.05835	0.000319148	down	IMPG2	1.53198	0.615401	0.0226151	up
MCOLN3	-4.16147	-2.05709	0.000109952	down	MOCS3	1.53656	0.619706	8.81228e-05	up
AK057490	-4.15756	-2.05574	6.73581e-06	down	C1orf93	1.53732	0.620421	0.0278682	up
WNT16	-4.14527	-2.05146	0.000303955	down	SLC30A1	1.5376	0.620676	0.00808414	up
TFPI2	-4.12016	-2.0427	0.00413859	down	ZNF441	1.53813	0.621176	0.0172671	up
ACADL	-4.11484	-2.04084	4.44361e-05	down	CDYL2	1.5389	0.621901	0.0296163	up
KCTD19	-4.10286	-2.03663	1.07988e-07	down	FLJ00089	1.54041	0.623318	0.00907358	up
MUC4	-4.10044	-2.03578	4.43522e-06	down	BACE1	1.54042	0.623324	0.00144339	up
EYA1	-4.08112	-2.02896	0.000168075	down	NIPSNAP1	1.54051	0.623409	0.0111033	up
DM004189	-4.07671	-2.0274	7.99216e-05	down	ZNF19	1.54114	0.623996	0.0208149	up
CDH1	-4.06782	-2.02426	0.00153898	down	GAS2L1	1.54182	0.62463	0.0201374	up
CYP3A5	-4.04948	-2.01774	1.41836e-13	down	MRAS	1.54469	0.627321	0.00171958	up
KCNK5	-4.04139	-2.01485	5.72108e-05	down	EML6	1.54758	0.630009	0.0470896	up
GATA5	-4.04111	-2.01475	0.0205298	down	ALKBH4	1.54766	0.630088	0.038156	up
LPAR3	-4.031	-2.01114	0.0031404	down	CHST11	1.54887	0.631213	0.0313184	up
MST123	-4.00782	-2.00282	1.02712e-05	down	MAGEF1	1.5492	0.631525	0.0230556	up
STRA6	-4.00669	-2.00241	0.000894666	down	ZNF792	1.54978	0.632064	0.0147731	up
AK090681	-4.00428	-2.00154	0.000396612	down	SMAD1	1.55017	0.632428	0.00447618	up
TNFSF18	-3.99492	-1.99817	0.00329705	down	MAP4K4	1.55292	0.634981	0.044969	up
PHLDB2	-3.97842	-1.99219	9.01268e-05	down	COL10A1	1.55313	0.635177	0.0328817	up
KLRG2	-3.97326	-1.99032	0.00088799	down	ZNF233	1.55787	0.639572	0.014576	up
APOB	-3.97094	-1.98948	8.4598e-07	down	VPS26B	1.56106	0.642525	0.000622499	up
TMPRSS2	-3.95598	-1.98404	0.00148179	down	KIAA1147	1.56156	0.642989	0.000327406	up
PFKFB4	-3.92905	-1.97418	4.36311e-11	down	IQCE	1.56418	0.645406	0.000843634	up
KIAA1199	-3.92895	-1.97414	0.000180436	down	FAM102B	1.56441	0.645618	0.00940093	up
CCDC68	-3.92846	-1.97397	4.00576e-05	down	TMEM231	1.56619	0.647258	0.035722	up
KIAA1098	-3.92274	-1.97186	3.43575e-05	down	RNF187	1.56649	0.647537	0.0341304	up
LOC127841	-3.92149	-1.9714	0.00134094	down	RRM2B	1.56832	0.649216	0.025527	up
PDK4	-3.91832	-1.97023	0.000931978	down	SLC1A4	1.56904	0.64988	0.0195695	up
GPR115	-3.91448	-1.96882	0.0227589	down	ANKRD19	1.56964	0.650436	0.0474591	up
FAM150B	-3.91421	-1.96872	2.22481e-06	down	PTPN4	1.57006	0.650817	0.0415338	up
BEST2	-3.89571	-1.96188	5.08383e-05	down	MEGF8	1.57017	0.650925	0.0245073	up
LOC441177	-3.88933	-1.95952	0.00250275	down	IFI27L1	1.57306	0.65357	0.00444655	up
SLC2A12	-3.88543	-1.95808	3.50815e-06	down	FLJ23867	1.57358	0.654053	0.0187988	up
IFIT1L	-3.88448	-1.95772	1.8735e-05	down	CCDC146	1.57445	0.654844	0.00923886	up
AOX1	-3.88199	-1.9568	0.000100178	down	AX747368	1.57474	0.655117	0.0125191	up
DQ600930	-3.88091	-1.9564	0.00685611	down	NEK6	1.57475	0.655121	0.0128596	up
BMP6	-3.87574	-1.95447	0.000233534	down	KIF9	1.57554	0.655845	0.00100582	up
PTGDR	-3.87448	-1.954	0.0017032	down	C21orf58	1.57581	0.65609	0.0368905	up
CALCA	-3.86974	-1.95224	0.015182	down	FAM108C1	1.57849	0.658546	0.0138911	up
AVPR1A	-3.8672	-1.95129	0.00968806	down	IFFO2	1.57924	0.659232	0.0182115	up
TRIM29	-3.85112	-1.94528	0.00761308	down	ZNF773	1.58017	0.660077	2.55769e-05	up
BLID	-3.84832	-1.94423	4.09115e-06	down	ABR	1.58027	0.66017	0.0133049	up
TSG1	-3.84539	-1.94313	0.00821046	down	CR599439	1.58086	0.66071	0.0242646	up
NPHS1	-3.84233	-1.94198	0.00689004	down	C1orf122	1.5821	0.66184	0.00304198	up
ANXA3	-3.82536	-1.93559	1.98826e-06	down	AK000798	1.58211	0.661853	0.00743239	up
S100A14	-3.81947	-1.93337	5.82527e-06	down	HDHD3	1.58484	0.664334	0.00606047	up
LEPR	-3.80756	-1.92887	1.92216e-05	down	NUAK1	1.58491	0.664399	0.0118677	up
PDGFD	-3.79752	-1.92506	0.000185938	down	CYTSB	1.58595	0.665349	0.00121771	up
GPR1	-3.77959	-1.91823	0.0128538	down	LOC654342	1.58688	0.666192	0.0339398	up
AK124439	-3.77699	-1.91724	0.00138551	down	C22orf29	1.58792	0.667137	0.00357487	up
EDA	-3.7692	-1.91426	1.13516e-10	down	AK299452	1.58853	0.667693	0.0204066	up
FOLR4	-3.7537	-1.90831	0.0119032	down	DDAH1	1.58878	0.667922	0.0478006	up
EPPK1	-3.75019	-1.90696	0.000186716	down	GPR68	1.5896	0.66866	0.0424849	up
slac2-c	-3.74949	-1.9067	6.52717e-06	down	PNMA1	1.58979	0.668834	0.0243097	up
AK055772	-3.749	-1.90651	5.74846e-06	down	TBC1D9	1.59121	0.670125	0.00371569	up
LAMC2	-3.74606	-1.90537	0.00143639	down	SRI	1.59128	0.67019	0.0285258	up
PCK1	-3.72311	-1.89651	0.0108617	down	OSBPL10	1.59407	0.672716	0.0247888	up
EHF	-3.70107	-1.88794	0.000553995	down	MOK	1.5963	0.674732	0.0137245	up
FGF10	-3.69596	-1.88595	0.0166301	down	SULT1A1	1.59804	0.676304	0.0471874	up
PTN	-3.69562	-1.88582	6.9794e-05	down	ZNF624	1.59825	0.676494	0.0186865	up
FNDC3A	-3.69257	-1.88463	2.81847e-05	down	PION	1.59877	0.676965	0.0408595	up
ADM	-3.69252	-1.88461	0.00158729	down	SIRT2	1.599	0.677171	0.045791	up
ALDH1A2	-3.66968	-1.87565	0.000200426	down	LOC100289341	1.60049	0.678515	0.0186972	up
FXYD4	-3.66658	-1.87444	0.00895886	down	ATP6V1C1	1.60236	0.680196	0.0151798	up
KIRREL2	-3.66505	-1.87383	0.000125189	down	CHAF1A	1.60494	0.682523	0.005073	up
CHRNB3	-3.66235	-1.87277	0.0282417	down	CCDC88C	1.60532	0.682862	0.0388116	up
LOC100130264	-3.66019	-1.87192	1.06454e-05	down	RWDD2A	1.60658	0.683994	0.00502016	up
GRK7	-3.65816	-1.87112	1.20822e-05	down	MED9	1.60976	0.686844	0.00158274	up
CAV3	-3.64269	-1.865	6.3727e-05	down	RPUSD1	1.61029	0.687318	0.014549	up
TRIM31	-3.64045	-1.86412	0.0205736	down	ANKRD23	1.61227	0.689093	0.0105765	up
SCNN1B	-3.63541	-1.86212	0.0338479	down	BC042374	1.61344	0.690137	0.0142969	up
CR623750	-3.6354	-1.86211	0.00191036	down	ENDOGL1	1.61643	0.692813	0.0318569	up
AY343902	-3.62951	-1.85977	0.0120676	down	LMBRD2	1.61761	0.693865	0.0437198	up
TNFAIP3	-3.62739	-1.85893	0.000659673	down	SPTAN1	1.61802	0.69423	0.0056501	up
AREG	-3.61872	-1.85548	0.0087555	down	LARGE	1.61816	0.694357	0.0474569	up
FAM83A	-3.61152	-1.8526	6.00631e-05	down	AK130486	1.61911	0.695198	0.000373187	up
AF090939	-3.59351	-1.84539	1.72173e-06	down	RIN1	1.61914	0.695228	0.0308633	up
KLK8	-3.59024	-1.84408	0.0290507	down	ZNF554	1.61989	0.695893	0.00214341	up
ITGB1BP3	-3.58873	-1.84347	0.000116004	down	C14orf174	1.61995	0.695951	0.0452082	up
PGAP1	-3.58593	-1.84235	2.73015e-06	down	BC031876	1.62047	0.69641	0.0185931	up
C13orf33	-3.58562	-1.84222	0.0345629	down	ZBTB3	1.62057	0.696502	0.00132866	up
AGTR1	-3.56049	-1.83207	0.00289954	down	PHLPP1	1.62179	0.697584	0.0194595	up
DQ581032	-3.56034	-1.83201	0.000729632	down	BC052775	1.62245	0.698176	0.0293103	up
TGM2	-3.55913	-1.83152	0.000543206	down	CCDC40	1.62308	0.698731	0.0452369	up
LOC285692	-3.55793	-1.83104	0.00737352	down	DNMT3B	1.62384	0.699407	0.0226591	up
RPS26P11	-3.55562	-1.8301	0.00272515	down	UROS	1.62392	0.69948	0.0014147	up
ARSI	-3.54216	-1.82463	1.5817e-06	down	LRP12	1.62629	0.701587	0.00561824	up
NRTN	-3.53628	-1.82223	0.000194279	down	SLC2A11	1.62639	0.701678	0.0220656	up
MAFF	-3.53593	-1.82209	0.00024099	down	BLOC1S2	1.62653	0.701799	0.0176487	up
DKFZp761D081	-3.53022	-1.81976	0.00719573	down	KIAA0182	1.62856	0.703599	0.000145596	up
CXCL2	-3.52217	-1.81647	0.00119855	down	C12orf5	1.62985	0.704744	0.00724116	up
RERGL	-3.5196	-1.81541	0.00290177	down	AK057000	1.63103	0.705787	0.0165181	up
KIAA1010	-3.5183	-1.81488	0.000880599	down	FLJ00336	1.63268	0.707242	0.0486894	up
TFF3	-3.51137	-1.81203	0.0263139	down	mawbp	1.63317	0.707677	0.0421457	up
FRMD7	-3.50714	-1.8103	0.0120917	down	RGMB	1.63419	0.708576	0.00278025	up
2020-09-12	-3.50533	-1.80955	0.0107112	down	KRC	1.63571	0.709916	0.000941775	up
DQ585483	-3.5027	-1.80847	0.00990916	down	EFHD2	1.63671	0.710803	0.0204648	up
SLC7A11	-3.49912	-1.80699	5.76838e-06	down	C4orf19	1.63858	0.712442	0.0222523	up
MYH6	-3.48514	-1.80122	0.0121579	down	C8orf48	1.63979	0.713513	0.0291651	up
BMX	-3.48046	-1.79928	0.00572196	down	NCKAP5	1.63988	0.713592	0.0060913	up
BIRC3	-3.47707	-1.79787	0.000100715	down	MARCKS	1.64323	0.716536	0.016172	up
DUSP5	-3.46797	-1.79409	0.000156149	down	C9orf25	1.64481	0.717921	0.0340023	up
LOC100135777	-3.4679	-1.79406	0.000266826	down	BC030271	1.64525	0.718305	0.00647992	up
FMO2	-3.46553	-1.79308	0.000653635	down	DHRS11	1.64589	0.718868	0.0338467	up
TRIB1	-3.4366	-1.78098	0.000137725	down	GAN	1.64817	0.720867	0.0251751	up
TMEM88	-3.434	-1.77989	0.000594731	down	C8orf30A	1.64867	0.721304	0.0496093	up
LOC340357	-3.429	-1.77779	0.0455658	down	AK310030	1.65093	0.723276	0.0201559	up
OSR1	-3.40752	-1.76872	0.00455758	down	XRCC6BP1	1.6564	0.728049	0.012071	up
GPR81	-3.39941	-1.76528	0.00301294	down	TRANK1	1.65733	0.728861	0.00222423	up
C13orf25	-3.37762	-1.75601	9.80306e-05	down	AX746523	1.65757	0.729071	0.00242439	up
XPNPEP2	-3.37193	-1.75357	0.00168376	down	RFTN1	1.65935	0.730617	0.00491684	up
C3orf30	-3.36427	-1.7503	0.00114989	down	NCRNA00094	1.65967	0.730896	0.00363766	up
SLC9A10	-3.36243	-1.7495	1.81008e-05	down	LRGUK	1.66057	0.731676	0.0304427	up
GLP1R	-3.35354	-1.74569	0.0376479	down	DQ590112	1.661	0.732049	0.00309968	up
ICAM4	-3.34662	-1.7427	0.0047034	down	TARBP1	1.66112	0.732153	0.000801859	up
CR620279	-3.34363	-1.74141	0.0363414	down	PTENP1	1.66143	0.732424	0.0209442	up
SYTL4	-3.33896	-1.7394	2.33355e-06	down	MAP1B	1.66526	0.73575	0.00612079	up
CHAK2	-3.33792	-1.73895	0.00166196	down	ZNF85	1.6671	0.737337	0.010873	up
SIX4	-3.31675	-1.72977	1.92633e-08	down	RGS12	1.66748	0.737669	0.0045602	up
PTGFR	-3.31197	-1.72769	0.00180076	down	LPHN3	1.66767	0.737833	0.0335476	up
MYO3A	-3.31181	-1.72762	0.00534891	down	ICA1L	1.66841	0.738477	0.0457404	up
GBX1	-3.30407	-1.72425	0.00406768	down	ACPL2	1.67298	0.742423	0.00995031	up
GPR77	-3.29298	-1.71939	0.000243952	down	GPAM	1.67397	0.743272	0.0292646	up
EGFL6	-3.2921	-1.71901	0.0323149	down	CHRNG	1.67452	0.743745	0.0436275	up
DM004381	-3.2908	-1.71844	4.58927e-05	down	SLC9A7	1.67659	0.745532	0.0327958	up
ADAMTSL3	-3.2863	-1.71646	5.04585e-05	down	PIGZ	1.6766	0.745541	0.0212739	up
TMTC1	-3.28377	-1.71535	8.96314e-08	down	GLS2	1.67876	0.747398	0.0103616	up
DAF	-3.2818	-1.71449	0.029631	down	LRMP	1.68026	0.748683	0.0239262	up
AK055856	-3.27759	-1.71263	0.034785	down	SRD5A3	1.68296	0.751004	0.000774213	up
CR597184	-3.27469	-1.71136	0.000386981	down	NUDT18	1.68416	0.752029	0.0121387	up
SLC26A2	-3.26869	-1.70871	4.81111e-06	down	KBTBD6	1.68821	0.755495	0.0226541	up
BC005927	-3.26752	-1.70819	0.00330999	down	C14orf37	1.69171	0.758486	0.0188422	up
TKTL1	-3.26592	-1.70749	0.0138588	down	SCO2	1.6933	0.75984	0.0498203	up
TMEM132C	-3.26381	-1.70656	0.000130139	down	ADCK1	1.69386	0.760314	0.000566746	up
WFDC2	-3.26285	-1.70613	0.000628527	down	RTN4IP1	1.69445	0.760814	0.000140137	up
BC046564	-3.2623	-1.70589	0.0128538	down	CHST2	1.69475	0.761071	0.0383703	up
LCNL1	-3.26185	-1.70569	0.000869361	down	EID2B	1.69571	0.761889	0.0286435	up
GCH1	-3.25984	-1.7048	4.96504e-05	down	PXDNL	1.69828	0.764078	0.0215856	up
BC015159	-3.25694	-1.70352	0.0248805	down	GEN1	1.69859	0.764338	0.00802309	up
OLAH	-3.25157	-1.70114	0.000663797	down	ZNF775	1.70088	0.766283	0.0284029	up
SSTR2	-3.24862	-1.69983	0.000461023	down	ADAM28	1.70157	0.766866	0.0365227	up
SLC38A2	-3.24125	-1.69655	8.96314e-08	down	STAMBPL1	1.70267	0.767798	0.00122787	up
TRPM5	-3.23923	-1.69565	0.000144815	down	BC008359	1.70468	0.769505	0.0417714	up
BC051708	-3.22928	-1.69121	0.00358175	down	BC094873	1.70528	0.770009	0.0377645	up
LONRF3	-3.22414	-1.68892	3.44263e-06	down	POU2F2	1.70854	0.77276	0.0142543	up
TTMP	-3.22403	-1.68886	0.0299229	down	SRD5A1	1.70886	0.773037	0.00873552	up
C12orf28	-3.22262	-1.68823	0.000858262	down	RNF220	1.71128	0.77508	0.00192917	up
CR597873	-3.21074	-1.68291	6.73977e-05	down	IDS	1.71137	0.775148	0.0432914	up
TBC1D6	-3.20624	-1.68088	0.00027126	down	PRICKLE1	1.71282	0.77637	0.00728624	up
IL18	-3.20427	-1.68	0.0002745	down	ATP6V1H	1.7133	0.776776	0.00256794	up
KLK10	-3.20357	-1.67968	0.0145581	down	SGEF	1.71334	0.77681	0.0309753	up
KLKB1	-3.19647	-1.67648	5.07954e-05	down	CCDC89	1.71559	0.778704	0.0479642	up
C16orf89	-3.19181	-1.67437	0.000303955	down	ZIK1	1.71606	0.779099	1.82324e-07	up
ALLC	-3.18058	-1.66929	0.00484946	down	PIP4K2A	1.71707	0.779951	0.0322153	up
VSIG10L	-3.16576	-1.66255	9.07374e-06	down	CR599671	1.7171	0.779978	0.00454791	up
BC044310	-3.16404	-1.66177	0.00209969	down	DNMT2	1.71761	0.780404	0.0349116	up
DNEL2	-3.16149	-1.66061	0.0106987	down	RAD51L3	1.71815	0.780859	0.0291256	up
C17orf74	-3.15101	-1.65582	0.00366077	down	SGTB	1.71877	0.781376	0.0165629	up
C1orf231	-3.14647	-1.65373	0.0338934	down	GOLM1	1.71973	0.782181	0.00444059	up
BC040565	-3.14108	-1.65126	9.9689e-05	down	TTC30A	1.72002	0.782427	0.00702093	up
ADAMTS9	-3.13999	-1.65076	0.00857947	down	AK094208	1.7206	0.782909	0.0266027	up
STEAP4	-3.13509	-1.64851	0.00461413	down	PPARGC1B	1.72154	0.783704	0.00774559	up
ICAM1	-3.13372	-1.64788	0.00589823	down	MAPK9	1.7216	0.78375	0.0160567	up
KDM6B	-3.1303	-1.6463	0.00237313	down	BX648270	1.72554	0.787051	0.00489698	up
MYL1	-3.12869	-1.64556	0.0416325	down	AX747067	1.72635	0.787728	0.0185368	up
BACH2	-3.12546	-1.64407	3.11384e-11	down	ALDH5A1	1.72685	0.78814	0.0390868	up
SUT-1	-3.12427	-1.64352	0.00100038	down	ZKSCAN4	1.7284	0.789435	0.00307734	up
CHMP4C	-3.11873	-1.64096	0.000844838	down	DLK2	1.7285	0.789523	0.00416481	up
TSKU	-3.10915	-1.63652	0.00126822	down	PROM2	1.73039	0.791095	0.0133478	up
TMEM45B	-3.10594	-1.63503	3.39491e-05	down	FDXACB1	1.73054	0.79122	0.0164034	up
FOXD2	-3.10386	-1.63406	0.00423588	down	BC032026	1.73082	0.791455	0.00784122	up
TMEM195	-3.10364	-1.63396	0.0353565	down	CACNA1C	1.73229	0.792684	0.0177782	up
F10	-3.1016	-1.63301	0.000844838	down	KCTD1	1.73378	0.793919	0.0426345	up
C4BPA	-3.09254	-1.62879	0.000232912	down	NY-CO-8	1.73427	0.794332	0.00266073	up
FMO6P	-3.09073	-1.62795	0.00164299	down	SLC3A1	1.73492	0.794869	0.0165918	up
SLC19A2	-3.09004	-1.62763	0.000157724	down	AK093746	1.7361	0.795849	0.0148532	up
MYEOV	-3.08897	-1.62713	0.0218228	down	INPP4A	1.73688	0.796495	5.82527e-06	up
MPP6	-3.0857	-1.6256	0.000401397	down	MGLL	1.73742	0.796943	0.000376226	up
AK127460	-3.08396	-1.62478	0.0153063	down	SYTL2	1.73774	0.797214	0.0349999	up
AMPD3	-3.08226	-1.62399	1.99493e-05	down	NAV3	1.73966	0.798805	0.0230414	up
SEMA4A	-3.07801	-1.622	1.78407e-05	down	LRRN3	1.73968	0.798821	0.0127467	up
THSD4	-3.07347	-1.61987	0.00194119	down	PPP3R1	1.74075	0.799706	0.0394995	up
ACOT12	-3.07233	-1.61933	0.00341414	down	C10orf75	1.74177	0.80055	0.0307316	up
AK126199	-3.0692	-1.61786	0.0119222	down	XKR6	1.7432	0.801738	0.0321653	up
AK123947	-3.06338	-1.61512	1.06454e-05	down	PDIK1L	1.74386	0.802283	0.00106554	up
EYA2	-3.06127	-1.61413	5.08061e-05	down	TSPAN33	1.74408	0.802469	0.00290255	up
SNORD32B	-3.05378	-1.6106	0.0494228	down	PASK	1.74444	0.802768	0.000230012	up
USP54	-3.0515	-1.60952	2.449e-07	down	SNX30	1.74458	0.802877	0.000575622	up
CAPN13	-3.0512	-1.60937	0.0298867	down	ZNF643	1.74555	0.803685	0.00843713	up
SEMA3B	-3.04805	-1.60789	0.00585166	down	GAMT	1.74571	0.803814	0.0131584	up
C17orf72	-3.04388	-1.60591	0.0470647	down	FAM113B	1.74767	0.80543	0.0332572	up
DM004467	-3.04347	-1.60572	0.00833591	down	CLSTN1	1.75128	0.808413	0.0279602	up
C1orf129	-3.04223	-1.60513	0.00213026	down	PACS2	1.75128	0.808414	0.0106965	up
DQ598665	-3.03566	-1.60201	0.0121001	down	TTLL7	1.75243	0.809356	0.0216349	up
C7orf61	-3.02826	-1.59849	0.00019778	down	BAX	1.75409	0.810719	0.0117751	up
FAM166A	-3.02651	-1.59765	0.000172344	down	FAM18A	1.75424	0.810842	0.0011572	up
DKFZp313N0632	-3.02554	-1.59719	0.00220512	down	LFNG	1.7548	0.811309	0.00663343	up
FAM41C	-3.01916	-1.59415	0.0172978	down	ZNF831	1.75507	0.811529	0.0432773	up
PLA2G3	-3.0191	-1.59412	0.0169299	down	MARCKSL1	1.75711	0.813202	0.0237798	up
CFB	-3.0136	-1.59149	0.000519488	down	C9orf91	1.75756	0.813577	0.00813846	up
GPHA2	-3.01302	-1.59121	0.000185938	down	C19orf18	1.75758	0.81359	0.0229101	up
AK090854	-3.01155	-1.59051	0.0269735	down	DOK5	1.7584	0.814263	0.0218213	up
ZNF648	-3.00955	-1.58955	0.00198192	down	SPARC	1.75842	0.814283	0.0237798	up
KCNJ13	-3.0072	-1.58842	3.1859e-08	down	MAD2L1	1.75861	0.814434	0.0424849	up
TSLP	-2.99822	-1.5841	1.58795e-05	down	AK095652	1.75879	0.814579	0.0173712	up
LY6G6C	-2.99392	-1.58204	0.000468167	down	TRIM37	1.75893	0.814696	0.00804013	up
OR51E2	-2.99239	-1.5813	0.0308303	down	TRIM47	1.7604	0.815901	0.0333183	up
ABI3BP	-2.98465	-1.57756	0.000482867	down	KIAA1211	1.76042	0.815921	0.00718702	up
LOC134466	-2.98056	-1.57558	0.00037586	down	C15orf61	1.76086	0.816277	0.029778	up
mih1/Tx	-2.9777	-1.5742	0.0233906	down	ZNF521	1.76145	0.816762	0.0272438	up
C10orf82	-2.97664	-1.57368	0.00333161	down	AK126693	1.76536	0.819963	0.0157228	up
BC057241	-2.9753	-1.57303	0.00573319	down	CHCHD10	1.76611	0.820574	0.00371589	up
AK124897	-2.97307	-1.57195	0.00480714	down	TTC30B	1.76615	0.820608	0.0031347	up
TNFRSF18	-2.9727	-1.57177	0.00618458	down	STRBP	1.76657	0.82095	0.0434752	up
CYB5D1	-2.97043	-1.57067	8.3716e-06	down	MID1IP1	1.7681	0.822201	0.0116716	up
EFNA2	-2.96977	-1.57035	0.00170023	down	RBP2	1.76932	0.823198	0.00964627	up
AK021804	-2.96706	-1.56903	0.000322525	down	PDE4DIP	1.7699	0.823667	0.00087328	up
AK125996	-2.96655	-1.56878	2.82763e-08	down	MMP16	1.77135	0.824846	0.0479642	up
CR625713	-2.96581	-1.56843	0.00256794	down	AX748233	1.77242	0.825721	0.0177536	up
VWA5B1	-2.96389	-1.56749	0.0131018	down	AK1	1.77285	0.826068	0.029216	up
F3	-2.95733	-1.56429	0.00041943	down	SYT11	1.77387	0.826903	0.0498584	up
C3orf52	-2.95553	-1.56342	0.00940083	down	MATN2	1.77412	0.8271	0.044414	up
WDR86	-2.95458	-1.56295	0.00495957	down	DBI	1.77548	0.828211	0.0316825	up
BC048982	-2.9538	-1.56257	0.000733435	down	PZP	1.77847	0.830634	0.0250185	up
WNT11	-2.94999	-1.56071	0.00139701	down	PRKCE	1.77915	0.831189	0.0451053	up
AK126213	-2.94802	-1.55975	0.00822879	down	DOPEY2	1.77948	0.831457	0.000663797	up
BC053580	-2.94581	-1.55866	0.000571649	down	DLG3	1.78023	0.832061	0.042477	up
CEACAM19	-2.94558	-1.55855	9.66438e-05	down	ADC	1.78023	0.832063	0.00371113	up
CR618371	-2.94491	-1.55822	0.000199694	down	C20orf12	1.78169	0.833243	0.00104725	up
ZNF878	-2.94308	-1.55732	0.000886958	down	HHIPL1	1.78252	0.83392	0.00366098	up
BDKRB1	-2.93877	-1.55521	0.00895115	down	PTGFRN	1.78305	0.834345	0.00037586	up
ARL4D	-2.92964	-1.55073	0.000869361	down	SPNS2	1.78354	0.834741	0.0259023	up
TRPM3	-2.92653	-1.54919	0.00303903	down	EPDR1	1.78388	0.835016	0.0200711	up
AF480540	-2.92146	-1.54669	0.0171251	down	GPRIN3	1.78457	0.835576	0.0283413	up
CA13	-2.91974	-1.54584	0.000189675	down	P2RY2	1.78507	0.835978	0.0464658	up
SNORD19	-2.91887	-1.54541	0.000143547	down	AK095115	1.7859	0.836655	0.0401269	up
MGC12982	-2.91542	-1.54371	0.00155735	down	LOC285593	1.78598	0.836713	0.0117751	up
EFNB2	-2.91103	-1.54153	1.29119e-05	down	2020-09-08	1.7863	0.836974	0.000155474	up
HSPA6	-2.90617	-1.53912	0.0275023	down	C9orf106	1.78673	0.837319	0.0373239	up
OVCH1	-2.89962	-1.53587	6.97112e-06	down	SNURF-SNRPN	1.78704	0.837571	0.0487958	up
bpl	-2.89929	-1.5357	0.00244091	down	TNFAIP8L1	1.78756	0.837994	0.0172664	up
FKBP5	-2.89614	-1.53413	0.0486857	down	TBC1D24	1.79163	0.841275	0.0479234	up
CLDN19	-2.89546	-1.53379	0.00758865	down	RTN3	1.79339	0.84269	0.0473041	up
KIAA1031	-2.88475	-1.52845	6.77658e-09	down	TRERF1	1.79572	0.844566	0.000927737	up
BC041589	-2.88461	-1.52838	0.0434703	down	LQK1	1.79605	0.84483	0.0331616	up
C4orf31	-2.87609	-1.52411	0.00110138	down	SPRN	1.79611	0.844876	0.0286613	up
DKFZp451K134	-2.87562	-1.52387	4.60129e-06	down	EVI5L	1.79862	0.846893	0.00977742	up
CILP2	-2.86927	-1.52068	0.00179759	down	MGC16275	1.79886	0.847082	0.00299846	up
ZCCHC6	-2.86853	-1.52031	0.000865971	down	BC039357	1.80006	0.848042	0.00866662	up
SCNN1A	-2.86811	-1.5201	0.00101914	down	KLHL10	1.80135	0.849076	0.0301499	up
MAGEA8	-2.86287	-1.51746	0.00287024	down	FBXW9	1.80174	0.84939	0.0115363	up
SOD2	-2.85916	-1.51559	0.00481386	down	FANCB	1.80506	0.852048	0.03453	up
PPP1R1B	-2.84986	-1.51089	0.0092008	down	PCYOX1L	1.80539	0.85231	0.00164292	up
MIR155HG	-2.84952	-1.51072	2.88345e-06	down	SLC48A1	1.8069	0.853515	0.01043	up
AK125532	-2.84918	-1.51055	0.018822	down	RPL19P12	1.80694	0.853549	0.0283894	up
TREH	-2.84809	-1.51	0.000147875	down	CR614419	1.80724	0.853787	0.0345553	up
KIAA1814	-2.84794	-1.50992	0.000242328	down	KIAA0454	1.80753	0.85402	0.0229101	up
EBF4	-2.83374	-1.50271	0.0073918	down	LRRC4	1.80818	0.854542	0.0246921	up
LRG1	-2.83283	-1.50225	0.0324842	down	DAAM2	1.80832	0.854654	0.0263812	up
CHMP1B	-2.8295	-1.50055	8.74418e-08	down	AX747401	1.80895	0.855156	0.0238085	up
PVR	-2.82902	-1.5003	4.79078e-05	down	PCDH17	1.81196	0.857555	0.0411711	up
UNQ674	-2.82505	-1.49828	0.0125577	down	ARRDC5	1.81682	0.861419	0.0467412	up
MET	-2.82318	-1.49732	0.000937178	down	PCDHA9	1.8176	0.862035	0.0446649	up
ITGA10	-2.81383	-1.49254	0.00148176	down	RAB41	1.81815	0.862471	0.029536	up
MRAP	-2.81106	-1.49111	5.00186e-06	down	SLCO1C1	1.81875	0.862945	0.0308811	up
NPC1L1	-2.80735	-1.48921	0.00701633	down	TMEM206	1.82424	0.867292	0.0244526	up
AK124052	-2.80715	-1.4891	0.000995012	down	TMEM170B	1.82562	0.868383	0.018948	up
CSF1	-2.80702	-1.48904	0.00112275	down	ATP6V1A	1.82862	0.870754	0.0115522	up
PDZRN4	-2.8043	-1.48764	0.00216348	down	ZNF702	1.83085	0.87251	0.0294376	up
FAM23A	-2.80215	-1.48653	0.0111195	down	CPOX	1.83273	0.873993	0.00130889	up
PRINS	-2.79924	-1.48503	3.01661e-05	down	NDRG3	1.83296	0.874179	0.013238	up
AK124173	-2.79671	-1.48373	0.0020079	down	ZCCHC18	1.83522	0.875952	0.0284508	up
ALX4	-2.79485	-1.48277	0.0371339	down	SAMD10	1.83604	0.876596	0.0194312	up
PLCXD1	-2.78885	-1.47967	3.43575e-05	down	C1orf220	1.83686	0.877239	0.0250341	up
ALCAM	-2.78733	-1.47888	1.08701e-10	down	AK095621	1.83703	0.877378	0.0424223	up
LOC100190938	-2.78634	-1.47837	5.77513e-05	down	AK124262	1.83907	0.878979	0.0341953	up
NR4A3	-2.78439	-1.47736	0.00325169	down	SLC38A1	1.83915	0.879041	0.0144675	up
COL6A4P2	-2.78242	-1.47634	0.00171356	down	KIAA0744	1.84211	0.881356	0.0283413	up
LOC100130522	-2.78138	-1.4758	8.58331e-09	down	NIPAL3	1.84288	0.881963	0.0102086	up
DKFZp434F011	-2.78135	-1.47578	0.0010149	down	C9orf16	1.84313	0.882159	0.00537225	up
hAK3alpha	-2.78002	-1.47509	1.17737e-12	down	FBXO44	1.84431	0.88308	0.0405621	up
AX747246	-2.77926	-1.4747	0.00288296	down	CR53	1.84674	0.884981	0.0225069	up
DMKN	-2.7758	-1.4729	0.0136468	down	PCBP4	1.84807	0.886016	0.00750253	up
KIAA1711	-2.77549	-1.47274	6.73057e-06	down	ICA1	1.84854	0.886388	0.0179432	up
RNF138P1	-2.7732	-1.47155	0.00254991	down	LOC100128292	1.84923	0.886926	0.00850715	up
TACC1	-2.76985	-1.46981	0.000430264	down	KCNS3	1.84928	0.886965	0.00998977	up
SCARA5	-2.76888	-1.4693	0.0249281	down	C13orf1	1.85091	0.888234	0.0441492	up
H2A/l	-2.76715	-1.4684	0.0202684	down	CTTNBP2	1.85143	0.888641	0.00350938	up
BPI	-2.76353	-1.46651	0.00966722	down	GPSM2	1.85256	0.889517	0.00456993	up
KANK4	-2.76229	-1.46586	0.0262971	down	PRAGMIN	1.85288	0.889771	0.0138202	up
BMP4	-2.76098	-1.46518	0.000530916	down	GRAMD4	1.85347	0.890228	0.000768674	up
JAM3	-2.75937	-1.46434	9.32157e-10	down	CE5B3	1.85499	0.89141	0.0442348	up
DSC2	-2.75747	-1.46334	0.000777067	down	ATP6V1B1	1.85582	0.892054	0.003888	up
CES1	-2.75722	-1.46321	0.00690364	down	BC045735	1.85772	0.893532	0.0258092	up
MDS1	-2.75633	-1.46275	0.00576912	down	SPA17	1.86073	0.895868	0.00764051	up
CYP1B1	-2.7536	-1.46132	0.00516067	down	TTYH3	1.86131	0.896316	0.0119795	up
CKM	-2.75021	-1.45954	1.00237e-05	down	PCDHA7	1.8617	0.896623	0.0452082	up
PERP	-2.7486	-1.4587	0.000218856	down	AMACR	1.86266	0.897366	7.37733e-05	up
FAM19A4	-2.74832	-1.45855	0.0171644	down	SLC22A15	1.86288	0.897536	0.00355841	up
ATP1A4	-2.74582	-1.45724	0.000121251	down	LPCAT4	1.86581	0.899804	0.0259779	up
DNAH17	-2.74404	-1.4563	0.0408077	down	RRH	1.86584	0.899827	0.0432926	up
HTR3E	-2.74403	-1.45629	0.0167974	down	ZNF519	1.86641	0.900268	0.027765	up
AK023507	-2.74374	-1.45614	0.00240362	down	USP46	1.86719	0.900869	0.00938751	up
ADRA1D	-2.74232	-1.45539	0.010726	down	SLC29A1	1.86783	0.90136	0.00264959	up
C4orf49	-2.73887	-1.45358	0.000622499	down	TECTA	1.86798	0.901481	0.00287486	up
DFNB31	-2.73386	-1.45094	0.000326774	down	NOVA2	1.87152	0.90421	0.0340896	up
OR2H2	-2.72928	-1.44852	1.94688e-05	down	C9orf150	1.87297	0.905326	0.0275023	up
ITGA5	-2.72653	-1.44707	0.0123752	down	CHN2	1.87408	0.906186	0.0191998	up
OR56B1	-2.72566	-1.4466	0.0197153	down	ODZ4	1.87423	0.906296	0.000890496	up
CD55	-2.71835	-1.44273	0.00142235	down	AK095077	1.87439	0.906421	0.0107233	up
CLEC4E	-2.71187	-1.43929	0.0499496	down	NAV1	1.87467	0.90664	1.85027e-06	up
CLCA2	-2.7106	-1.43861	0.0024159	down	WWC1	1.87706	0.908473	0.0405873	up
CEBPD	-2.70653	-1.43644	0.00164618	down	C22orf15	1.87825	0.909387	0.0100167	up
DM004403	-2.7058	-1.43606	0.0283311	down	KIAA1804	1.87864	0.909691	0.0308666	up
TNFSF15	-2.70384	-1.43501	0.0291236	down	MFI2	1.87881	0.909822	0.0199736	up
ATP1A2	-2.70107	-1.43353	0.00154694	down	MUC6	1.87925	0.910156	0.0269814	up
CCL22	-2.69655	-1.43112	0.0370075	down	C20orf177	1.8811	0.911575	0.00483844	up
LYPD3	-2.69533	-1.43046	0.00270226	down	ID4	1.8831	0.913106	0.026735	up
AK095988	-2.69515	-1.43037	0.00142235	down	C21orf67	1.88364	0.913523	0.000224014	up
AK091865	-2.69409	-1.4298	0.0104285	down	RTN2	1.88521	0.914729	0.0423308	up
BCAR4	-2.69357	-1.42952	0.0370537	down	RNF144A	1.88635	0.915598	0.0099042	up
VHLL	-2.69332	-1.42938	0.00233933	down	BC043380	1.8866	0.915789	0.0119222	up
ZBTB16	-2.69145	-1.42838	0.0333233	down	CMTM4	1.88686	0.915991	0.0090412	up
CLEC3B	-2.68491	-1.42487	0.0330409	down	PLA2G4C	1.88687	0.915992	0.000344584	up
DIO3AS	-2.68282	-1.42375	0.00179201	down	TRIM14	1.88729	0.916317	0.0192199	up
SLC26A6	-2.68279	-1.42373	5.00186e-06	down	AK023445	1.89033	0.918637	0.039186	up
ASS1	-2.68245	-1.42355	0.00114993	down	C17orf104	1.89036	0.918664	0.0307466	up
AK057379	-2.67599	-1.42007	0.00999815	down	SLC4A9	1.89111	0.919235	0.0215062	up
ASIP	-2.67277	-1.41833	9.82865e-05	down	PAK1	1.89386	0.921326	0.0196175	up
LOC100302650	-2.67187	-1.41785	0.00139701	down	RNF135	1.89482	0.922062	0.0398461	up
WNT2B	-2.66977	-1.41672	0.000355949	down	MAP6	1.89578	0.92279	0.0384048	up
DM004810	-2.66786	-1.41568	0.00220512	down	NAGPA	1.89581	0.922818	0.00465806	up
COL4A6	-2.66628	-1.41483	0.00631887	down	DNASE2	1.89644	0.923297	0.0362757	up
SNORD43	-2.66583	-1.41458	0.000105641	down	PHKG1	1.89653	0.923366	0.0205089	up
ZNF10	-2.66138	-1.41218	5.35837e-05	down	SNN	1.89659	0.923409	0.00122787	up
THAP2	-2.66026	-1.41157	9.24894e-07	down	BCAT1	1.89774	0.924283	0.0494144	up
PNLDC1	-2.65584	-1.40917	0.00369855	down	OLR1	1.89795	0.924446	0.0479194	up
TULP1	-2.65573	-1.40911	0.00849789	down	STAC3	1.8984	0.924781	0.0273414	up
DM004377	-2.6528	-1.40752	0.0283413	down	AK123263	1.8995	0.925619	0.0323684	up
FGFR1	-2.65221	-1.4072	0.000747067	down	FAM116B	1.90158	0.927199	0.0153275	up
DM004801	-2.6507	-1.40637	0.0215241	down	PGLYRP1	1.9028	0.928121	0.035554	up
CCL2	-2.6484	-1.40512	0.0448826	down	PLEKHG5	1.90381	0.928889	0.0231147	up
C9orf100	-2.64678	-1.40424	5.25471e-05	down	GRIA3	1.90573	0.930346	0.0453547	up
TSC22D3	-2.64407	-1.40276	0.000941775	down	BC032042	1.90696	0.931276	0.00688479	up
NUAK2	-2.64347	-1.40243	0.00172184	down	PCDHpsi-5	1.90697	0.931284	0.00357497	up
IL18R1	-2.64277	-1.40205	0.00670326	down	ETV1	1.9107	0.9341	0.0320665	up
GNRH1	-2.64057	-1.40085	4.72221e-08	down	CR604543	1.91202	0.935096	0.0245666	up
CCT3	-2.63369	-1.39709	0.000307326	down	DKFZp564M082	1.91297	0.935812	0.0374255	up
PDZK1	-2.63005	-1.39509	0.000425324	down	FNDC5	1.91414	0.936696	0.0321022	up
PDGFRL	-2.62906	-1.39455	0.000223195	down	RAB23	1.91426	0.936784	0.0174615	up
PTGER2	-2.62755	-1.39372	0.0351905	down	DCLK2	1.91458	0.937027	0.00758372	up
C6orf195	-2.62703	-1.39343	0.00349143	down	LRRC20	1.91493	0.93729	0.0102616	up
LOC728640	-2.62563	-1.39267	0.0079063	down	SLC2A6	1.91601	0.938107	0.00530254	up
SLC16A6	-2.6248	-1.39221	0.00100933	down	BC038746	1.91701	0.938861	0.0276905	up
KLF15	-2.62327	-1.39137	0.022854	down	NKD2	1.9175	0.939225	0.0293178	up
WEE1	-2.62171	-1.39051	0.00114342	down	SLC9A6	1.91856	0.94002	0.02117	up
SERPINE1	-2.61948	-1.38928	0.0339398	down	RNFT2	1.91989	0.941022	0.0280348	up
ASTL	-2.61872	-1.38886	0.0165651	down	AK296220	1.92012	0.941197	0.0111365	up
NFKB2	-2.61829	-1.38862	0.00152025	down	LLGL1	1.92053	0.941504	0.0170316	up
BC045163	-2.61624	-1.3875	0.00112275	down	BX648455	1.92152	0.942244	0.015737	up
CREM	-2.61432	-1.38644	0.00011579	down	LOC169834	1.92315	0.943472	0.011412	up
SNCAIP	-2.61422	-1.38638	0.00325312	down	TGFA	1.92536	0.945125	0.035554	up
AIFM3	-2.61193	-1.38512	0.00675687	down	SLC6A9	1.92558	0.945296	0.0150451	up
graf-2	-2.61099	-1.38459	0.0233196	down	C2orf77	1.92561	0.945317	0.00755728	up
LOC100134229	-2.60991	-1.384	0.000122186	down	ABHD8	1.92594	0.945564	0.0221482	up
NFKB1	-2.60751	-1.38267	0.000127838	down	ZNF273	1.92649	0.945976	0.00646373	up
SLC44A4	-2.60739	-1.38261	0.0109487	down	C1orf183	1.92724	0.946533	0.00759056	up
BGLAP	-2.60552	-1.38157	0.00196317	down	DKFZp451F1115	1.92746	0.946702	0.0370544	up
U48725	-2.60419	-1.38084	0.0195695	down	CAPN3	1.92849	0.947469	0.0166659	up
CLDN2	-2.60278	-1.38005	3.36253e-05	down	KRT86	1.93041	0.948907	0.0388066	up
GADD45B	-2.60105	-1.37909	0.00204507	down	ORC6L	1.93093	0.949298	0.0158432	up
CDC42EP2	-2.59523	-1.37586	0.000602604	down	AK126380	1.93511	0.952419	0.00562429	up
KIAA0600	-2.59186	-1.37399	0.00205286	down	FBXW7	1.93515	0.952443	0.019114	up
MSX1	-2.59101	-1.37352	0.00234403	down	PTER	1.93655	0.953488	0.0465146	up
OR2A1	-2.58928	-1.37255	0.0195677	down	FZD3	1.93741	0.954131	0.0308633	up
UNC45B	-2.58756	-1.37159	0.0161599	down	PSAP	1.93959	0.955751	0.0180451	up
CNKSR1	-2.58372	-1.36945	1.32689e-05	down	KCNJ1	1.94021	0.956216	0.0473647	up
LRRC17	-2.58008	-1.36741	0.0106518	down	OR1K1	1.94114	0.956903	0.037018	up
CTNNAL1	-2.5796	-1.36715	2.68658e-05	down	PNPLA3	1.94202	0.957554	0.0391134	up
NBPF20	-2.57863	-1.3666	0.00618226	down	SIM2	1.94305	0.958322	0.00315966	up
GCET2	-2.57802	-1.36626	0.0129422	down	WIPF3	1.94719	0.961392	0.0211368	up
TGFBR3	-2.57576	-1.365	5.60642e-05	down	FLJ16124	1.94722	0.961418	0.0174358	up
DKFZp586B1222	-2.57443	-1.36426	8.74418e-08	down	ZFYVE28	1.94881	0.962594	0.00129838	up
ASPA	-2.57428	-1.36417	0.00672005	down	GALNTL1	1.94933	0.962976	0.0124617	up
EPHA2	-2.57404	-1.36403	0.00385007	down	C1orf70	1.94979	0.963319	0.047596	up
PRX	-2.57233	-1.36307	5.06877e-05	down	ST8SIA4	1.95218	0.965089	0.0469948	up
AK098126	-2.57192	-1.36285	0.00804343	down	TIGD4	1.95447	0.966777	0.0248457	up
TLE6	-2.57172	-1.36274	0.0033041	down	ECM1	1.95727	0.968845	0.00363493	up
ELL2	-2.56701	-1.36009	0.00213098	down	EPHA3	1.95889	0.970039	0.00192721	up
NKX3-1	-2.5665	-1.3598	0.00789492	down	PRR16	1.96088	0.971503	0.0058357	up
RND3	-2.56592	-1.35948	0.0093475	down	SNRPN	1.96095	0.971553	0.00797431	up
HAS1	-2.55874	-1.35544	0.0481204	down	MACROD2	1.96098	0.971578	0.0434802	up
OXT	-2.55782	-1.35492	0.00794081	down	AK127191	1.96263	0.972789	0.0476112	up
DKFZp434K085	-2.55728	-1.35461	0.00153898	down	PCDHA4	1.96366	0.973545	0.0282141	up
MGC15885	-2.55443	-1.353	1.58252e-05	down	LOC100233209	1.96482	0.974394	0.0131805	up
AK128734	-2.55269	-1.35202	0.000103585	down	TRAIP	1.96517	0.974651	0.000802528	up
KIAA0655	-2.55228	-1.35179	0.00373337	down	NETO2	1.96884	0.977346	0.0420067	up
APOLD1	-2.54612	-1.3483	0.0178304	down	BC037331	1.96921	0.977617	0.00384038	up
NOV	-2.5443	-1.34727	0.0396805	down	MMD	1.96922	0.977624	0.0123857	up
BC042140	-2.54322	-1.34665	0.00204507	down	CYTH4	1.97035	0.978455	0.0483656	up
RHOB	-2.54095	-1.34537	0.000176409	down	LMO4	1.97181	0.979521	0.017372	up
APOA1	-2.54093	-1.34535	0.00251871	down	HTRA1	1.97185	0.979547	1.25724e-06	up
AKAP12	-2.53955	-1.34457	0.00233141	down	ATP2B1	1.97223	0.979827	0.0234937	up
DQ583119	-2.53706	-1.34316	0.033544	down	C6orf165	1.97409	0.981189	0.00452889	up
FLJ43826	-2.53651	-1.34284	0.0177826	down	ORAI2	1.97472	0.981648	0.000108257	up
SPINT2	-2.53407	-1.34146	0.000314029	down	GRIN2D	1.97475	0.981667	0.0450172	up
BTG3	-2.53395	-1.34139	7.17258e-07	down	GPR155	1.97481	0.981713	0.000592927	up
DKFZp586A1021	-2.52774	-1.33785	3.43575e-05	down	C17orf108	1.97631	0.982812	0.00650563	up
UAP1	-2.526	-1.33686	5.98008e-05	down	TNFRSF25	1.9766	0.983017	0.0117921	up
BTC	-2.52547	-1.33655	0.00350938	down	LOC84856	1.97734	0.983562	0.0229591	up
OXTR	-2.52354	-1.33545	0.0241355	down	SDC3	1.97917	0.984895	0.000525268	up
KLF9	-2.52249	-1.33485	0.000481568	down	DHRS4L2	1.98042	0.985803	0.00204507	up
STX4	-2.52105	-1.33402	0.0110048	down	ZNF714	1.98092	0.986174	0.000562644	up
PLSCR2	-2.51673	-1.33155	0.0487496	down	FADS2	1.98104	0.98626	0.0111406	up
CDKN1C	-2.51548	-1.33083	0.00284766	down	RDH12	1.9816	0.986666	0.0119032	up
ACE2	-2.51546	-1.33082	0.000182625	down	AX747174	1.98258	0.987378	0.0188998	up
SALL4	-2.51497	-1.33054	0.00222042	down	C2orf27A	1.98405	0.988447	0.00228151	up
HAL	-2.51344	-1.32966	0.0284508	down	C6orf115	1.98423	0.98858	0.0396805	up
DQ578838	-2.51201	-1.32884	0.00406839	down	BIN1	1.9848	0.988994	0.00755728	up
FRZB	-2.51081	-1.32815	0.0356785	down	AMIGO1	1.98486	0.989034	0.0405534	up
FAM83C	-2.5091	-1.32717	0.00695948	down	PPIL6	1.98521	0.98929	0.0386702	up
S100P	-2.50741	-1.3262	0.0270701	down	KIAA1688	1.98595	0.989827	0.00873552	up
NDRG2	-2.50548	-1.32508	0.00278348	down	KIAA0551	1.98609	0.989934	0.0299036	up
BC036848	-2.50362	-1.32401	0.0342302	down	TNS3	1.98618	0.989999	3.27787e-07	up
DM004394	-2.50222	-1.32321	0.00259793	down	PRB1	1.98711	0.990673	0.0405582	up
PLIN5	-2.49862	-1.32113	0.000186911	down	ODF3B	1.98814	0.991419	0.0376808	up
BC038745	-2.49684	-1.32011	0.00943363	down	CYP2E1	1.98986	0.992663	0.00530254	up
LETM2	-2.49628	-1.31978	2.49201e-05	down	HESX1	1.99059	0.993196	0.0494228	up
BC033241	-2.49571	-1.31945	0.00307826	down	KALRN	1.99098	0.993477	0.00892952	up
FLJ46111	-2.49434	-1.31866	0.000360339	down	LYSMD2	1.9931	0.995015	5.00186e-06	up
CNKSR3	-2.49078	-1.3166	0.000424604	down	ALDH1B1	1.99399	0.99566	0.0349762	up
AK098304	-2.49008	-1.31619	0.000768674	down	RYR3	1.99575	0.996929	0.0194162	up
EDN1	-2.48968	-1.31596	0.012181	down	CR627148	1.99732	0.998065	0.0254964	up
AK096291	-2.48704	-1.31443	0.0069676	down	RASGRP1	1.99918	0.999407	0.00183928	up
AK123292	-2.48664	-1.3142	0.00502016	down	AK310665	1.99964	0.999737	0.00414785	up
NFKBIZ	-2.4863	-1.314	0.00191036	down	TMPRSS5	2.00199	1.00143	0.0291651	up
FCHSD2	-2.48532	-1.31343	0.000122452	down	AK054990	2.00657	1.00473	0.0450508	up
USP53	-2.48252	-1.31181	0.000538828	down	BDNF	2.0085	1.00612	0.0429563	up
GABRE	-2.47877	-1.30963	0.00990569	down	EMID1	2.00925	1.00665	0.0408077	up
KIAA1207	-2.47823	-1.30931	0.00203856	down	2020-09-04	2.01029	1.0074	0.0201865	up
TM4SF1	-2.47681	-1.30848	0.0232283	down	C6orf192	2.01061	1.00763	0.000504457	up
RP11-155N3.2	-2.47426	-1.307	0.00170872	down	AX746665	2.011	1.00792	0.0449238	up
AK128216	-2.47199	-1.30567	0.0476693	down	TRPM2	2.01582	1.01137	0.00325169	up
CR598098	-2.47193	-1.30564	0.0123752	down	C20orf46	2.018	1.01293	0.00826649	up
LPAR1	-2.47023	-1.30464	0.000271169	down	BC042372	2.01844	1.01324	0.0176147	up
SPINK7	-2.46673	-1.3026	0.0120281	down	CDH13	2.01858	1.01334	0.0107112	up
PDE7A	-2.46657	-1.3025	9.24894e-07	down	LRRC39	2.01885	1.01353	0.012277	up
TMOD1	-2.46575	-1.30203	0.000113267	down	AK001394	2.01912	1.01373	0.0237798	up
KLF4	-2.46542	-1.30183	0.00447618	down	CECR6	2.02005	1.01439	0.0220055	up
DKFZp686E0469	-2.46532	-1.30178	0.0113734	down	DCBLD1	2.02028	1.01456	3.87698e-05	up
SGK493	-2.46253	-1.30014	0.00318861	down	C14orf53	2.0213	1.01528	0.00151175	up
NFIL3	-2.46198	-1.29982	0.00822879	down	BC059370	2.02133	1.01531	0.00366403	up
SNORA55	-2.46047	-1.29894	0.000122186	down	SLC2A13	2.02285	1.01639	0.0479572	up
B4GALT4	-2.46023	-1.29879	2.32803e-08	down	HS3ST1	2.02625	1.01881	0.00797431	up
MAP2K6	-2.4601	-1.29872	4.79078e-05	down	IGM1	2.02884	1.02066	0.0204132	up
DNAJB1	-2.45887	-1.298	0.00571661	down	DKFZp779O012	2.02959	1.02119	0.00797431	up
C20orf195	-2.45831	-1.29767	0.00223174	down	LOC401052	2.03014	1.02158	0.000955529	up
FLJ40448	-2.45694	-1.29687	0.000264493	down	FAM102A	2.03034	1.02172	0.0033739	up
KIAA1053	-2.4556	-1.29607	0.012581	down	AK090935	2.03062	1.02192	0.00940083	up
C13orf15	-2.45357	-1.29488	0.000125483	down	MEIS2	2.03275	1.02343	0.00681685	up
C9orf47	-2.45341	-1.29479	0.0075123	down	C1orf216	2.03315	1.02372	0.0185368	up
SLC6A1	-2.45159	-1.29372	0.00106404	down	BC027928	2.03386	1.02422	0.0303922	up
SNORA69	-2.44865	-1.29199	0.0031347	down	KIAA0411	2.03546	1.02536	0.0490418	up
CFH	-2.44697	-1.291	0.017845	down	GDPD1	2.03588	1.02565	0.0280911	up
CA14	-2.44606	-1.29046	0.0017011	down	MDMX	2.03673	1.02625	0.00105765	up
MUSK	-2.44125	-1.28762	0.00264443	down	LOC284805	2.03882	1.02774	0.0327007	up
SGMS2	-2.44001	-1.28689	0.000569281	down	SFTPD	2.03905	1.0279	0.0152585	up
UGDH	-2.43904	-1.28632	0.00392324	down	LOC151174	2.04134	1.02952	0.0158323	up
ADPRHL1	-2.43751	-1.28541	0.00576654	down	ABAT	2.04164	1.02973	0.0209255	up
VEGFR1	-2.43564	-1.2843	0.00470776	down	PLLP	2.04233	1.03021	0.0432053	up
CEBPB	-2.43535	-1.28413	0.00122785	down	TIAM2	2.0461	1.03288	0.00399548	up
CSDA	-2.43426	-1.28348	0.00177533	down	SPATA12	2.04795	1.03418	0.0484645	up
mir-223	-2.43013	-1.28103	0.018988	down	CR593374	2.04845	1.03453	0.0263812	up
DM119476	-2.42588	-1.27851	0.00376418	down	SFXN5	2.04914	1.03502	0.00183212	up
BC040865	-2.42251	-1.2765	0.000124953	down	BEND6	2.04948	1.03526	0.00873552	up
AK125749	-2.41912	-1.27448	0.00204507	down	NLN	2.05125	1.0365	0.000794161	up
MOV10L1	-2.41681	-1.2731	0.000995012	down	FAM167A	2.0518	1.03689	0.0437413	up
FAM83E	-2.41623	-1.27276	0.0362377	down	VAX2	2.05306	1.03778	0.0411411	up
FOXP2	-2.41527	-1.27218	0.00207411	down	BC098409	2.05666	1.0403	0.0449238	up
GPX3	-2.41343	-1.27109	0.0205681	down	TMEM150C	2.05821	1.04139	0.00808179	up
LSDP5	-2.4086	-1.2682	0.0318624	down	GIPC3	2.06281	1.04461	0.0375619	up
BC040632	-2.40562	-1.26641	0.00153093	down	BZRAP1	2.06376	1.04528	0.0208866	up
STAP2	-2.40479	-1.26591	0.000117031	down	AK097190	2.06397	1.04542	0.0450508	up
SOX7	-2.40431	-1.26562	0.0436432	down	R3HDM1	2.06424	1.04561	0.0286613	up
AK055166	-2.40418	-1.26554	0.0425855	down	DGKZ	2.06819	1.04837	0.0116516	up
PLCB4	-2.40273	-1.26467	0.00391121	down	TMEM38A	2.0683	1.04844	0.0221056	up
BC036850	-2.4024	-1.26448	0.00189844	down	NFASC	2.06941	1.04922	0.00373692	up
RANBP3L	-2.40164	-1.26402	0.00553376	down	CYS1	2.07051	1.04999	0.0180211	up
INTS6	-2.40151	-1.26394	4.44878e-13	down	LIMK1	2.07087	1.05024	0.00220512	up
C8orf42	-2.3994	-1.26267	1.63642e-05	down	SLMO1	2.07491	1.05305	1.246e-05	up
TBX15	-2.39889	-1.26237	0.0164034	down	DTX1	2.07495	1.05308	0.0116565	up
SLC4A7	-2.39532	-1.26022	0.00501947	down	ENTPD3	2.07602	1.05382	0.0106595	up
CCL4	-2.39498	-1.26001	0.0375051	down	GTSF1	2.07653	1.05417	0.0339502	up
EGFR	-2.39284	-1.25872	3.52795e-05	down	SLC26A8	2.07899	1.05588	0.0207867	up
AQP7P1	-2.38987	-1.25693	0.0363414	down	GRIK1	2.08012	1.05667	0.0349725	up
RCC1	-2.38878	-1.25627	0.0113965	down	C9orf24	2.08203	1.05799	0.019935	up
PPARGC1A	-2.38829	-1.25598	0.016791	down	TPD52L1	2.08369	1.05914	0.00562429	up
SEMA3C	-2.38771	-1.25563	0.000156683	down	NAT14	2.08617	1.06085	0.000775847	up
UNC5C	-2.38432	-1.25358	0.000305851	down	GPR162	2.08636	1.06099	0.0134085	up
CD274	-2.38231	-1.25236	0.0165646	down	STK32C	2.08711	1.06151	0.0106518	up
GNG8	-2.37904	-1.25038	0.00524888	down	FLJ90757	2.08886	1.06272	0.000777067	up
CR610949	-2.37839	-1.24999	0.000307776	down	DLEU7	2.09023	1.06366	0.0141174	up
TUBB6	-2.37426	-1.24748	0.0127852	down	KIAA1308	2.09178	1.06473	0.00137522	up
DUOXA2	-2.37275	-1.24656	0.0267197	down	LOC283070	2.09353	1.06594	0.0098973	up
AX747189	-2.37196	-1.24608	0.0441537	down	MMP15	2.09586	1.06754	0.00470355	up
KLF6	-2.37095	-1.24546	0.000418796	down	C3orf14	2.09619	1.06777	0.00209083	up
AF289551	-2.36687	-1.24298	0.000485778	down	PLK2	2.09658	1.06804	0.00653279	up
CSDC2	-2.36553	-1.24216	0.0185866	down	AK125769	2.09841	1.0693	0.004578	up
BCR/ABL	-2.36171	-1.23983	0.000568024	down	YWHAH	2.09956	1.07009	0.00652199	up
ARRDC2	-2.3614	-1.23964	0.00359209	down	MYH15	2.10099	1.07107	0.0269814	up
EMILIN3	-2.35971	-1.23861	0.0424223	down	BBC3	2.10181	1.07163	0.00994097	up
NMUR2	-2.35684	-1.23685	0.0254902	down	OSBPL3	2.10201	1.07177	2.52849e-06	up
RBPMS2	-2.35283	-1.2344	0.024383	down	LOC283856	2.1025	1.07211	0.00729079	up
IRS4	-2.35008	-1.23271	0.0313975	down	COL24A1	2.10402	1.07315	0.0172148	up
DUOX2	-2.34885	-1.23195	0.039186	down	UNQ514	2.10594	1.07447	0.0139761	up
SLC38A11	-2.34798	-1.23142	0.0122768	down	CTHRC1	2.10786	1.07578	0.0310857	up
ZNF536	-2.34743	-1.23108	0.0267072	down	U52827	2.10826	1.07605	0.0436558	up
TJP3	-2.34708	-1.23087	0.000711414	down	DKFZp686E22155	2.10896	1.07653	0.0159816	up
BICC1	-2.34624	-1.23035	0.00446735	down	SCN1B	2.10923	1.07671	0.0239847	up
NT5C1B	-2.345	-1.22959	0.000362033	down	ARHGEF3	2.11041	1.07753	6.03227e-09	up
PTPN13	-2.34431	-1.22916	2.24151e-07	down	BX648763	2.11042	1.07753	0.0143338	up
SLC41A1	-2.34092	-1.22708	1.84119e-06	down	TTC39C	2.11083	1.07781	5.00186e-06	up
AX748016	-2.33792	-1.22523	0.000750598	down	CYSLTR2	2.11089	1.07785	0.00191924	up
CBRC7TM_40	-2.33773	-1.22511	0.00990569	down	ZNF815	2.1131	1.07936	0.0020223	up
C6orf81	-2.33639	-1.22428	0.00246405	down	HCN3	2.11377	1.07982	0.0229101	up
AX746991	-2.33572	-1.22387	2.05217e-05	down	CKAP2	2.11616	1.08145	0.000667356	up
BNC2	-2.3319	-1.22151	0.0119032	down	OCM	2.11647	1.08166	0.0363414	up
PAQR5	-2.33006	-1.22037	0.00219257	down	FAM171B	2.1165	1.08168	0.0275049	up
THBS2	-2.32987	-1.22025	0.00773008	down	AK092331	2.1165	1.08168	0.0110292	up
C19orf69	-2.32853	-1.21942	0.00876127	down	SLC8A1	2.11807	1.08275	0.00216075	up
RNU11	-2.32329	-1.21617	0.00468204	down	GLDN	2.11823	1.08286	0.00645216	up
HOMER1	-2.3217	-1.21518	0.0103616	down	MYLK3	2.11994	1.08402	0.0450172	up
REL	-2.31904	-1.21353	0.00027406	down	APC	2.12034	1.0843	0.000689979	up
BC040909	-2.31727	-1.21243	0.012071	down	AK054749	2.12045	1.08437	0.0198413	up
HSPH1	-2.31697	-1.21224	0.000865971	down	BC039445	2.12394	1.08674	0.0114025	up
SPINK4	-2.3158	-1.21151	0.00620999	down	CCDC79	2.12417	1.0869	0.0291223	up
AK309452	-2.31427	-1.21056	0.0267368	down	MGC42105	2.12562	1.08788	0.0274226	up
U58	-2.31378	-1.21025	0.0052865	down	AK098198	2.1268	1.08869	0.00625532	up
DQ576545	-2.31278	-1.20963	0.00655369	down	BTBD3	2.12729	1.08902	0.0183235	up
FKSG21	-2.31188	-1.20906	0.0200246	down	CDK5	2.12746	1.08913	0.00636564	up
GPC6	-2.31169	-1.20895	0.00398608	down	BC030753	2.12894	1.09014	0.025588	up
PLA2R1	-2.31041	-1.20815	0.00416481	down	CDH4	2.13028	1.09105	0.0372376	up
TNFAIP2	-2.31023	-1.20803	0.0320301	down	AK308561	2.13123	1.09169	0.00761554	up
C9orf152	-2.30818	-1.20676	0.0299398	down	EPHB3	2.13129	1.09173	0.00434165	up
DDIT4	-2.30814	-1.20673	0.00217304	down	PAQR6	2.13329	1.09308	0.031154	up
TBX18	-2.30659	-1.20576	0.0279522	down	SIGLEC15	2.1341	1.09363	0.0425248	up
DNAJA4	-2.30537	-1.205	4.04528e-05	down	CBR1	2.13501	1.09425	0.00027809	up
AK130765	-2.30477	-1.20462	0.0388557	down	KEL	2.13727	1.09577	0.0280911	up
HSPA1B	-2.30349	-1.20382	0.0372266	down	VCAN	2.13917	1.09705	0.00712379	up
LAG3	-2.30251	-1.20321	0.012061	down	BC011779	2.13937	1.09719	0.00135137	up
C20orf54	-2.30193	-1.20284	0.00947762	down	METRN	2.13962	1.09736	0.0266816	up
BC039437	-2.29992	-1.20159	0.0138021	down	SLC24A4	2.14021	1.09775	0.0272287	up
UNQ530	-2.29762	-1.20014	0.000526688	down	SYT2	2.1422	1.09909	0.0362359	up
GPRC5D	-2.2968	-1.19962	0.0420965	down	NRXN2	2.14537	1.10123	0.0427112	up
DKFZp686O22169	-2.29655	-1.19947	0.0280866	down	DNAJC22	2.14543	1.10127	0.0243845	up
TGIF1	-2.29651	-1.19944	0.000746332	down	NCAM2	2.1458	1.10151	0.0424849	up
GABARAPL1	-2.29485	-1.1984	4.71305e-05	down	ZNF280B	2.15065	1.10477	0.00724116	up
NR2E3	-2.29472	-1.19832	0.000117122	down	RAB37	2.1514	1.10528	0.0144149	up
TMEM52	-2.29402	-1.19788	0.0245146	down	BC042990	2.15417	1.10713	0.0286426	up
FABP2	-2.29388	-1.19779	0.0082114	down	OSBPL6	2.15643	1.10864	0.0128596	up
DDI1	-2.29322	-1.19737	0.0228976	down	BC013229	2.15667	1.1088	0.00423079	up
GPR4	-2.29174	-1.19644	0.0231636	down	CCDC85A	2.15856	1.11007	0.0294704	up
TPTE	-2.29013	-1.19543	0.00121203	down	MUC12	2.16008	1.11108	0.0198413	up
BC034817	-2.28767	-1.19388	0.000303955	down	LHFPL3	2.16151	1.11204	0.0473041	up
FAM101A	-2.28741	-1.19372	0.0135709	down	PRB2	2.16291	1.11297	0.0496211	up
TSPAN8	-2.28577	-1.19268	0.0164124	down	FLJ00301	2.16333	1.11326	0.000181653	up
CR612700	-2.28453	-1.1919	0.014308	down	AK124079	2.16349	1.11336	0.0383541	up
C21orf123	-2.27991	-1.18898	0.0282792	down	DQ576994	2.16374	1.11353	0.0203054	up
AX746733	-2.27837	-1.188	0.00317544	down	RGMA	2.16404	1.11373	0.0267245	up
IRF1	-2.27717	-1.18724	0.013857	down	TMEM132A	2.16506	1.11441	0.00357487	up
GK5	-2.27593	-1.18646	1.83602e-08	down	TUBB2A	2.16667	1.11548	0.0162473	up
CTNNA3	-2.27423	-1.18538	0.0258551	down	CDKN2B	2.16738	1.11596	0.00652199	up
AK131020	-2.27315	-1.18469	6.73619e-07	down	CCDC48	2.16806	1.11641	0.00545882	up
SNORD32A	-2.27255	-1.18431	0.000955529	down	PRKCQ	2.17103	1.11838	0.000244365	up
C10orf72	-2.27143	-1.1836	5.28612e-05	down	KLHL4	2.17231	1.11923	0.0100734	up
CXCR7	-2.27134	-1.18355	0.0191996	down	LOC645166	2.17253	1.11938	0.00321932	up
FOXC1	-2.27096	-1.1833	0.0200273	down	MAP1A	2.17334	1.11991	0.00804343	up
C16orf90	-2.27073	-1.18315	0.00530254	down	CMKLR1	2.17468	1.12081	0.0476112	up
ZIC2	-2.26982	-1.18258	0.0110672	down	LRRC8D	2.17518	1.12114	4.71305e-05	up
COL9A3	-2.26907	-1.1821	0.0271659	down	CALHM1	2.17649	1.122	0.0478799	up
AY927515	-2.26671	-1.1806	0.0410973	down	TCTE1	2.17668	1.12213	0.040573	up
MPZL2	-2.2637	-1.17869	0.0170389	down	CORO2A	2.17779	1.12286	0.00718569	up
CCDC83	-2.26333	-1.17844	0.00817971	down	ZNF238	2.17916	1.12377	0.00612079	up
KIAA1228	-2.25581	-1.17365	0.00231485	down	SLC5A4	2.18047	1.12464	0.00255221	up
GUCY2F	-2.25238	-1.17145	0.0234937	down	BC050357	2.18257	1.12603	0.0304714	up
BC033456	-2.25143	-1.17084	0.0224094	down	TRIM59	2.18305	1.12634	0.018332	up
CR614705	-2.25055	-1.17028	0.0140907	down	DKFZp761F2014	2.18471	1.12744	0.00234832	up
TFPI	-2.24994	-1.16989	0.0226642	down	RCVRN	2.18513	1.12772	0.0396805	up
gp130	-2.24723	-1.16815	0.0166949	down	STEAP3	2.18878	1.13013	0.0200489	up
OR2A42	-2.24544	-1.167	0.0292646	down	CR596518	2.19052	1.13127	0.026711	up
CAB39L	-2.24481	-1.16659	0.000343172	down	SLC45A3	2.19285	1.1328	0.037018	up
SLC23A3	-2.24357	-1.1658	0.000662775	down	ddb2	2.19348	1.13322	0.0101089	up
SNAI2	-2.24279	-1.16529	0.0170811	down	BC069782	2.19351	1.13324	0.0285258	up
LOC388588	-2.24204	-1.16481	0.000879839	down	TUBA8	2.19699	1.13553	0.026356	up
NR1C1	-2.24075	-1.16398	0.00919039	down	DJ031130	2.19756	1.1359	0.0317429	up
FIBIN	-2.23892	-1.1628	0.00122966	down	GPR87	2.19801	1.1362	0.0183734	up
DM004476	-2.23795	-1.16218	0.0351905	down	SALL1	2.20063	1.13792	0.0016327	up
IL1RL2	-2.23794	-1.16217	0.0121387	down	SNORD107	2.20534	1.141	0.0237393	up
MAMDC2	-2.23758	-1.16194	0.0111586	down	ERBB4	2.2064	1.14169	0.0332935	up
LOC440570	-2.23437	-1.15987	0.0447298	down	RYR2	2.20802	1.14275	0.0380677	up
NFKBIA	-2.23388	-1.15955	0.00484172	down	PCDHB17	2.20857	1.14311	0.0122073	up
UNQ9334	-2.23235	-1.15856	0.0394411	down	TMSL3	2.20914	1.14348	0.000322723	up
PTGS2	-2.23182	-1.15822	0.0284728	down	PRCD	2.20951	1.14373	0.00802756	up
AK024936	-2.22915	-1.15649	0.01029	down	NRIP3	2.2108	1.14457	0.0233515	up
PTK7	-2.22426	-1.15332	0.0139284	down	AGMAT	2.2112	1.14483	0.000122922	up
SERTAD1	-2.22318	-1.15262	0.0138021	down	CDCA5	2.21133	1.14492	0.0244861	up
SNORD58A	-2.22289	-1.15244	0.00906649	down	FAM125B	2.21138	1.14495	0.000754145	up
C1orf64	-2.22201	-1.15186	0.017845	down	P2RX7	2.21314	1.1461	6.09933e-05	up
VIT	-2.22101	-1.15122	0.0316101	down	ITGB8	2.2145	1.14698	0.0212123	up
ZIC3	-2.2208	-1.15108	0.0119578	down	PCNXL2	2.21461	1.14705	1.75755e-05	up
SIAH2	-2.21936	-1.15014	6.77658e-09	down	PPAP2C	2.21649	1.14828	0.0412224	up
AK091889	-2.21826	-1.14943	0.0400881	down	TMTC2	2.21653	1.1483	0.00203856	up
PP18	-2.21763	-1.14902	0.00138384	down	CPNE5	2.21855	1.14962	0.0391592	up
DHDH	-2.21711	-1.14868	0.00998715	down	BCL11B	2.21869	1.14971	0.00203856	up
ASXH1	-2.2163	-1.14815	0.00457208	down	WDR17	2.21946	1.15021	0.0194595	up
LOC121838	-2.21569	-1.14776	0.00534049	down	CCDC29	2.21982	1.15044	0.0373374	up
BX648235	-2.2125	-1.14568	1.33802e-06	down	MEF2C	2.22094	1.15117	0.00321932	up
DNMBP	-2.21152	-1.14504	0.000479634	down	C20orf197	2.22174	1.15169	0.00769494	up
FOXA1	-2.21064	-1.14447	0.034585	down	AK025855	2.22273	1.15233	0.0132835	up
C9orf11	-2.21006	-1.14408	0.00882031	down	MAPK10	2.22338	1.15275	0.00561427	up
TBX3	-2.20916	-1.1435	0.000896805	down	RICS	2.22523	1.15396	0.038538	up
FLJ41603	-2.20594	-1.14139	0.00203559	down	CEACAM8	2.22583	1.15434	0.035722	up
AK096898	-2.20482	-1.14066	0.0236948	down	SHROOM3	2.22695	1.15507	0.00428543	up
FRK	-2.20414	-1.14021	0.00542745	down	MYCL1	2.22718	1.15522	0.00113253	up
EDAR	-2.20326	-1.13964	0.0333312	down	ASB3	2.22761	1.1555	0.0222308	up
PARD6G	-2.2008	-1.13803	0.000653635	down	CLSTN3	2.23095	1.15766	0.019854	up
LAMA2	-2.19994	-1.13747	0.00377233	down	LIPE	2.2311	1.15776	0.0092077	up
SOCS2	-2.19936	-1.13708	0.0318656	down	SPON2	2.23117	1.1578	0.00612491	up
CLMN	-2.19933	-1.13706	0.000548363	down	CASC1	2.23546	1.16057	0.0284508	up
IL17RC	-2.19882	-1.13673	0.00821585	down	RNF182	2.23564	1.16069	0.00616939	up
TCF15	-2.19841	-1.13646	0.0318141	down	FLJ00312	2.23578	1.16078	0.0385278	up
DKFZp762B153	-2.19709	-1.13559	0.00533319	down	NPAL2	2.23671	1.16138	0.0436767	up
ELOVL7	-2.19546	-1.13452	0.016854	down	PCDHA5	2.23716	1.16167	0.0119032	up
ADAMTS5	-2.19452	-1.1339	0.0194027	down	PCDH9	2.24133	1.16436	0.0107662	up
AX765705	-2.19396	-1.13354	0.00923941	down	C7orf41	2.24156	1.1645	0.00944737	up
DQ597482	-2.19221	-1.13239	0.0384925	down	CNTN4	2.24167	1.16457	0.0241841	up
KIAA0288	-2.19201	-1.13226	2.10315e-05	down	SOX18	2.24207	1.16483	0.0410624	up
PTPRU	-2.19157	-1.13196	0.00052713	down	C1orf21	2.24274	1.16526	0.00768309	up
CPSF4L	-2.19027	-1.13111	0.0310828	down	GRPR	2.24374	1.1659	0.017897	up
DSC1	-2.18995	-1.1309	0.015737	down	RAPGEFL1	2.24386	1.16598	0.0302081	up
CAPN12	-2.1881	-1.12968	0.0079875	down	HIST1H4I	2.24393	1.16603	0.00628397	up
BC072678	-2.18743	-1.12924	0.000530916	down	KIAA1024	2.24572	1.16718	0.00833591	up
ABCA4	-2.18741	-1.12923	0.0134026	down	KCNK13	2.24709	1.16805	0.00557203	up
TMEM20	-2.187	-1.12895	0.0156232	down	GPR45	2.25038	1.17017	0.0285466	up
TMEM64	-2.1854	-1.1279	9.24894e-07	down	B4GALT6	2.25061	1.17032	0.0408406	up
TIFA	-2.18304	-1.12634	0.00151602	down	C2orf71	2.25128	1.17074	0.0474395	up
DKFZp564H012	-2.18301	-1.12632	0.0374079	down	MUC5AC	2.25129	1.17075	0.00581691	up
CA1	-2.183	-1.12631	0.0250567	down	PRB3	2.25247	1.17151	0.0226836	up
TBC1D8	-2.18245	-1.12595	2.8687e-05	down	ANK2	2.25259	1.17159	0.00439468	up
QRFP	-2.18103	-1.12501	0.0449079	down	DLX5	2.25306	1.17189	0.0260115	up
SNHG1	-2.18012	-1.12441	1.78637e-05	down	DKK3	2.25319	1.17197	7.34635e-05	up
KIAA0970	-2.17985	-1.12423	0.00260926	down	RAB15	2.25339	1.1721	0.0056566	up
AMELX	-2.17849	-1.12333	0.00464834	down	ANKRD24	2.25396	1.17246	0.0432914	up
FAT4	-2.17812	-1.12309	0.000917519	down	BC040914	2.25433	1.1727	0.0349881	up
WISP1	-2.17754	-1.1227	0.0434357	down	TMIE	2.25449	1.1728	0.0266816	up
TSC22D1	-2.17291	-1.11963	0.000181702	down	GINS1	2.25713	1.17449	0.00559508	up
CHD1	-2.17135	-1.11859	0.000299755	down	PIF1	2.25786	1.17496	0.0200759	up
CYP4X1	-2.17106	-1.1184	0.0204132	down	Cezanne	2.26036	1.17655	0.0173676	up
HES4	-2.17055	-1.11806	0.0386702	down	FAM184A	2.26222	1.17774	0.00280012	up
DM004170	-2.16995	-1.11766	0.0026017	down	C12orf48	2.26259	1.17797	0.00251871	up
RARRES2	-2.16963	-1.11745	0.0132439	down	COPG2	2.26508	1.17956	0.00499294	up
SEMA3D	-2.16919	-1.11716	0.0302854	down	CBWD3	2.26733	1.18099	0.00751623	up
PD2	-2.16776	-1.11621	0.0116728	down	P2RX1	2.26841	1.18168	0.0496211	up
TARG1	-2.16556	-1.11474	0.000751596	down	FLJ00149	2.27042	1.18296	0.00541525	up
LOC100302401	-2.16519	-1.11449	0.00086796	down	RAP2B	2.27253	1.1843	0.00718702	up
CCND1	-2.16493	-1.11432	0.00397907	down	TNN	2.27566	1.18629	0.0408077	up
CYCSP52	-2.16426	-1.11387	0.0131805	down	CHST5	2.27605	1.18653	0.0162473	up
FAM124A	-2.16163	-1.11212	0.00514171	down	BC142949	2.27605	1.18653	0.0288239	up
KCTD9	-2.16073	-1.11152	0.000121251	down	RASL11B	2.27757	1.1875	0.00322082	up
RNF183	-2.1601	-1.1111	0.0166053	down	AK093219	2.27782	1.18765	0.0229868	up
DQ581031	-2.15967	-1.11081	0.0182949	down	UCP2	2.28139	1.18991	0.0404633	up
KCNE4	-2.15952	-1.11071	0.0133383	down	C15orf54	2.28144	1.18994	0.0081753	up
BC048278	-2.15847	-1.11001	0.00217269	down	BC055085	2.2836	1.19131	0.0170811	up
KIAA0669	-2.15842	-1.10997	0.0290652	down	INPP5F	2.28584	1.19273	0.000367621	up
C21orf84	-2.1582	-1.10983	0.00894513	down	SLC24A5	2.28885	1.19462	0.0326049	up
CKS2	-2.15735	-1.10926	0.00622449	down	HSD17B6	2.29059	1.19572	0.00547797	up
OCLN	-2.15613	-1.10844	0.00494441	down	AMDHD1	2.29074	1.19581	0.0340838	up
HSP105	-2.15588	-1.10828	0.0497632	down	NEDD4L	2.29122	1.19612	0.0009284	up
GABRR2	-2.15477	-1.10753	0.0176297	down	AK024141	2.29167	1.1964	0.0244237	up
AK309664	-2.15305	-1.10638	0.02382	down	BX647938	2.29327	1.19741	0.0408077	up
C17orf67	-2.15271	-1.10615	5.37347e-06	down	SBK1	2.29402	1.19788	0.0385878	up
DNAH2	-2.14735	-1.10255	0.0207413	down	OR10AD1	2.29523	1.19864	0.00225408	up
ADAM33	-2.14723	-1.10248	0.0454587	down	DKFZp434B156	2.29786	1.20029	0.0469384	up
PHACTR2	-2.14636	-1.10189	0.000879839	down	FCHO1	2.29793	1.20034	0.00125888	up
DSCR5a	-2.14564	-1.10141	0.0352266	down	LRRC16B	2.30292	1.20347	0.00568123	up
ANGPTL1	-2.14547	-1.1013	0.00871232	down	APBA2	2.30367	1.20393	0.0237105	up
TIPARP	-2.1444	-1.10057	0.015182	down	SOHLH2	2.30371	1.20396	0.0471764	up
AB209077	-2.14312	-1.09972	0.0332572	down	ASCL2	2.30385	1.20405	0.0478799	up
MTUS1	-2.14292	-1.09958	0.00096081	down	PLCB1	2.30422	1.20428	0.0188555	up
CLEC18B	-2.14197	-1.09894	0.00715836	down	NTNG1	2.30499	1.20476	0.00581874	up
HNRNPC	-2.14051	-1.09795	2.02275e-06	down	RTKN	2.30555	1.20511	0.0091692	up
VAP-B	-2.13954	-1.0973	0.000553995	down	EFR3B	2.30565	1.20517	0.00317657	up
C10orf47	-2.13493	-1.09419	0.00787526	down	ARHGAP22	2.30757	1.20638	0.000438476	up
ANGPT1	-2.13409	-1.09362	0.0155732	down	CCNI2	2.31189	1.20907	0.00218599	up
NCRNA00093	-2.13147	-1.09185	0.00398221	down	FAM189A1	2.31232	1.20934	0.0247672	up
CCNL1	-2.12927	-1.09036	0.0106008	down	BC038431	2.31272	1.20959	0.0272929	up
KLHL15	-2.12842	-1.08978	2.77018e-05	down	SLC4A11	2.31329	1.20995	0.004873	up
ABCA9	-2.12788	-1.08942	0.0079627	down	LRFN1	2.3178	1.21276	0.0115721	up
SNORD11B	-2.12467	-1.08724	0.0401699	down	LOC647121	2.31893	1.21346	0.00982415	up
CDC45L	-2.12354	-1.08647	0.00538336	down	MANEAL	2.31895	1.21347	0.00507245	up
IRAK3	-2.12203	-1.08544	0.0162633	down	SATB2	2.31979	1.21399	0.00772567	up
LOC729156	-2.1208	-1.08461	0.00191459	down	C4orf48	2.32103	1.21476	0.000777067	up
EFNA1	-2.1191	-1.08345	0.0135589	down	TEKT5	2.32183	1.21527	0.0476112	up
CTAGE4	-2.11768	-1.08249	0.0162137	down	HBE269	2.3238	1.21649	0.0036554	up
TMEM98	-2.11504	-1.08069	0.00141802	down	BC034578	2.32461	1.21699	0.0354494	up
AZU1	-2.11272	-1.0791	0.0288239	down	SPOCK2	2.32543	1.2175	0.00301294	up
RNF141	-2.11168	-1.07839	0.0381158	down	TCEAL5	2.32679	1.21834	0.0359322	up
FIBL-5	-2.11153	-1.07829	0.0266193	down	ADAM22	2.33351	1.2225	0.000393196	up
PAWR	-2.1091	-1.07663	0.0103587	down	MST114	2.33399	1.2228	0.0343578	up
AK055458	-2.10905	-1.07659	3.74829e-07	down	LOC646214	2.33503	1.22344	0.00695948	up
DQ599872	-2.10702	-1.0752	0.000181702	down	SORCS2	2.33576	1.22389	0.0022335	up
AK096335	-2.1069	-1.07512	0.000950638	down	KIAA1598	2.33723	1.2248	0.000468167	up
PDE1A	-2.10663	-1.07494	0.00216075	down	ACOT4	2.338	1.22527	7.89087e-05	up
DYSFIP1	-2.10515	-1.07393	0.000806085	down	ACTN2	2.338	1.22528	0.00122722	up
KIAA1217	-2.10487	-1.07373	0.000869361	down	KIF3A	2.33901	1.2259	0.00833757	up
C7orf53	-2.10262	-1.07218	1.75755e-05	down	SFRP4	2.33956	1.22624	0.0245666	up
DPH1	-2.10211	-1.07184	0.00269156	down	OMP	2.33986	1.22642	0.0496592	up
CHST15	-2.10205	-1.07179	0.000346893	down	DKFZp564P0662	2.33987	1.22643	0.0310857	up
AK294743	-2.09964	-1.07014	0.000408352	down	ZNF534	2.34175	1.22759	0.0295631	up
C9orf14	-2.09868	-1.06948	0.00372797	down	BFSP1	2.3435	1.22867	1.75482e-05	up
ANG	-2.09813	-1.0691	0.00290839	down	AK311212	2.34397	1.22895	0.0298649	up
ESYT2	-2.09588	-1.06756	9.94643e-05	down	PPP3CA	2.34411	1.22904	0.004411	up
TP53INP2	-2.09542	-1.06724	0.00572196	down	C1orf95	2.34427	1.22914	0.0392596	up
CYBRD1	-2.09501	-1.06696	0.00240356	down	IQSEC2	2.34508	1.22964	0.00433269	up
JUP	-2.09476	-1.06678	0.00510038	down	SEC11C	2.3455	1.22989	0.0290254	up
HMGB1	-2.09293	-1.06552	0.000214562	down	AK303953	2.34597	1.23019	0.0165629	up
COL4A5	-2.09289	-1.06549	0.00259905	down	PVRL1	2.34754	1.23115	0.00198648	up
FLJ44054	-2.09274	-1.06539	0.0401182	down	ADRBK2	2.35024	1.23281	0.000176492	up
INSIG1	-2.09039	-1.06377	0.0163057	down	TMEM90A	2.35124	1.23342	0.0268327	up
PM20D2	-2.08888	-1.06273	8.81507e-06	down	hCG_2028511	2.35424	1.23526	0.00871822	up
LOC339535	-2.08887	-1.06272	0.0464781	down	LAMC3	2.35516	1.23583	0.0180183	up
CASP4	-2.0881	-1.06219	0.0226642	down	LIX1	2.35638	1.23657	0.0407122	up
TMEM97	-2.08694	-1.06139	0.000102354	down	APOBEC4	2.35652	1.23666	0.013708	up
BC036695	-2.08596	-1.06071	1.58795e-05	down	MACC1	2.35883	1.23807	0.0312352	up
BC021024	-2.08532	-1.06027	0.0388116	down	CIITA	2.36032	1.23898	0.0119032	up
CCRN4L	-2.08524	-1.06022	0.00924538	down	PACRG	2.36065	1.23918	0.00833591	up
FKBP7	-2.08464	-1.0598	0.00835273	down	POPDC2	2.3617	1.23982	0.0424849	up
PPFIBP1	-2.08446	-1.05967	1.69894e-06	down	ANKRD34B	2.36249	1.24031	0.0436432	up
EID3	-2.08001	-1.05659	0.00666818	down	LAMB3	2.36346	1.2409	0.0033739	up
EFS	-2.07937	-1.05615	0.00628397	down	AK057218	2.36412	1.2413	0.0341736	up
TULP2	-2.07777	-1.05503	0.0205413	down	C1orf53	2.36798	1.24366	0.0124448	up
CD164	-2.07597	-1.05379	0.000429296	down	SLC10A4	2.36819	1.24378	0.0319561	up
CA9	-2.07536	-1.05336	0.0247888	down	GDAP1	2.36855	1.244	0.00541525	up
ZNF385A	-2.07514	-1.05321	0.024093	down	GDPD2	2.36933	1.24448	0.0138316	up
PPT2	-2.07429	-1.05262	2.36764e-06	down	MED12L	2.37195	1.24607	0.00547797	up
SLC22A23	-2.07322	-1.05187	1.76333e-05	down	NCRNA00087	2.37249	1.2464	0.0418881	up
BC046476	-2.07198	-1.05101	8.69583e-05	down	IGSF5	2.37357	1.24706	0.0204992	up
NID1	-2.06873	-1.04874	0.0376855	down	PRRT1	2.37724	1.24929	0.025376	up
CYB5A	-2.06847	-1.04856	3.1278e-05	down	SLC7A14	2.37749	1.24944	0.028073	up
SH3PXD2A	-2.06791	-1.04818	1.92633e-08	down	AK094963	2.37886	1.25027	0.0345	up
LHB	-2.06668	-1.04732	0.00897499	down	TRIM16L	2.38011	1.25103	0.000458814	up
ABCA8	-2.06515	-1.04625	0.000554361	down	SLC6A6	2.38077	1.25143	0.000292154	up
PDK1	-2.06302	-1.04476	5.26351e-06	down	BC033837	2.38148	1.25186	0.0291651	up
CHORDC1	-2.05969	-1.04243	0.00290839	down	CLSPN	2.38158	1.25192	0.0300488	up
PDE4D	-2.0579	-1.04117	0.00142235	down	AK094692	2.3844	1.25363	0.0249313	up
GABPB1	-2.05787	-1.04115	0.000386981	down	ENPP2	2.38775	1.25565	0.0032818	up
CDK2	-2.05617	-1.03996	0.00190281	down	BC039519	2.38796	1.25578	0.0293178	up
CLEC2B	-2.05584	-1.03973	0.0175664	down	STON2	2.38929	1.25658	0.0151879	up
TMEM217	-2.05368	-1.03821	0.0148653	down	BC029464	2.38938	1.25664	0.0410624	up
BC113726	-2.0513	-1.03654	0.0179406	down	SOX9	2.39013	1.25709	0.010726	up
TPBG	-2.05082	-1.0362	0.0048726	down	CR626060	2.39302	1.25883	0.000804513	up
KIAA0393	-2.04794	-1.03417	2.41342e-05	down	MAPRE3	2.3932	1.25894	0.00492312	up
DOT1L	-2.04748	-1.03385	0.000401377	down	CCDC96	2.39384	1.25933	0.000239856	up
KIAA1501	-2.04572	-1.03261	0.0215856	down	RAB40B	2.39464	1.25981	0.000157724	up
C14orf176	-2.04539	-1.03237	0.000198185	down	LRP1B	2.39713	1.26131	0.00854738	up
C6orf155	-2.04469	-1.03188	0.000144372	down	SERGEF	2.39823	1.26197	0.000997143	up
PHF10	-2.04328	-1.03089	3.24106e-06	down	AK125748	2.40032	1.26323	0.0290774	up
SNHG3-RCC1	-2.03728	-1.02664	0.0190391	down	COL22A1	2.40206	1.26427	0.0374581	up
CHIC2	-2.03658	-1.02615	0.000176565	down	LYPD5	2.40224	1.26438	0.00483725	up
MYLPF	-2.03574	-1.02556	0.00144251	down	ENO2	2.40255	1.26457	0.0251294	up
EGOT	-2.03526	-1.02521	0.00233141	down	IL21R	2.40359	1.26519	0.00476314	up
TR	-2.03427	-1.02451	0.029701	down	P2RX6	2.40473	1.26588	0.0481204	up
UNQ2963	-2.03318	-1.02374	0.00237438	down	SNORD116-24	2.40489	1.26597	0.00828437	up
BC039668	-2.03232	-1.02313	2.62037e-05	down	C15orf59	2.40629	1.26681	0.026735	up
ZNF676	-2.02831	-1.02028	0.026735	down	HAPLN1	2.40862	1.26821	0.019756	up
LOC158381	-2.0281	-1.02013	0.00852238	down	ABCA2	2.40965	1.26883	0.0102464	up
SYNJ2	-2.02741	-1.01964	0.00122785	down	KIF4B	2.40999	1.26903	0.0286613	up
LOC100134259	-2.02737	-1.01961	0.00156415	down	PAMR1	2.41052	1.26934	2.68658e-05	up
C13orf18	-2.0265	-1.01899	0.0173293	down	AK311189	2.41071	1.26946	0.0215062	up
HGC6.4	-2.02625	-1.01881	0.00248112	down	EPB49	2.41095	1.2696	0.031714	up
ICAM2	-2.02245	-1.0161	0.00278025	down	FSD1L	2.41214	1.27031	0.00290839	up
MCTP1	-2.02203	-1.0158	0.00625532	down	PCDH7	2.41288	1.27076	0.0195796	up
ADIPOR2	-2.02095	-1.01504	0.000995012	down	MYO5A	2.41347	1.27111	0.000308343	up
TFAP2C	-2.02075	-1.01489	0.0319865	down	MTTP	2.4165	1.27292	0.0465323	up
C6orf145	-2.0185	-1.01328	0.0031416	down	PHYHIPL	2.41924	1.27456	0.0292072	up
NR4A1	-2.01719	-1.01234	0.0397435	down	AK127578	2.42088	1.27553	0.0106518	up
FOSL2	-2.01717	-1.01233	0.0322799	down	ELOVL2	2.42341	1.27704	0.00164618	up
KIAA1011	-2.0158	-1.01135	0.00655213	down	BICD1	2.42457	1.27773	3.07524e-13	up
ATP13A3	-2.01527	-1.01098	0.00405689	down	KIAA0408	2.42572	1.27841	0.00250871	up
ADAR2g	-2.01431	-1.01028	0.000121709	down	DAGLA	2.42822	1.2799	0.00150012	up
ATP10D	-2.01361	-1.00978	0.000386756	down	ALK	2.4283	1.27995	5.93623e-05	up
QSK	-2.01124	-1.00808	0.00193768	down	FLJ37543	2.42892	1.28031	0.0172593	up
TECR	-2.01063	-1.00764	0.0417762	down	C16orf3	2.4292	1.28048	1.85024e-05	up
BC015433	-2.01033	-1.00743	0.0112059	down	JAKMIP3	2.43399	1.28333	0.00161911	up
BAMBI	-2.00845	-1.00608	0.00213571	down	PCTK3	2.43415	1.28342	0.00473386	up
DCP1A	-2.00811	-1.00584	0.00197944	down	STBD1	2.43661	1.28487	0.000680269	up
DUSP1	-2.0078	-1.00562	0.00415128	down	AK021664	2.43767	1.2855	0.0136489	up
FAM46A	-2.00726	-1.00522	0.021338	down	SLC4A3	2.44255	1.28839	0.0124373	up
NUP210L	-2.00631	-1.00455	0.000769655	down	C6orf174	2.44465	1.28963	0.00221801	up
ECM2	-2.00629	-1.00453	0.0247888	down	C6orf154	2.44538	1.29006	0.0162948	up
PGRMC1	-2.00592	-1.00427	3.13149e-06	down	CGREF1	2.44556	1.29016	0.0142551	up
ZC3H12A	-2.00439	-1.00316	0.0376406	down	BAI3	2.44599	1.29042	0.0356667	up
FZD9	-2.00382	-1.00275	0.0325591	down	TRGV3	2.44655	1.29075	0.0383541	up
THOC6	-2.00302	-1.00218	0.00032738	down	SPATA17	2.4478	1.29148	0.0399258	up
AK125516	-2.00187	-1.00135	0.000121251	down	ARHGEF9	2.44795	1.29157	0.00348658	up
BC033554	-2.00071	-1.00051	0.00391347	down	GPR55	2.4506	1.29313	0.00283573	up
DUSP16	-2.00027	-1.00019	0.000182625	down	AK125599	2.45076	1.29323	0.0242227	up
S1PR3	-2.00016	-1.00012	0.0482967	down	BTBD11	2.45496	1.2957	0.00234019	up
HSPD1	-1.99974	-0.99981	5.06877e-05	down	IGSF21	2.45784	1.29739	0.0129021	up
AK056703	-1.99948	-0.999622	0.000652282	down	AY007155	2.45819	1.2976	0.0010979	up
AX746887	-1.99884	-0.999161	0.000176409	down	BC131560	2.45917	1.29817	0.0434752	up
C3orf45	-1.99856	-0.99896	0.00507245	down	LOC91450	2.45998	1.29865	0.00227778	up
FLNB	-1.99808	-0.998617	0.000532245	down	AX746741	2.4601	1.29872	0.00990569	up
KIAA0576	-1.99791	-0.998492	0.00966167	down	BC043519	2.46039	1.29889	0.000472171	up
NUDT4	-1.99728	-0.99804	0.0486351	down	TNIK	2.46189	1.29976	0.000577845	up
NDUFAF3	-1.99613	-0.997204	0.00179136	down	BLM	2.46259	1.30018	0.00100217	up
ZFAND5	-1.99556	-0.996795	0.000876151	down	BC080605	2.46262	1.30019	0.00123174	up
TXNRD1	-1.9951	-0.996461	0.0123659	down	AK125437	2.46308	1.30046	0.0161045	up
P/OKcl.19	-1.99505	-0.996426	0.00606047	down	LAIR1	2.465	1.30159	0.0253307	up
TP53I11	-1.99318	-0.99507	0.00612093	down	SPTBN4	2.46561	1.30194	0.0220805	up
SLC22A1	-1.99291	-0.994877	0.0091692	down	DNAH7	2.46954	1.30425	0.00440093	up
SLFN11	-1.99227	-0.994413	0.00268702	down	CAMTA1	2.47055	1.30483	0.0182872	up
C6orf48	-1.98839	-0.991599	0.000219649	down	PLA2G5	2.47126	1.30525	0.00129096	up
PHLDA1	-1.9881	-0.991393	0.0142758	down	BMF	2.47165	1.30547	0.0391364	up
KIAA1462	-1.98712	-0.990676	0.00651002	down	C11orf90	2.47328	1.30643	0.0272287	up
AX747140	-1.98706	-0.990639	6.9794e-05	down	ZWINT	2.47403	1.30686	0.0101668	up
TIP49b	-1.98617	-0.989993	0.0109537	down	RPL23AP82	2.47449	1.30713	0.0487958	up
LATS2	-1.98604	-0.989892	0.00842383	down	THBS4	2.47627	1.30817	0.00146012	up
ZFAND2A	-1.98503	-0.989158	1.85024e-05	down	RTDR1	2.47669	1.30841	0.0099951	up
SKINTL	-1.98453	-0.988796	0.0285537	down	BC042469	2.47705	1.30862	0.0471576	up
AK021977	-1.98411	-0.988494	0.00877336	down	AK126852	2.47783	1.30908	0.0279274	up
BC040701	-1.98397	-0.988392	0.0324576	down	PCDHGC5	2.47946	1.31003	0.00755728	up
RRAS2	-1.98224	-0.987135	0.000205527	down	ACRV1	2.48003	1.31036	0.0345	up
AX747123	-1.98014	-0.985601	0.00772567	down	KIAA1954	2.48013	1.31041	0.00211264	up
NOTCH2NL	-1.9786	-0.984479	0.00141062	down	LOC728758	2.48054	1.31065	9.98211e-05	up
MPZL1	-1.97796	-0.984014	0.00487694	down	VWA3A	2.48145	1.31119	0.0246021	up
SIK1	-1.97788	-0.983958	0.0424849	down	MMP17	2.48244	1.31176	0.0251269	up
PRO0628	-1.97744	-0.983635	0.0009284	down	EXTL1	2.48481	1.31314	0.0361733	up
B4GALT1	-1.97682	-0.983181	0.00280667	down	KIAA0802	2.48564	1.31362	0.0121396	up
PLD1	-1.97669	-0.983086	0.000454251	down	RGS17	2.48566	1.31363	0.000437037	up
KIAA0404	-1.9757	-0.982364	0.0161118	down	APC2	2.49645	1.31988	0.0169814	up
XBP1	-1.97534	-0.982104	0.00232441	down	C9orf75	2.49763	1.32056	0.002036	up
KIAA0769	-1.97521	-0.982005	0.0274334	down	BC046644	2.49771	1.32061	0.0427856	up
SYNE2	-1.96954	-0.977859	0.00409087	down	DNAH9	2.50493	1.32477	0.0203528	up
BC005905	-1.96908	-0.977524	0.00122785	down	GRIA4	2.50821	1.32666	0.0443974	up
RHBDL2	-1.96878	-0.977303	0.0151278	down	BEX5	2.50862	1.32689	0.0238348	up
AK092098	-1.96748	-0.976351	3.24691e-06	down	BC040935	2.50863	1.3269	0.0045602	up
SNORD110	-1.96731	-0.976224	0.0288591	down	CNTN1	2.51082	1.32816	0.0359039	up
ADCY5	-1.96621	-0.975416	0.0186192	down	CR593817	2.51096	1.32824	0.0345	up
FGFR2	-1.96593	-0.975209	0.00628397	down	KIF17	2.51158	1.3286	0.00529672	up
TRAF4	-1.96502	-0.974541	0.000375903	down	LPAR4	2.51181	1.32873	0.00998715	up
RNU4ATAC	-1.96487	-0.974435	0.039186	down	FCRLB	2.51214	1.32892	0.00420952	up
AK310300	-1.96479	-0.974376	0.00240082	down	AK056518	2.51239	1.32906	0.000396612	up
SERPINE3	-1.96356	-0.973474	6.72079e-05	down	CENPF	2.51266	1.32921	0.0423584	up
G3BP1	-1.96264	-0.972793	0.00196398	down	FXYD6	2.51301	1.32941	0.00037586	up
ROBO1	-1.9625	-0.972693	1.052e-06	down	PCSK1N	2.51346	1.32968	0.0406216	up
GPR161	-1.96246	-0.972661	0.000939293	down	RELL2	2.51403	1.33	0.00483844	up
CR619479	-1.96152	-0.971971	0.00188282	down	PDXP	2.51737	1.33192	0.0495924	up
CTPS	-1.95882	-0.969987	0.00170804	down	NEURL	2.51785	1.33219	0.0464236	up
NOP5	-1.95839	-0.969669	0.00312046	down	AP1S1	2.51793	1.33224	0.000370944	up
DKFZp667A196	-1.95814	-0.96948	0.0414089	down	C3orf50	2.51889	1.33279	0.00940937	up
C7orf58	-1.95787	-0.969282	0.0447441	down	MORN3	2.52128	1.33416	0.000437037	up
DIXDC1	-1.95754	-0.969039	8.74418e-08	down	PPFIA2	2.52238	1.33479	0.00483911	up
EIF2C2	-1.95726	-0.968834	0.000254819	down	MKRN3	2.52353	1.33545	0.00505043	up
C1orf182	-1.95694	-0.968601	0.0208127	down	U92992	2.52374	1.33556	0.00713603	up
AK128013	-1.95686	-0.968544	0.00623215	down	NCALD	2.52682	1.33732	0.00908667	up
DM004128	-1.95681	-0.968501	0.00491847	down	TAF7L	2.52723	1.33756	0.0189721	up
HMGA1	-1.95666	-0.96839	0.00538469	down	BC044583	2.52803	1.33801	0.0291054	up
OTUD4	-1.95663	-0.96837	3.42989e-05	down	CERKL	2.52931	1.33875	0.0281885	up
PTP4A1	-1.95647	-0.968256	0.000475067	down	S100A3	2.53023	1.33927	0.0350554	up
PIM3	-1.95645	-0.968239	0.0165674	down	SERTAD4	2.53043	1.33939	0.000827526	up
BC039681	-1.95524	-0.967346	0.0375051	down	HTR2A	2.53165	1.34008	0.035781	up
G0S24	-1.95518	-0.967299	0.044349	down	AB007962	2.53425	1.34156	0.000148107	up
CD40	-1.95487	-0.967073	0.0049923	down	EHD3	2.53555	1.3423	0.000239324	up
AF075052	-1.95463	-0.966898	0.00941481	down	BC036617	2.53659	1.34289	0.00506606	up
DOCK9	-1.95448	-0.966781	0.0024391	down	ANKFN1	2.541	1.3454	0.034162	up
TNFRSF10D	-1.95343	-0.966008	0.0363988	down	CRMP1	2.54262	1.34631	0.00200579	up
TXNIP	-1.95296	-0.965665	0.00119616	down	PAX6	2.54404	1.34712	0.00479511	up
AK021537	-1.95285	-0.96558	0.00797431	down	TTYH2	2.54801	1.34937	0.000765739	up
NET1	-1.95233	-0.965198	0.0363414	down	SH3GL3	2.54853	1.34966	0.035049	up
CDO1	-1.95168	-0.964718	0.00804013	down	ABCG4	2.55084	1.35097	0.0380717	up
GULP1	-1.9513	-0.964434	0.0256323	down	WDR10	2.5519	1.35157	0.0338787	up
C2orf67	-1.9487	-0.962514	7.0321e-06	down	FOXE1	2.55301	1.3522	0.00620999	up
STK38	-1.94863	-0.962459	3.4975e-05	down	PODXL2	2.55752	1.35475	0.0166879	up
PPRC1	-1.94789	-0.961911	0.0118635	down	C9orf129	2.55945	1.35583	0.0243272	up
BC009838	-1.94586	-0.960411	0.0297955	down	GAL3ST3	2.56116	1.3568	0.0291651	up
BC045574	-1.94574	-0.960315	0.0168417	down	DRD1	2.56209	1.35732	0.0103676	up
BTG2	-1.94446	-0.95937	0.00801379	down	CR593784	2.56372	1.35824	0.00737049	up
PPP2R1B	-1.94413	-0.959124	2.26546e-08	down	SEZ6L2	2.56631	1.3597	0.034785	up
SNORA3	-1.94394	-0.958981	0.000914063	down	PITPNM3	2.56672	1.35992	0.0368387	up
KIAA1067	-1.94352	-0.958671	0.00773481	down	AK127627	2.56722	1.36021	0.0233232	up
TDRD10	-1.9413	-0.95702	0.013896	down	STH	2.56736	1.36029	0.0197817	up
BAZ1A	-1.94082	-0.956665	0.00667402	down	AK123450	2.56816	1.36074	0.00581691	up
SNORA59B	-1.94054	-0.956457	0.00195652	down	SDSL	2.56998	1.36176	0.00183974	up
EFNA4	-1.939	-0.955313	0.00298565	down	NINJ2	2.57169	1.36272	0.00183602	up
USP36	-1.93828	-0.95478	0.000434703	down	RXRG	2.5722	1.363	0.00958264	up
LSS	-1.93805	-0.954606	0.00114342	down	PROX1	2.57274	1.3633	0.0004765	up
C17orf91	-1.93576	-0.952902	0.00794396	down	FBXO40	2.57621	1.36525	0.00227778	up
C1orf63	-1.93559	-0.952771	1.10402e-12	down	C6orf105	2.57908	1.36686	0.0426533	up
DUOXA1	-1.9351	-0.952405	0.0172671	down	ADCYAP1R1	2.57922	1.36693	0.0130233	up
BX648586	-1.93497	-0.952313	0.0391305	down	SUV39H1	2.57954	1.36711	0.0262654	up
SH3D19	-1.93485	-0.95222	0.00148176	down	CDH8	2.58208	1.36853	0.038156	up
REP15	-1.93361	-0.951294	0.00107821	down	BC043555	2.58251	1.36877	0.0198991	up
CHSY1	-1.93343	-0.951161	0.0220055	down	TRPV6	2.58282	1.36895	0.0267872	up
KIAA1261	-1.93231	-0.950324	0.00221684	down	ADAMTSL2	2.58546	1.37042	0.000927737	up
TRIP10	-1.93214	-0.950201	0.0366943	down	RNF208	2.58592	1.37068	0.0186889	up
TOMM34	-1.93103	-0.949367	0.014308	down	UBE2T	2.58979	1.37284	0.0072616	up
TCTE3	-1.92946	-0.948199	0.0400881	down	OTOA	2.5915	1.37379	0.0180211	up
AK097705	-1.92843	-0.947427	0.0241355	down	ABP1	2.59241	1.37429	0.047483	up
AK027091	-1.92638	-0.945894	0.000985583	down	SLC6A11	2.59345	1.37487	0.031714	up
MXI1	-1.92621	-0.945765	1.74173e-07	down	ADAP1	2.59407	1.37522	0.000932869	up
KIAA0964	-1.92601	-0.945614	0.00321932	down	FAM110C	2.59771	1.37724	0.0317429	up
KLF10	-1.92577	-0.945438	0.021067	down	CYFIP2	2.59812	1.37747	0.00167038	up
C18orf54	-1.9222	-0.942762	0.00922911	down	AK126616	2.5988	1.37785	0.024163	up
NDRG1	-1.92075	-0.941671	0.00673944	down	BASP1	2.59906	1.37799	0.00373337	up
ARPM1	-1.9204	-0.94141	0.000886359	down	AP3B2	2.60458	1.38105	0.0243097	up
DCUN1D3	-1.9203	-0.941332	0.00366518	down	CNGA3	2.60879	1.38338	0.0437669	up
ORMDL2	-1.92016	-0.941225	0.00137914	down	TSPAN15	2.60947	1.38376	0.00068337	up
CR600416	-1.91938	-0.940639	0.00055342	down	NIPAL4	2.61439	1.38647	0.00397378	up
NHEDC2	-1.91935	-0.940619	0.00203856	down	GRIK4	2.61506	1.38685	0.00616939	up
GFPT2	-1.9191	-0.940429	0.0424849	down	PSAPL1	2.61573	1.38721	0.00614163	up
TOB2	-1.91897	-0.940335	9.05363e-05	down	INHBB	2.61726	1.38805	0.00104548	up
LOC221442	-1.91835	-0.939867	0.000331166	down	SLC25A2	2.61737	1.38812	0.000223294	up
GLIPR1	-1.91662	-0.938564	0.0408077	down	DCLK1	2.61812	1.38853	0.0010812	up
ARID5B	-1.91443	-0.936913	0.0230844	down	LOC646405	2.62133	1.3903	0.0291894	up
GLT8D2	-1.91262	-0.935547	0.0228763	down	CXCL14	2.62238	1.39087	0.0069867	up
UNQ2487	-1.9123	-0.935306	0.000827126	down	GDF5	2.62238	1.39087	0.00990569	up
PRKAG2	-1.91182	-0.934948	0.000346585	down	CR618966	2.6224	1.39089	0.0333977	up
SHROOM1	-1.90992	-0.93351	0.004578	down	LGR5	2.62277	1.39109	0.00272515	up
SDPR	-1.90859	-0.932504	0.030597	down	OPRL1	2.62303	1.39123	0.00171356	up
LASS2	-1.90714	-0.931411	5.99757e-05	down	PTPRZ1	2.62381	1.39166	0.0112504	up
KIAA0320	-1.90704	-0.931333	0.00204507	down	ART3	2.6241	1.39182	0.00638822	up
HERPUD1	-1.9036	-0.92873	9.63967e-05	down	LOC645323	2.62452	1.39205	0.0196458	up
MOBKL2C	-1.90199	-0.92751	0.000181702	down	KCNMB4	2.62538	1.39252	0.000440305	up
DKFZp761P221	-1.90157	-0.927188	0.0067041	down	CYGB	2.62786	1.39389	0.00623904	up
TSTD2	-1.90145	-0.927103	0.00121203	down	PNMAL1	2.62846	1.39422	0.0137591	up
AK303306	-1.90054	-0.92641	0.00147146	down	C3orf36	2.6291	1.39457	0.0449821	up
AX748157	-1.89975	-0.925811	0.024163	down	DDX25	2.62965	1.39487	0.0279831	up
SNORA48	-1.89903	-0.92526	0.00638108	down	KIAA0513	2.63062	1.3954	0.00333161	up
ROR1	-1.8983	-0.92471	0.0424223	down	AX747261	2.63154	1.39591	0.0046894	up
NFE2L2	-1.89813	-0.924579	0.00010867	down	AX746826	2.63824	1.39957	0.0459674	up
SGMS1	-1.898	-0.924482	2.14387e-08	down	C9orf110	2.63893	1.39996	0.0367299	up
RBMS1	-1.898	-0.92448	0.0165629	down	AK097702	2.64214	1.40171	0.00124197	up
KIAA0516	-1.8963	-0.923184	0.00046128	down	ARSF	2.64299	1.40217	0.0450998	up
GDF9	-1.89604	-0.922993	0.0201388	down	C10orf93	2.64602	1.40382	0.00129096	up
SNORA54	-1.89602	-0.922974	0.00119386	down	NACAD	2.64641	1.40404	0.00117907	up
GJA9	-1.89569	-0.92272	0.0296544	down	SPATA22	2.65043	1.40623	0.00836023	up
AX747817	-1.89556	-0.922627	0.0082114	down	BC034636	2.65047	1.40625	0.0297686	up
AX765719	-1.89538	-0.922485	0.00669914	down	LSAMP	2.65345	1.40787	0.00358021	up
TMEM99	-1.89491	-0.922133	3.85918e-07	down	TDH	2.65405	1.4082	0.0197634	up
MYADM	-1.89483	-0.922065	0.00849141	down	AX747031	2.65434	1.40836	0.0290652	up
LOC400043	-1.89325	-0.920863	0.0125109	down	DDO	2.65625	1.40939	1.29431e-06	up
PAPOLB	-1.89301	-0.920683	0.0194135	down	BX641143	2.65793	1.4103	0.0130322	up
DOCK5	-1.89288	-0.920584	0.00382075	down	CNR1	2.65807	1.41038	0.00789848	up
ISM1	-1.89245	-0.920258	0.0237798	down	FAM70A	2.66136	1.41216	0.00980005	up
CLCN2	-1.89048	-0.918754	0.00889319	down	OTUD7A	2.66214	1.41259	0.00411708	up
AKR1C3	-1.88892	-0.917562	0.0131935	down	CHST1	2.66289	1.41299	0.00396222	up
PER1	-1.88814	-0.916964	0.0288779	down	NLRP2	2.66422	1.41372	0.0434802	up
KIAA1453	-1.88797	-0.916833	0.000156468	down	BC092420	2.66691	1.41517	0.0158091	up
AK057935	-1.88777	-0.916681	0.0459674	down	C10orf107	2.66816	1.41585	0.00123155	up
AK057217	-1.88761	-0.916561	0.00253139	down	LRRC4C	2.66967	1.41666	0.00899957	up
RPS27	-1.8876	-0.916551	0.0035635	down	ADCY1	2.66969	1.41667	0.0301919	up
EBF3	-1.88697	-0.916071	0.0242111	down	TMEM176A	2.66998	1.41683	0.0033739	up
LOC401588	-1.88514	-0.914672	0.00113264	down	PAK6	2.67002	1.41685	0.0391426	up
DQ574852	-1.88487	-0.914468	1.71372e-05	down	NR2E1	2.67163	1.41772	0.0158565	up
C21orf91	-1.88483	-0.914431	0.0234937	down	CRYBB1	2.67428	1.41915	0.0111343	up
TLE1	-1.88476	-0.914377	0.000778332	down	EPHB1	2.67621	1.42019	0.00485946	up
SLC39A1	-1.88469	-0.914326	0.0113356	down	RORC	2.67622	1.4202	0.0418881	up
MST4	-1.88436	-0.914076	0.0182235	down	BAI1	2.67707	1.42065	0.0498534	up
DQ596932	-1.88431	-0.914035	0.0416843	down	PALM3	2.67708	1.42066	0.0110001	up
SNORD35A	-1.88305	-0.913072	0.0194903	down	FAM64A	2.67798	1.42114	0.0368794	up
LOC642846	-1.88265	-0.912762	0.0206668	down	PSRC1	2.67951	1.42197	0.00106554	up
SFRS3	-1.88259	-0.912721	2.99686e-05	down	KCNC3	2.68195	1.42328	0.000519488	up
MYOZ2	-1.88179	-0.912103	0.0365358	down	CNTNAP1	2.68613	1.42553	9.40009e-05	up
LLGL2	-1.88156	-0.911926	0.0220656	down	CD14	2.68721	1.42611	0.0234611	up
DNAJB6	-1.88055	-0.911153	9.86686e-05	down	LOC100128675	2.68749	1.42626	0.0334981	up
RNF152	-1.87953	-0.910369	0.047269	down	FBXO41	2.68765	1.42635	0.0163847	up
SERPINB1	-1.87762	-0.908907	0.00593336	down	CR627240	2.68842	1.42676	0.0366452	up
BC107108	-1.87668	-0.908185	0.00628397	down	COLEC10	2.68877	1.42695	0.0161045	up
FLJ10357	-1.87545	-0.907237	0.000890496	down	HOPX	2.68939	1.42728	0.0146391	up
WBP5	-1.87508	-0.906954	0.000483761	down	FBLL1	2.68951	1.42734	0.0356563	up
TG	-1.87442	-0.906448	0.00453073	down	DUSP27	2.68977	1.42749	0.0112139	up
PGM2	-1.87034	-0.9033	0.0151463	down	DNAI1	2.69558	1.43059	0.0397939	up
PVRIG	-1.87017	-0.903171	0.0150805	down	FAM49A	2.69614	1.43089	1.37808e-06	up
INSR	-1.86979	-0.902873	7.0542e-07	down	TYMS	2.69639	1.43103	0.00958264	up
ARHGAP10	-1.86965	-0.902766	0.0310324	down	SCN2B	2.69681	1.43125	0.025677	up
ZDBF2	-1.86883	-0.902138	0.00652199	down	CACNA1D	2.69773	1.43174	0.00292348	up
BC041908	-1.86869	-0.902025	0.00435338	down	C9orf116	2.69845	1.43213	0.000589247	up
RALGPS2	-1.86823	-0.901675	0.00104725	down	BC047403	2.69895	1.4324	0.0109625	up
NCRNA00085	-1.86791	-0.901428	0.004411	down	CR625050	2.70199	1.43402	0.00831775	up
BX647607	-1.86626	-0.900147	0.000305578	down	DDB2	2.70412	1.43516	0.000665953	up
TM7SF2	-1.86607	-0.900006	0.0209675	down	ODZ1	2.7056	1.43595	0.00464799	up
WWC2	-1.86418	-0.898538	0.000791972	down	ANKRD45	2.70567	1.43599	0.00641354	up
SNORA68	-1.8629	-0.897547	0.0139274	down	PATE4	2.70859	1.43754	0.0129889	up
HERC2P3	-1.86289	-0.897546	0.00299225	down	AK098783	2.70885	1.43768	0.0317285	up
SMTN	-1.86267	-0.897373	0.0447237	down	PHACTR3	2.7121	1.43941	0.00695644	up
MTHFR	-1.86177	-0.896677	2.56124e-05	down	ARHGAP11B	2.71276	1.43976	0.00695612	up
GNAL	-1.86115	-0.896195	0.0451053	down	RLBP1	2.71391	1.44037	0.000726423	up
BC039500	-1.86075	-0.895887	0.0107594	down	BC047427	2.71508	1.44099	0.000653635	up
C3orf26	-1.85837	-0.894036	1.78637e-05	down	SEMA3E	2.72034	1.44379	0.0105887	up
CNN2	-1.85745	-0.89332	0.0485587	down	AK097585	2.72184	1.44458	0.0436432	up
ZNF331	-1.85729	-0.893201	0.0382294	down	AK093430	2.72225	1.4448	0.0268366	up
PLEKHG4	-1.85651	-0.892594	0.0111602	down	SOX21	2.72421	1.44584	0.0110292	up
AVPI1	-1.85575	-0.891999	0.00202644	down	GJD3	2.72539	1.44646	0.00355841	up
COLEC12	-1.85488	-0.891325	0.0378612	down	MAP3K9	2.72722	1.44743	0.0165552	up
DKFZp761M1816	-1.85332	-0.890111	0.0145519	down	LRRC27	2.72873	1.44823	0.000243952	up
NXF1	-1.85271	-0.88964	6.67488e-08	down	TUBB3	2.73149	1.44969	0.000768674	up
AK128703	-1.8524	-0.889393	0.00706098	down	C1QTNF4	2.7335	1.45075	0.044319	up
HYMAI	-1.85214	-0.889191	0.0241734	down	AK124304	2.73605	1.4521	0.0108808	up
ZFC3H1	-1.85135	-0.888579	2.12657e-06	down	CDH2	2.73703	1.45261	9.02647e-07	up
H2AFX	-1.85063	-0.888013	0.0026583	down	CRB1	2.73799	1.45312	0.00954726	up
SNORD60	-1.85001	-0.887534	0.00144024	down	ATP6V1G2	2.74151	1.45497	0.0295475	up
AK123483	-1.84986	-0.887419	0.0304427	down	BC034233	2.74162	1.45503	0.00163821	up
RGL3	-1.84927	-0.886959	0.0195162	down	FABP5	2.74226	1.45537	0.00269286	up
BAG3	-1.84927	-0.886954	0.0307766	down	BC035096	2.74238	1.45543	0.0485638	up
CDC14A	-1.84745	-0.885535	0.000158637	down	C14orf83	2.74256	1.45552	0.0241494	up
BC042949	-1.84693	-0.885132	0.019487	down	DNAH5	2.74262	1.45555	0.00704163	up
RTVP1	-1.84431	-0.883082	0.0377862	down	DQ594515	2.744	1.45628	0.0202206	up
BX647282	-1.84417	-0.882969	0.00156256	down	SGCZ	2.74568	1.45716	0.0470934	up
DM119400	-1.84255	-0.881707	0.0373209	down	ZMAT3	2.74711	1.45791	3.7048e-13	up
BC039374	-1.84106	-0.880539	4.32669e-05	down	GJB5	2.75141	1.46017	0.0185683	up
SELENBP1	-1.84004	-0.879733	0.0106005	down	GABRB1	2.75166	1.4603	0.0187315	up
DKFZp451J181	-1.83953	-0.879336	0.0199699	down	HCN4	2.75264	1.46082	0.0123947	up
CNOT3	-1.83916	-0.879044	0.000751204	down	BAAT	2.75359	1.46131	0.00816438	up
KDM6A	-1.83902	-0.878935	0.00386426	down	CCDC64	2.75642	1.4628	0.00196398	up
NTRK3	-1.83803	-0.878162	0.0089296	down	EDA2R	2.75685	1.46302	0.0420606	up
AX746622	-1.83797	-0.878116	1.75755e-05	down	NCEH1	2.75877	1.46403	5.35837e-05	up
CYP7B1	-1.83687	-0.877247	4.34138e-06	down	EFNA3	2.75951	1.46441	0.014162	up
ZNF181	-1.83585	-0.876444	0.0134532	down	BCMS	2.76075	1.46506	0.0170961	up
TGM1	-1.83561	-0.876263	0.00510606	down	KIAA1409	2.76103	1.46521	0.0138917	up
C1orf203	-1.83535	-0.876057	0.000308438	down	SEMA5B	2.76163	1.46552	0.0329074	up
LDHA	-1.83258	-0.87388	0.0115128	down	AK094525	2.76186	1.46564	0.00597686	up
KCTD14	-1.8315	-0.873025	0.0127314	down	NSF	2.76217	1.4658	0.000750922	up
SAV1	-1.83009	-0.871912	1.58616e-05	down	SERPINI1	2.76491	1.46723	0.0311961	up
AK096395	-1.82907	-0.871113	0.000680269	down	KIAA1324	2.76516	1.46736	0.00755858	up
ACTN3	-1.82819	-0.870418	0.0498584	down	BAI2	2.76562	1.4676	0.00875467	up
BC043573	-1.82718	-0.869615	0.0491252	down	BC033961	2.76566	1.46762	0.0496653	up
PPP1R15A	-1.82704	-0.869511	0.0214739	down	DTX4	2.76636	1.46799	4.0139e-05	up
CLCN1	-1.82674	-0.869274	0.0412462	down	NECAB2	2.77159	1.47071	0.0471209	up
EIF4A3	-1.82669	-0.869232	8.30656e-05	down	RASD2	2.77172	1.47078	0.0135545	up
GTF2H2	-1.82652	-0.869094	0.0292072	down	POU3F4	2.77406	1.472	0.0258092	up
AX747658	-1.8262	-0.868841	0.00278348	down	SPOCK1	2.77559	1.47279	0.000201028	up
PSTPIP2	-1.82581	-0.868534	0.0393658	down	PSD3	2.77626	1.47314	0.000705133	up
DNAJB9	-1.82511	-0.867982	0.000435224	down	KCNH1	2.77696	1.4735	0.0110621	up
AK095242	-1.82484	-0.867766	0.00983632	down	PADI2	2.77702	1.47354	0.0029696	up
FLT1	-1.82472	-0.867673	0.0383541	down	DQ587763	2.77739	1.47373	0.0121843	up
CD39L2	-1.82394	-0.867058	1.38878e-07	down	KIAA0774	2.7781	1.4741	0.0341916	up
BCORL1	-1.82381	-0.866954	2.449e-07	down	SCN7A	2.77852	1.47432	0.0202077	up
GTPBP6	-1.82336	-0.8666	0.000818899	down	RUNDC3A	2.77873	1.47442	0.0375051	up
AK091527	-1.82335	-0.866593	0.00404835	down	AK311120	2.78021	1.47519	0.0172474	up
PCDHGA8	-1.82318	-0.866461	0.000468167	down	TRIM2	2.78054	1.47536	0.000295612	up
IRAK2	-1.82205	-0.865562	0.0141704	down	PGBD5	2.7807	1.47545	0.00937043	up
SIK2	-1.82181	-0.865369	7.4946e-06	down	MT1F	2.78478	1.47756	0.00196037	up
PPP1R15B	-1.82144	-0.865077	0.000553995	down	RFX8	2.7867	1.47856	0.00707441	up
FLJ10038	-1.82128	-0.86495	1.3486e-05	down	FAM190A	2.78714	1.47879	0.0307723	up
PROZ	-1.82118	-0.864877	0.0297686	down	FXYD7	2.78742	1.47893	0.0454677	up
TUFT1	-1.82044	-0.86429	0.000165122	down	AK097800	2.78821	1.47934	0.00297673	up
CRY1	-1.82042	-0.86427	0.00401733	down	VWA5B2	2.78848	1.47948	0.0449821	up
TUB	-1.8202	-0.864099	0.0291651	down	FAM78B	2.78916	1.47983	0.000529237	up
SLC19A1	-1.81959	-0.863616	0.00434925	down	ADCY2	2.79032	1.48043	0.00298206	up
LSMD1	-1.81917	-0.863279	0.00149521	down	KIAA1597	2.79043	1.48049	0.00277514	up
EMP2	-1.81881	-0.862991	0.0372478	down	BHLHE22	2.79061	1.48058	0.0451053	up
BC148242	-1.81825	-0.862548	0.0200489	down	AX747375	2.792	1.4813	0.034894	up
KIAA0300	-1.81793	-0.862297	5.80053e-05	down	OR2L8	2.79438	1.48253	0.0478006	up
AK128353	-1.81763	-0.862057	0.00154242	down	KAL1	2.79444	1.48256	3.01661e-05	up
BPGM	-1.81753	-0.861981	4.80761e-07	down	B4GALNT1	2.7958	1.48326	0.00122403	up
BC041347	-1.81687	-0.861459	0.0125109	down	KCNA3	2.79959	1.48522	0.000130139	up
CLIC4	-1.81511	-0.860055	0.0196106	down	SLC37A2	2.80192	1.48641	0.0291223	up
LENEP	-1.81411	-0.85926	0.0188014	down	OR2L13	2.80587	1.48845	0.0242971	up
AL832412	-1.81217	-0.857719	0.00692019	down	CR624517	2.80956	1.49034	0.025677	up
PNRC1	-1.81215	-0.857701	0.000157724	down	RS1	2.80998	1.49056	0.0258551	up
AX748314	-1.81196	-0.857554	0.0172671	down	DQ582309	2.81058	1.49087	0.0019727	up
TLE4	-1.81155	-0.857224	0.0135709	down	CAPN14	2.81106	1.49111	0.0026314	up
CR600473	-1.81136	-0.85707	0.00656152	down	ASPHD2	2.81234	1.49177	0.000451289	up
DNASE1L2	-1.80732	-0.853853	0.0285933	down	DKFZp686K04236	2.81309	1.49216	0.0362359	up
MCL1	-1.8071	-0.853678	0.00737194	down	CTSB	2.81363	1.49243	0.0296544	up
LOC55908	-1.80602	-0.852812	0.0245666	down	KIAA1647	2.81909	1.49523	0.0327958	up
CHRNA10	-1.80568	-0.852546	0.0394687	down	FAP	2.82261	1.49703	0.0127543	up
C20orf119	-1.80444	-0.851552	0.000254819	down	MBP	2.82422	1.49785	0.0211738	up
BC071555	-1.80351	-0.850806	0.0431174	down	QDPR	2.82451	1.498	0.000787184	up
TRIpartite	-1.8034	-0.850722	0.0491331	down	AX747413	2.82488	1.49819	0.0299976	up
MYRIP	-1.80339	-0.85071	0.0429207	down	GRAMD1B	2.82513	1.49832	0.00106404	up
AK055785	-1.80211	-0.84969	0.00323814	down	AQP1	2.82685	1.4992	0.00106404	up
MOBKL2B	-1.80175	-0.849402	0.00701633	down	ZNF98	2.83343	1.50255	0.0286113	up
AK055601	-1.79979	-0.847827	7.65096e-06	down	C2orf85	2.83504	1.50337	0.0461489	up
RASSF2	-1.79962	-0.847694	0.00775577	down	PGM2L1	2.83701	1.50437	0.000501369	up
ARHGEF5	-1.79883	-0.847062	0.0456348	down	HBT8	2.83727	1.5045	0.0123438	up
NBL1	-1.79703	-0.845611	0.0396294	down	LMTK3	2.83878	1.50527	0.0194413	up
BC035400	-1.79579	-0.844619	0.0366177	down	RTN1	2.84007	1.50592	0.00193057	up
PPP1R10	-1.79571	-0.844557	1.26667e-06	down	GRM3	2.84087	1.50633	0.00714409	up
SMAD3	-1.79517	-0.844119	0.000451332	down	LOC728392	2.84196	1.50689	0.000703772	up
LONRF1	-1.79453	-0.843604	0.00464255	down	TRIM9	2.84375	1.5078	0.00345596	up
FLJ36031	-1.79422	-0.843354	0.0313168	down	PIPOX	2.84546	1.50866	0.000423104	up
SNORD101	-1.79333	-0.842641	0.0262577	down	SYT3	2.85068	1.51131	0.031714	up
DM004434	-1.79252	-0.841992	0.0259673	down	KCNK4	2.85237	1.51216	0.0171624	up
GMDS	-1.7924	-0.841892	0.00293271	down	SLITRK3	2.85328	1.51262	0.0422081	up
INADL	-1.7921	-0.841652	0.0022638	down	SNPH	2.85386	1.51292	0.00359236	up
CR619557	-1.79207	-0.841625	0.000375507	down	DQ598168	2.85401	1.51299	0.0035678	up
SMCHD1	-1.79193	-0.841511	1.46492e-05	down	LRRC67	2.85729	1.51465	0.0266193	up
ZNF141	-1.79005	-0.839999	0.00104548	down	CNTNAP4	2.85884	1.51543	0.00751623	up
SNORA72	-1.78918	-0.839299	0.0173039	down	LRRC63	2.85895	1.51548	0.0114385	up
HIP1R	-1.78911	-0.839246	0.0413294	down	TMEM132B	2.85898	1.5155	0.0166879	up
DKFZp313K0921	-1.78873	-0.838939	0.0434703	down	REEP2	2.85948	1.51575	0.00159864	up
MFSD2B	-1.78844	-0.838702	0.012609	down	RNF112	2.85972	1.51587	0.000452415	up
PCDHGB3	-1.78775	-0.838144	0.00168365	down	TMOD2	2.85985	1.51594	0.00222071	up
BCAT2	-1.78766	-0.838075	0.0115861	down	AB073649	2.8599	1.51596	0.00392324	up
RCL1	-1.78699	-0.837533	1.79357e-05	down	C3	2.86023	1.51613	0.00530442	up
SIK3	-1.78693	-0.837485	0.00125408	down	BC036404	2.86305	1.51755	0.00645137	up
AK311005	-1.78667	-0.837276	0.00551887	down	DPF3	2.86438	1.51822	0.000410199	up
FAM107B	-1.78574	-0.836524	0.0137866	down	DGCR9	2.86741	1.51975	0.0291236	up
DHRS3	-1.78452	-0.835533	0.00823201	down	CTSD	2.86822	1.52016	0.0228102	up
NEK1	-1.78266	-0.834031	7.49341e-05	down	FMO3	2.86904	1.52057	0.0161432	up
DM004431	-1.78264	-0.834019	0.0254502	down	CXorf59	2.86921	1.52065	0.0333624	up
SERINC5	-1.78202	-0.833516	0.000295612	down	C12orf53	2.86948	1.52079	0.0283413	up
ZSWIM6	-1.781	-0.832691	0.000103813	down	KCNK1	2.86966	1.52088	0.0224832	up
LRRC3	-1.77806	-0.830302	0.0349717	down	HHLA2	2.87055	1.52133	0.0234937	up
BC035080	-1.77743	-0.829792	0.000106924	down	KIAA1060	2.87106	1.52158	0.0351263	up
LYSMD3	-1.77713	-0.829551	0.0153814	down	CALN1	2.87152	1.52182	0.0449079	up
PNRC2	-1.77695	-0.829403	8.75901e-05	down	TMEM158	2.87165	1.52188	0.000415403	up
AX748265	-1.7763	-0.828878	0.00515183	down	KCNIP4	2.87192	1.52202	0.00761554	up
BVES	-1.77614	-0.828747	0.00222042	down	MLC1	2.87207	1.52209	0.0138316	up
SAT1	-1.7758	-0.828467	0.0182845	down	RAP1GAP2	2.87313	1.52263	0.00308249	up
PARD3	-1.77518	-0.827966	0.00157042	down	FAM178B	2.87352	1.52282	0.00122785	up
PCDHGB4	-1.77492	-0.82775	0.0003576	down	RIMS3	2.87521	1.52366	0.0147964	up
SNED1	-1.77416	-0.827133	0.00988633	down	LOC729338	2.8761	1.52412	0.00538997	up
WIPI1	-1.77308	-0.826255	0.00299846	down	TMEM176B	2.87617	1.52415	0.00189921	up
KIAA1324L	-1.7729	-0.826115	0.00494579	down	RFX4	2.87902	1.52558	0.0118677	up
BCL9L	-1.77204	-0.825409	0.00532208	down	STMN3	2.88094	1.52654	0.00106858	up
KIAA1172	-1.77146	-0.824939	0.0118776	down	AK124888	2.88281	1.52748	0.000156683	up
DKFZp313H139	-1.76972	-0.823518	0.00584364	down	LOC121952	2.88339	1.52777	0.00390412	up
P4HA1	-1.7696	-0.823426	0.00888917	down	SYT6	2.8834	1.52777	0.00659048	up
DQ582230	-1.76946	-0.823309	0.00078175	down	CYP46A1	2.88471	1.52843	0.00424322	up
CTBP2	-1.7687	-0.822689	2.05267e-06	down	RORB	2.88601	1.52908	0.0307738	up
KIAA1075	-1.76752	-0.82173	0.00618182	down	STXBP1	2.88619	1.52917	0.00536571	up
SART-2	-1.76688	-0.821204	0.00399346	down	RND2	2.88848	1.53031	0.0107112	up
NCAPG2	-1.76566	-0.820211	0.00114989	down	DPRXP4	2.88967	1.5309	0.0131935	up
KCNK7	-1.76532	-0.819926	0.0211294	down	NTSR1	2.89011	1.53113	0.0422792	up
PHLDB1	-1.76505	-0.819712	0.018571	down	C1orf88	2.89129	1.53171	0.0246921	up
ZAK	-1.76347	-0.818419	0.0407339	down	TRAC	2.89292	1.53252	0.032067	up
SARNP	-1.76339	-0.818349	1.91e-05	down	SHH	2.89403	1.53308	0.0374079	up
BC034802	-1.7608	-0.81623	0.01823	down	DTNA	2.8946	1.53337	0.00132289	up
DDX21	-1.76053	-0.81601	0.039186	down	TMC7	2.89463	1.53338	0.00016152	up
AMOTL2	-1.75956	-0.815211	0.0293103	down	METTL7B	2.89583	1.53398	0.018948	up
ANXA5	-1.75893	-0.814695	0.00399346	down	C6orf60	2.89748	1.5348	0.017012	up
PCDH18	-1.75836	-0.814229	0.0481957	down	BC040189	2.89899	1.53555	0.0341281	up
STIP1	-1.75822	-0.814113	2.05267e-06	down	PCDHAC2	2.90028	1.53619	0.00117294	up
SLC43A1	-1.75821	-0.814106	0.0103587	down	PNCK	2.90041	1.53626	0.0289353	up
AK127087	-1.75647	-0.81268	0.0101497	down	PRIMA1	2.90247	1.53728	0.0116961	up
BC171823	-1.75526	-0.811689	0.0010979	down	SRGAP3	2.90396	1.53802	0.00223107	up
POL3S	-1.75507	-0.811525	0.00161607	down	KIF6	2.90748	1.53977	0.00198833	up
C7orf40	-1.75486	-0.811357	0.034785	down	YQ028	2.90781	1.53993	0.0238766	up
TJP1	-1.75442	-0.810996	9.08655e-05	down	AK094546	2.90844	1.54025	0.000346531	up
PPARA	-1.75393	-0.810588	0.00181073	down	BCL8	2.91228	1.54215	0.0286435	up
SLC25A21	-1.75338	-0.810141	0.0365846	down	BX537835	2.91369	1.54285	0.0148852	up
PGK1	-1.75173	-0.808777	0.0010979	down	KIAA1543	2.91514	1.54356	0.0330058	up
NUDT9P1	-1.751	-0.80818	0.0103994	down	DPF1	2.91521	1.5436	0.0128777	up
PPAP2B	-1.75004	-0.807385	0.00277605	down	TMEM178	2.91939	1.54567	0.00346095	up
FAM119A	-1.74989	-0.807268	1.56581e-06	down	C2orf55	2.92031	1.54612	0.00499866	up
AHCYL2	-1.7492	-0.806695	0.00521888	down	AK096649	2.9204	1.54616	0.00048973	up
PDE8A	-1.74837	-0.806011	0.000206562	down	BAALC	2.92189	1.5469	0.000176813	up
PELI1	-1.74835	-0.80599	0.0082919	down	CCDC103	2.92704	1.54944	0.00458112	up
MID1	-1.74555	-0.803685	0.00507245	down	KRT81	2.92955	1.55068	0.0127725	up
NXN	-1.7453	-0.803478	0.0431366	down	TTC9	2.92966	1.55073	7.43916e-06	up
SRF	-1.74424	-0.8026	0.00359531	down	FGF14	2.93022	1.55101	0.00403883	up
CREB3L2	-1.74384	-0.802265	0.0117196	down	BC044939	2.93072	1.55125	0.0167568	up
AK098763	-1.74207	-0.800805	0.0465329	down	GNG2	2.93093	1.55136	0.00087401	up
CSRP2	-1.74196	-0.800712	0.0311293	down	DBX2	2.93327	1.55251	0.00655213	up
FMO4	-1.74177	-0.800553	0.0115128	down	SPATA18	2.93393	1.55283	0.000602604	up
PLXNA3	-1.74143	-0.800276	0.00231536	down	CERCAM	2.9357	1.5537	0.00145068	up
AK094392	-1.74027	-0.799307	0.0455658	down	CR616551	2.93619	1.55395	0.0237798	up
USP3	-1.73871	-0.798021	0.0009284	down	ADAM11	2.93654	1.55412	0.0195919	up
TSPAN1	-1.73855	-0.797882	0.0251294	down	CDKN2BAS	2.93724	1.55446	3.09766e-05	up
ODC1	-1.73832	-0.797691	0.00163434	down	SHANK1	2.93816	1.55491	0.0345629	up
NAF1	-1.73784	-0.797293	0.000523172	down	SYT17	2.94165	1.55663	0.000746332	up
FSCN2	-1.73747	-0.796986	0.0302253	down	NDC80	2.94168	1.55664	0.0088336	up
JAM2	-1.73661	-0.79627	0.00755728	down	MAGEE1	2.94438	1.55796	0.00397378	up
ST7L	-1.73639	-0.79609	3.87979e-06	down	KCNS1	2.9456	1.55856	0.0255226	up
LOC100132287	-1.73627	-0.79599	0.0164042	down	C14orf180	2.94574	1.55863	0.0434752	up
PTPLA	-1.73511	-0.79503	0.0158565	down	C7orf51	2.94622	1.55886	0.0119032	up
FGFR4	-1.73442	-0.794453	0.0199741	down	RTN4RL2	2.94666	1.55908	0.0198351	up
IKBKB	-1.73383	-0.793963	0.0435537	down	CAPG	2.94777	1.55962	0.0130452	up
OK/KNS-cl.6	-1.7338	-0.793941	0.022224	down	CNIH2	2.94995	1.56069	0.00655213	up
HBP1	-1.73315	-0.7934	1.88499e-06	down	AK057909	2.95053	1.56097	0.00705598	up
TAF4B	-1.73226	-0.792653	0.00408276	down	PIP	2.95294	1.56215	0.0258861	up
SLC10A1	-1.73178	-0.792258	0.0201143	down	SGK2	2.95342	1.56239	0.0029322	up
CRYBA1	-1.73171	-0.7922	0.00685611	down	C10orf35	2.95503	1.56318	0.00708266	up
TMEM110	-1.73124	-0.791809	0.00113527	down	ARRDC4	2.95582	1.56356	0.00947526	up
BC128552	-1.7308	-0.79144	0.00370366	down	EPHB6	2.95619	1.56374	0.00562367	up
SCARNA27	-1.73004	-0.790802	0.0341841	down	AMPH	2.95648	1.56388	0.00737796	up
BC094703	-1.72931	-0.790195	0.0224705	down	NCDN	2.96038	1.56578	0.00599972	up
BC040577	-1.72931	-0.790194	0.0129938	down	GUCA1A	2.96073	1.56595	0.0401123	up
AKAP13	-1.72878	-0.789752	0.00991706	down	AK309717	2.96714	1.56907	0.0434802	up
IFRD1	-1.72852	-0.789536	0.00114993	down	KCNH7	2.96734	1.56917	0.0274926	up
CDV3	-1.72814	-0.78922	0.000216335	down	AK124950	2.96774	1.56937	0.00470276	up
ATL2	-1.72801	-0.789115	0.00377456	down	CD109	2.96779	1.56939	3.36253e-05	up
AK055918	-1.72794	-0.789054	0.025701	down	GABRG1	2.96911	1.57003	0.0388071	up
CLK1	-1.72762	-0.788789	0.0012457	down	MAPK8IP1	2.97207	1.57147	0.000509713	up
SLC25A37	-1.72716	-0.788399	0.0467999	down	FBXO2	2.97573	1.57324	0.0056566	up
BEND7	-1.72657	-0.787906	0.000667248	down	AK054921	2.97588	1.57332	0.0170246	up
KIAA0896	-1.72503	-0.78662	0.00132283	down	CPNE7	2.97689	1.57381	0.0197843	up
ATF6	-1.72454	-0.786208	3.43575e-05	down	AGAP2	2.98063	1.57562	0.0178962	up
C9orf153	-1.72376	-0.78556	0.0271307	down	PODNL1	2.98338	1.57695	6.93532e-05	up
MYCBP	-1.72316	-0.785057	0.00803585	down	DPP6	2.98358	1.57704	0.0119795	up
HSP90AA1	-1.72164	-0.783781	0.000201539	down	CYP2J2	2.98841	1.57938	0.0027033	up
AX747088	-1.72114	-0.783366	0.0113467	down	RSPH4A	2.99147	1.58086	0.000186716	up
PCDH-psi3	-1.72102	-0.783267	0.00253139	down	KIAA1107	2.99184	1.58103	0.00940093	up
SH3BP4	-1.72095	-0.783209	0.00287024	down	AK096621	2.99209	1.58116	0.00698502	up
DM004325	-1.72046	-0.782791	0.0190644	down	NWD1	2.99294	1.58156	0.014556	up
MYOZ3	-1.7181	-0.780816	0.018948	down	CD180	2.99389	1.58202	0.0400881	up
TCAP	-1.71592	-0.778983	0.0319835	down	BC043563	2.99478	1.58245	0.0180398	up
LOC100272217	-1.71424	-0.777573	0.0176156	down	CADM4	2.9955	1.5828	0.000519488	up
KCNQ1OT1	-1.71211	-0.775775	8.68589e-07	down	HHATL	2.99721	1.58362	0.00652199	up
LOC285359	-1.71145	-0.775219	0.0222064	down	ZDHHC23	2.99721	1.58362	0.000444027	up
ITPRIPL1	-1.71007	-0.774054	0.0119032	down	ABCA12	3.00098	1.58543	0.00199638	up
GCLC	-1.70964	-0.773694	0.00343849	down	FRMPD2L1	3.00263	1.58623	0.0122374	up
NFYA	-1.70953	-0.7736	6.85705e-06	down	LINGO1	3.00435	1.58705	0.0079425	up
SNORD99	-1.70883	-0.773011	0.0375108	down	LOC284260	3.00484	1.58729	0.0250185	up
SIRT1	-1.70592	-0.770548	8.61601e-06	down	AK127260	3.00686	1.58826	0.00277082	up
DKFZp564D0478	-1.70561	-0.77029	0.00228925	down	AK092715	3.00732	1.58848	0.00345596	up
TRIO	-1.70483	-0.769624	0.00828577	down	SOX1	3.00736	1.5885	0.0399586	up
FAM174B	-1.70477	-0.769578	0.0108617	down	EFHC2	3.01161	1.59053	0.0016327	up
AK172755	-1.70473	-0.76954	0.00418521	down	UNC80	3.01373	1.59155	0.0183851	up
STK24	-1.70385	-0.768798	0.000198185	down	GPR150	3.015	1.59216	0.0111146	up
NOTCH2	-1.70284	-0.76794	0.00222042	down	KIF3C	3.01544	1.59237	0.0027896	up
FLJ00277	-1.70201	-0.767238	0.0404933	down	AGBL4	3.01598	1.59262	0.00763326	up
PACSIN3	-1.70169	-0.766965	0.0152016	down	DSCAML1	3.01899	1.59407	0.00162322	up
AK055666	-1.70102	-0.766398	0.0121711	down	TBC1D30	3.02376	1.59634	0.000435224	up
DMC1	-1.70082	-0.766231	0.0199569	down	KIAA1520	3.02406	1.59649	0.0478243	up
ETS2	-1.70059	-0.766039	0.030933	down	NRXN3	3.02485	1.59686	0.0173254	up
FOXP1	-1.69925	-0.764898	0.0103587	down	C8orf56	3.02546	1.59715	0.00752807	up
AB209061	-1.69915	-0.764809	0.0275023	down	KCNAB2	3.02549	1.59717	0.000869727	up
CPEB2	-1.69817	-0.763983	0.00551887	down	TMEM229B	3.03136	1.59997	5.03757e-07	up
DKFZp686I1251	-1.69804	-0.763866	0.00136609	down	KLKBL4	3.03176	1.60016	0.0278212	up
NOP16	-1.69758	-0.763477	0.0207413	down	BC037321	3.03493	1.60167	0.018822	up
MORC4	-1.69739	-0.763321	0.000143386	down	hShrmL	3.03629	1.60231	0.0241542	up
CUBN	-1.69686	-0.762864	0.016088	down	MXRA5	3.03649	1.60241	0.0111259	up
TIAF1	-1.69608	-0.762203	0.0397783	down	RAB3B	3.03808	1.60316	0.0377645	up
UBE2D3	-1.69607	-0.762199	5.29746e-05	down	FLJ36492	3.04013	1.60413	0.0410624	up
SHBG	-1.69569	-0.761876	0.00534157	down	PCSK1	3.04057	1.60434	0.00938751	up
KIAA0639	-1.69507	-0.761344	0.024125	down	AK095764	3.04194	1.60499	0.0412224	up
MCC	-1.69411	-0.760529	0.000149287	down	CAPN5	3.0435	1.60573	4.74438e-07	up
HIST2H2BA	-1.6938	-0.760266	0.00113527	down	RAP1GAP	3.04506	1.60647	0.0194692	up
LARP1B	-1.6935	-0.760004	0.00465376	down	KIAA2012	3.04858	1.60814	0.00097946	up
AX747733	-1.69324	-0.759784	0.00590573	down	RIMS2	3.05127	1.60941	0.0280289	up
CHD2	-1.69181	-0.758571	2.49698e-05	down	GAS7	3.05155	1.60954	5.82527e-06	up
HS1BP3	-1.69175	-0.758517	0.00250871	down	BC029534	3.05431	1.61085	0.0230414	up
LAPTM4A	-1.69151	-0.758313	0.00892952	down	AK092251	3.05539	1.61135	0.00691551	up
LGR4	-1.69095	-0.757832	6.40305e-05	down	LRRC7	3.05602	1.61165	0.0167568	up
SLC1A5	-1.69038	-0.757346	0.0448542	down	LOC388428	3.05641	1.61184	0.00403883	up
NCRNA00201	-1.69006	-0.757077	0.0175963	down	MUC5B	3.05862	1.61288	0.00184084	up
HT015	-1.68881	-0.756004	0.0422875	down	hCPE-R	3.06032	1.61368	0.0144383	up
AX748036	-1.68841	-0.755662	0.0137415	down	BC043529	3.06152	1.61425	0.0144563	up
AXL	-1.68832	-0.755592	0.024184	down	PDE2A	3.06183	1.6144	0.0119032	up
C19orf34	-1.68744	-0.754837	0.00713466	down	CRISPLD1	3.06367	1.61526	0.00652961	up
PCCA	-1.68738	-0.754784	5.16066e-05	down	AK093403	3.06489	1.61584	0.0088266	up
ETV3	-1.68696	-0.754423	0.024125	down	KIAA1486	3.06583	1.61628	0.0362366	up
KIAA1958	-1.68609	-0.753681	0.00147702	down	CHRNA2	3.06676	1.61672	0.00840517	up
TMEM165	-1.68607	-0.753665	0.00414785	down	RGS20	3.07069	1.61856	2.68658e-05	up
LDHAL6B	-1.68503	-0.752776	0.0354881	down	SGCG	3.07204	1.6192	0.00615331	up
SNORD103A	-1.68438	-0.752219	0.0031347	down	DCX	3.07354	1.6199	0.0217561	up
TRIM69	-1.68318	-0.751187	0.000822107	down	VENTXP7	3.08071	1.62326	0.0203253	up
AX747826	-1.68268	-0.750763	0.034785	down	NLGN4X	3.08269	1.62419	0.00314262	up
EIF4A1	-1.68223	-0.750378	0.0150187	down	FEZ1	3.08467	1.62512	7.96579e-06	up
CLDND2	-1.68222	-0.75037	0.00296751	down	GRIN2A	3.08529	1.62541	0.00587857	up
DENND2C	-1.68088	-0.749221	0.00328467	down	CR590796	3.09012	1.62766	0.0138202	up
MBLL	-1.68085	-0.749188	0.0275023	down	PNMAL2	3.09437	1.62964	0.012573	up
LOC401327	-1.68052	-0.748908	0.0364967	down	AK023809	3.09676	1.63076	0.033518	up
C5orf4	-1.67881	-0.747437	0.00915386	down	CCDC113	3.09677	1.63076	8.69583e-05	up
SNORA62	-1.67849	-0.747165	0.020577	down	DLX6AS	3.09732	1.63102	0.040732	up
CXorf15	-1.67837	-0.74706	4.00576e-05	down	FHAD1	3.09873	1.63168	0.000100994	up
C14ORF10	-1.67807	-0.746805	0.0121192	down	SLC12A8	3.09961	1.63209	0.000149975	up
AX748066	-1.67754	-0.746348	0.00481289	down	SPTBN2	3.10186	1.63313	0.0164019	up
ZNF274	-1.67754	-0.746348	1.79367e-05	down	DAB1	3.10211	1.63325	0.00292763	up
BC045731	-1.67673	-0.745654	0.0406122	down	C15orf56	3.10357	1.63393	0.0049175	up
SLC25A29	-1.67671	-0.745635	0.00720559	down	SCD	3.10417	1.63421	0.000334083	up
WTAP	-1.67644	-0.745401	0.00147105	down	TNNI2	3.10483	1.63451	0.0197843	up
UBE2D1	-1.67593	-0.744962	0.00581691	down	KCNG1	3.10558	1.63486	0.00115144	up
CCNH	-1.67592	-0.74495	0.00563178	down	INHA	3.10718	1.6356	0.00218963	up
SH2D6	-1.67574	-0.744795	0.0399301	down	AK000477	3.10942	1.63665	0.0137245	up
AHNAK	-1.67506	-0.74421	0.0347934	down	SCRT2	3.10947	1.63667	0.0440184	up
PDGFRA	-1.6741	-0.743382	0.0107112	down	MCHR1	3.1165	1.63993	0.0183235	up
RIOK1	-1.67326	-0.742663	0.00023466	down	RAD51AP1	3.11823	1.64073	0.00625463	up
AK094934	-1.67245	-0.741966	0.00861781	down	FAM155A	3.12291	1.64289	7.02601e-05	up
DZIP1L	-1.6724	-0.741922	0.0405621	down	WNT10B	3.12443	1.64359	0.0246849	up
LOC100192426	-1.67164	-0.741265	0.028314	down	EPHA6	3.12493	1.64382	0.0294376	up
CLDN15	-1.67079	-0.740527	0.00393689	down	AK123891	3.13451	1.64824	0.00530442	up
FBXL7	-1.66963	-0.739532	0.00272515	down	PLCH1	3.13555	1.64872	0.00307826	up
AX746671	-1.66954	-0.739454	0.00609458	down	TRPC5	3.1365	1.64915	0.00382075	up
LOC100272228	-1.66917	-0.739135	6.73908e-05	down	SLCO2A1	3.13804	1.64986	0.00300189	up
AX747080	-1.66889	-0.738892	0.00123137	down	AK094729	3.13901	1.65031	0.0131822	up
SLC37A3	-1.6687	-0.738723	0.0218349	down	CSRNP3	3.13969	1.65062	0.00596328	up
ADCY3	-1.66842	-0.738486	0.0307723	down	LAMB4	3.1411	1.65127	0.00366077	up
PCDHGA2	-1.66814	-0.738241	0.0380451	down	FAM43B	3.14316	1.65221	0.000218384	up
ETF1	-1.66738	-0.73758	0.000947344	down	CCDC102B	3.14329	1.65227	1.84193e-06	up
KIAA0833	-1.66735	-0.737557	0.0287528	down	SYN3	3.14414	1.65267	0.0230614	up
CR597739	-1.66734	-0.737551	0.0482544	down	PPP3R2	3.1505	1.65558	0.024163	up
ADRB2	-1.66668	-0.736978	0.00106063	down	ADRA1A	3.15402	1.65719	0.0048726	up
BTD	-1.66638	-0.736717	0.000143547	down	MAP7	3.15644	1.6583	0.000130955	up
DKFZp566C224	-1.6662	-0.736558	0.0247888	down	SNTG1	3.15728	1.65868	0.0218228	up
DENND4A	-1.66595	-0.736348	0.000806085	down	AK055364	3.15852	1.65925	0.00146517	up
FERMT2	-1.66548	-0.735938	0.00297984	down	BC042092	3.15923	1.65957	0.0423717	up
PROS1	-1.66541	-0.735875	0.0472429	down	PPP1R14C	3.16165	1.66068	0.00808743	up
AK297272	-1.66496	-0.73549	0.0357149	down	BC067347	3.16409	1.66179	0.0410624	up
RNF10	-1.66452	-0.735104	0.00396953	down	MAPK8IP2	3.17011	1.66453	0.0113734	up
ATHL1	-1.66437	-0.734978	0.0452808	down	DLX2	3.17101	1.66494	0.0182872	up
ESR2	-1.6643	-0.734918	0.00116458	down	KIF4A	3.17299	1.66584	0.00299225	up
C22orf5	-1.66417	-0.734801	0.00951254	down	CXorf30	3.17382	1.66622	0.0156913	up
TOP1	-1.66344	-0.734168	0.000239694	down	AK126491	3.1763	1.66735	0.00154694	up
BC040473	-1.66316	-0.733931	0.0437494	down	UBE2QL1	3.1784	1.6683	0.0270304	up
ELF2	-1.66285	-0.733657	2.86227e-05	down	KIAA0565	3.18082	1.6694	0.0182211	up
SNORA31	-1.66216	-0.733057	0.0197843	down	LRRC50	3.18179	1.66984	0.00451521	up
EZH2	-1.66209	-0.733	0.0330058	down	AX746731	3.18205	1.66996	0.0169714	up
RPL9	-1.66189	-0.732824	0.00420952	down	GABRG3	3.18266	1.67023	0.0355378	up
ARF4	-1.66145	-0.732441	0.00994953	down	DGKI	3.18369	1.6707	0.0254964	up
PIK3C2B	-1.66128	-0.732296	0.01728	down	CDH28	3.18778	1.67255	0.00178587	up
DKFZp781D1727	-1.6595	-0.730753	0.00655213	down	S1PR5	3.18919	1.67319	0.00266266	up
PCDHGA5	-1.65942	-0.73068	0.00884191	down	SORCS3	3.19057	1.67381	0.00639809	up
ABL1	-1.65928	-0.730559	0.0223199	down	PLVAP	3.19341	1.6751	0.0356563	up
ZNF844	-1.65912	-0.730414	0.017323	down	SV2A	3.19422	1.67546	0.0063411	up
SLC10A3	-1.65831	-0.729713	0.0173676	down	STK31	3.1988	1.67753	2.18244e-05	up
MYBL1	-1.65823	-0.729643	0.00783456	down	CIT	3.20028	1.6782	0.000843634	up
BC048424	-1.65792	-0.729375	0.0131805	down	LOC254559	3.20037	1.67824	0.00062403	up
PTPDC1	-1.65788	-0.729337	0.000895756	down	RIMBP3	3.20145	1.67872	0.00585166	up
DKFZp313J1510	-1.65765	-0.729143	0.027906	down	KLHDC8A	3.20361	1.6797	0.00264443	up
MLLT4	-1.6566	-0.728228	2.18244e-05	down	FAM5B	3.20433	1.68002	0.0120889	up
AX747284	-1.65631	-0.727974	0.0247888	down	DRP2	3.20562	1.6806	0.00798802	up
BC041346	-1.65554	-0.727299	0.0351108	down	NCAN	3.20576	1.68067	0.0101346	up
ZC3HAV1	-1.65414	-0.726077	0.0103615	down	FRMPD2	3.2068	1.68113	0.0208083	up
NOLC1	-1.65379	-0.725775	0.000916005	down	TMEM145	3.20962	1.6824	0.00853205	up
AX746869	-1.65143	-0.723715	0.00363766	down	AK309476	3.21048	1.68279	0.0176092	up
AX748243	-1.65088	-0.723233	6.93532e-05	down	ANX2P2	3.21183	1.6834	0.000561293	up
SNORD111	-1.65013	-0.722581	0.0478006	down	APOBEC3H	3.21401	1.68437	5.28612e-05	up
NUP98	-1.6493	-0.721858	0.00087792	down	BAI	3.21468	1.68467	0.019218	up
SLC16A4	-1.64837	-0.721036	0.0154644	down	AK057135	3.21506	1.68484	0.00797431	up
NOC3L	-1.64757	-0.720341	0.00527525	down	USP43	3.21894	1.68658	0.00396222	up
KIAA0999	-1.64734	-0.720135	0.0467244	down	EF565094	3.21987	1.687	0.033766	up
DLST	-1.647	-0.71984	0.00898075	down	LZTS1	3.21992	1.68703	2.94501e-05	up
BC036209	-1.64622	-0.719158	0.0461442	down	TMPRSS7	3.22683	1.69012	0.0231944	up
C3orf58	-1.64603	-0.718993	0.000807413	down	SLC13A5	3.22737	1.69036	0.0339398	up
STK3	-1.6459	-0.718874	0.00236623	down	AX747983	3.22909	1.69113	0.000896805	up
BC053352	-1.64526	-0.718318	0.012071	down	BARX2	3.23046	1.69174	0.0330905	up
LARP4	-1.64517	-0.718238	0.00940093	down	HEPACAM	3.23288	1.69282	0.00307826	up
LOC728448	-1.64345	-0.716724	7.54448e-07	down	CAMKK1	3.23315	1.69294	0.00203856	up
AK000807	-1.64325	-0.716549	0.0225271	down	PTPRO	3.23547	1.69397	2.04875e-05	up
HSPA1L	-1.6429	-0.716245	0.00922911	down	BC040855	3.23692	1.69462	0.0150307	up
ZNF593	-1.64223	-0.715654	0.0210616	down	KIAA1751	3.24019	1.69608	0.00290839	up
KIAA1380	-1.64184	-0.715317	0.0497105	down	BC043509	3.24032	1.69614	0.0265986	up
AMOTL1	-1.64164	-0.715135	0.0280866	down	ICAM5	3.24048	1.69621	0.0228733	up
NAB2	-1.63998	-0.713679	0.0040979	down	CABP1	3.24075	1.69633	0.0377133	up
RASSF8	-1.63982	-0.713539	0.0181733	down	TMEM151B	3.24275	1.69722	0.0265103	up
BNIP3L	-1.63891	-0.712741	0.0193925	down	AX746678	3.24366	1.69762	0.0101323	up
AFF4	-1.63891	-0.712739	4.19349e-05	down	PLXNA4	3.24468	1.69808	0.00112078	up
BTG1	-1.6379	-0.711851	0.0307738	down	BC108660	3.24555	1.69846	0.0216079	up
AF258560	-1.63744	-0.711444	0.00798802	down	AATK	3.24643	1.69885	0.00204507	up
C3orf47	-1.6372	-0.711228	0.00614539	down	CR627225	3.24927	1.70012	1.38839e-07	up
OCLM	-1.63697	-0.711025	0.00203559	down	LPPR4	3.25323	1.70187	0.00166429	up
BCL6	-1.6367	-0.710786	0.0209917	down	SOX8	3.255	1.70266	0.00396095	up
KLF8	-1.63579	-0.709988	0.0197817	down	AK092619	3.25507	1.70269	0.0196368	up
GABPB2	-1.63573	-0.70993	1.66725e-07	down	MAP2	3.25533	1.7028	0.00495957	up
SESTD1	-1.63522	-0.709481	7.59294e-05	down	C20orf103	3.25567	1.70295	0.00217304	up
PICALM	-1.63469	-0.709013	0.00156415	down	MAGED4B	3.26151	1.70554	0.0435537	up
S1PR1	-1.63464	-0.708976	0.014308	down	STYK1	3.26165	1.7056	0.0265077	up
TTC19	-1.63443	-0.708787	0.000955529	down	KNDC1	3.26203	1.70577	0.00777571	up
FKBP4	-1.63235	-0.706955	0.000955529	down	2020-09-03	3.26205	1.70578	0.0089638	up
TPD52L2	-1.63075	-0.705536	0.015454	down	OTOF	3.26582	1.70744	0.0173253	up
FAM110B	-1.62927	-0.704227	0.0172671	down	BC043261	3.26715	1.70803	0.0178894	up
MPP3	-1.6291	-0.704077	0.0476693	down	AKAP5	3.26945	1.70905	0.00385692	up
BMP8A	-1.62866	-0.703683	0.0159059	down	KIAA0517	3.26959	1.70911	0.000147879	up
ARHGEF10	-1.62828	-0.703346	0.000955529	down	CA7	3.27031	1.70943	0.0163728	up
GRTP1	-1.62781	-0.70293	0.00216924	down	Nbla03267	3.2736	1.71088	0.0433772	up
KCTD10	-1.62683	-0.702067	0.026735	down	ARHGAP8	3.27766	1.71267	0.00116621	up
KIAA1602	-1.62669	-0.701938	0.0418283	down	NMNAT2	3.27835	1.71297	0.00167652	up
TMEM39A	-1.62603	-0.701355	0.00392784	down	AK308580	3.27951	1.71348	0.0106961	up
ITPR3	-1.62482	-0.700284	0.0368914	down	hXllL	3.27987	1.71364	3.10613e-05	up
GBE1	-1.62447	-0.699969	0.0201388	down	SLC5A11	3.28087	1.71408	0.00796675	up
SUMO1P3	-1.62388	-0.699448	0.0173707	down	PTPRD	3.28281	1.71493	0.00048973	up
FLJ00177	-1.62138	-0.697219	0.0302428	down	MOBP	3.28382	1.71537	0.013238	up
hCG_1994130	-1.62092	-0.696812	0.0165718	down	MEIS1	3.28626	1.71645	0.00837906	up
IL3RA	-1.62036	-0.696315	9.46107e-05	down	JPH1	3.28924	1.71775	0.00921615	up
AX748294	-1.62023	-0.696194	0.0193173	down	CCK	3.29042	1.71827	0.0450508	up
KIAA1783	-1.62006	-0.696049	0.0280348	down	SCG3	3.29438	1.72001	0.00751536	up
TMEM70	-1.62006	-0.696044	0.0350554	down	CTXN1	3.29693	1.72112	0.0026444	up
KIF13B	-1.61968	-0.695709	0.0055974	down	KCNJ5	3.2988	1.72194	0.0107787	up
C6orf182	-1.61968	-0.695705	0.00618656	down	LOC285696	3.29964	1.72231	0.0150419	up
NBEAL1	-1.61922	-0.695302	0.0363414	down	PCSK6	3.30053	1.7227	0.000554361	up
PPP1CB	-1.61811	-0.694309	0.00940093	down	SLC35F1	3.30448	1.72442	0.00114342	up
PCDHGA7	-1.61781	-0.694046	0.0118305	down	COL19A1	3.30526	1.72477	0.000814034	up
MAF	-1.61728	-0.693568	0.0468506	down	SIGLEC7	3.31002	1.72684	0.029028	up
SYPL1	-1.61648	-0.692854	0.0138917	down	HPCAL4	3.31077	1.72717	0.0156809	up
EIF2AK3	-1.61579	-0.692239	0.000341541	down	AK095310	3.32189	1.73201	0.0431555	up
DEPDC6	-1.61565	-0.692116	0.024163	down	CNP	3.32709	1.73426	0.00061517	up
TRA2A	-1.61478	-0.691336	5.25471e-05	down	ADCY8	3.33102	1.73596	0.00601785	up
NASP	-1.61443	-0.691023	0.000548787	down	MGAT5B	3.33203	1.7364	0.0469384	up
PRKAR1A	-1.61374	-0.690404	0.000225858	down	PRKAR1B	3.33242	1.73657	0.00361185	up
RANBP2	-1.61367	-0.690343	0.00272515	down	CEND1	3.33467	1.73754	0.0131993	up
ALS2CR10	-1.61354	-0.69023	0.0469159	down	CCDC42B	3.33709	1.73859	0.0198894	up
IGF1R	-1.61298	-0.68973	0.0157228	down	CD24	3.33809	1.73902	0.0153017	up
SH3BP5	-1.61249	-0.689293	0.0334308	down	SNIP	3.33989	1.7398	0.00159864	up
TAF1D	-1.61235	-0.689165	0.00568165	down	AK055459	3.34395	1.74155	0.00195652	up
JOSD1	-1.61233	-0.689145	8.15209e-05	down	CRHBP	3.34787	1.74324	0.00219636	up
UBTD2	-1.61158	-0.68848	0.000791067	down	XKR4	3.35029	1.74429	0.00853098	up
ZBTB32	-1.61146	-0.688369	0.00706098	down	AK294518	3.35098	1.74458	0.031714	up
STXBP4	-1.61086	-0.687833	0.0127467	down	SLC4A8	3.35278	1.74536	0.000593073	up
PCDHGB6	-1.61013	-0.687175	0.00278294	down	ANO4	3.35425	1.74599	0.000319148	up
KIAA0905	-1.60968	-0.686775	0.00783456	down	KSR2	3.35628	1.74686	0.018615	up
LOC100216545	-1.60963	-0.686729	0.00336817	down	C6orf97	3.35738	1.74733	4.79078e-05	up
UBR5	-1.60962	-0.686721	2.88345e-06	down	ONECUT2	3.36169	1.74919	0.0291651	up
TBX6	-1.60946	-0.686576	0.0399031	down	FPR3	3.36184	1.74925	0.0124373	up
FOXO3	-1.60888	-0.686054	0.00235088	down	IGFL4	3.36365	1.75003	0.00345596	up
TLS/FUS-ERG	-1.60876	-0.685947	0.0186732	down	CR621436	3.3643	1.75031	0.000564853	up
EPS8	-1.60695	-0.684325	0.0433022	down	PLEKHB1	3.368	1.75189	0.000916005	up
C21orf63	-1.60647	-0.683897	0.0298629	down	TSPAN32	3.36859	1.75214	0.00795627	up
TRIM5	-1.60475	-0.682352	0.0356897	down	HIST1H3B	3.37153	1.7534	0.04886	up
RAB21	-1.60463	-0.682243	0.000299541	down	AK095618	3.37235	1.75375	0.00185108	up
PCDHGA6	-1.60396	-0.681643	0.0105887	down	WDR49	3.37265	1.75388	0.00208657	up
SEC24A	-1.60373	-0.681434	0.004249	down	BC132805	3.37411	1.75451	0.0216079	up
NEK3	-1.60303	-0.680801	0.0152935	down	PLCXD2	3.37609	1.75535	0.000351739	up
TMEM38B	-1.60251	-0.680334	0.0308379	down	C9orf171	3.37643	1.7555	0.0285258	up
KPNA2	-1.60186	-0.679744	0.0165629	down	IL1RAPL1	3.38379	1.75864	0.000833859	up
TEX14	-1.60167	-0.679579	0.0274515	down	PCSK2	3.38475	1.75905	0.00907358	up
NOP2	-1.60126	-0.679204	0.00933412	down	AK094154	3.38534	1.7593	0.00323219	up
HRMT1L2	-1.6009	-0.678886	0.0333117	down	PATE3	3.38656	1.75982	0.0260115	up
ATF4	-1.59848	-0.676701	0.0023339	down	AX747631	3.3911	1.76176	0.00488146	up
CCNT1	-1.59779	-0.676079	5.25471e-05	down	AX747582	3.39162	1.76198	0.00722327	up
CPNE8	-1.59769	-0.675985	0.0307723	down	LOC340508	3.39312	1.76261	0.0238085	up
HECTD2	-1.59712	-0.675477	0.00213009	down	PPFIA4	3.39343	1.76274	0.00958923	up
DUSP14	-1.59647	-0.674881	0.0280137	down	AQP4	3.39537	1.76357	0.00929311	up
CDC14B	-1.59594	-0.674405	0.00178587	down	CITED1	3.39619	1.76392	0.00311196	up
TRIB2	-1.595	-0.673556	0.00116621	down	SIGLECP3	3.39912	1.76516	0.0229819	up
AX747547	-1.59487	-0.673438	0.00216027	down	KCND3	3.40012	1.76559	4.48486e-05	up
PYGO1	-1.59428	-0.672904	0.00325038	down	DPY19L2P1	3.40071	1.76584	0.0365846	up
AFARP1	-1.59292	-0.671673	0.0172671	down	DKFZp434A1721	3.40161	1.76622	0.00111716	up
RBM12	-1.59236	-0.671163	5.19766e-05	down	SERPINA5	3.40538	1.76782	0.0483381	up
ZBTB10	-1.59214	-0.670971	0.00216075	down	CCBE1	3.4081	1.76897	0.0321922	up
EMD	-1.59134	-0.670239	0.000431597	down	HSPB3	3.41428	1.77158	0.0421396	up
CDC37	-1.59129	-0.6702	0.00758595	down	FMN2	3.41542	1.77206	0.00162332	up
BC035094	-1.59095	-0.669885	0.0131935	down	CPLX1	3.41696	1.77271	0.0111146	up
EIF1B	-1.59026	-0.669266	0.00237313	down	DKFZp761K0816	3.41798	1.77315	0.0276485	up
MPST	-1.59024	-0.669247	0.0164233	down	CR623725	3.42263	1.77511	8.44117e-05	up
GNL3	-1.5901	-0.669118	0.0113612	down	WSCD1	3.42268	1.77513	0.00487301	up
ZNF442	-1.5897	-0.668751	0.00805871	down	BC013905	3.42299	1.77526	0.0114091	up
JAK1	-1.58963	-0.668687	0.000902756	down	SAA1	3.423	1.77526	0.0495924	up
B4GALT3	-1.58956	-0.668629	0.000907807	down	GLT25D2	3.42881	1.77771	5.16449e-05	up
BC108718	-1.58717	-0.666456	0.0159947	down	NRXN1	3.43172	1.77893	0.0063188	up
BACH1	-1.5862	-0.665573	0.0399031	down	DISP2	3.44132	1.78296	0.00833591	up
NUFIP2	-1.58532	-0.664778	0.00438167	down	ACSL6	3.44139	1.78299	0.00269246	up
HDX	-1.58436	-0.663898	0.00728624	down	SCG5	3.4416	1.78308	0.00462789	up
IRF2	-1.58418	-0.663739	8.15408e-05	down	BC039000	3.4431	1.78371	0.0153738	up
CDC42SE1	-1.58292	-0.662588	0.00192929	down	LYPD1	3.44714	1.7854	6.72079e-05	up
EPHX2	-1.58179	-0.661556	0.032067	down	PAQR4	3.44832	1.78589	0.000184181	up
GNL2	-1.58054	-0.660421	0.00919039	down	PRSS3	3.45015	1.78666	0.00734511	up
CR602481	-1.58035	-0.660249	0.0463629	down	GRHL3	3.45016	1.78666	0.0359938	up
ARHGAP17	-1.57957	-0.659529	0.0055974	down	TPPP	3.45018	1.78667	0.000560977	up
SERPINB8	-1.57903	-0.659043	0.0450193	down	C20orf201	3.45367	1.78813	0.00796166	up
BANP	-1.57874	-0.658777	0.0050014	down	COBL	3.46229	1.79173	0.000116376	up
DKFZp547H118	-1.57708	-0.657256	0.00947762	down	RIMKLA	3.4629	1.79198	0.011115	up
BC016143	-1.57641	-0.656639	0.0286613	down	BC032913	3.46441	1.79261	0.00871822	up
DDX47	-1.57624	-0.656488	0.000184181	down	ASTN1	3.46758	1.79393	0.00158274	up
TMEM120A	-1.57591	-0.656186	0.00272037	down	WNT1	3.46816	1.79417	0.00116765	up
INTS3	-1.57562	-0.655921	0.00385643	down	DLX6	3.46866	1.79438	0.00642072	up
RYBP	-1.5754	-0.655722	0.00568472	down	ASB18	3.47132	1.79548	0.00349143	up
DDX3X	-1.5753	-0.655622	0.0124277	down	BSPRY	3.47469	1.79689	0.000105641	up
AK096230	-1.57484	-0.655203	0.0131584	down	ISCA1L	3.47799	1.79825	0.0144539	up
ZFHX4	-1.57455	-0.65494	0.0356872	down	LRFN2	3.47932	1.7988	0.019287	up
C1orf56	-1.57448	-0.654874	0.000125189	down	BC040328	3.48079	1.79941	0.00581691	up
CSNK1A1	-1.57438	-0.654782	8.4536e-05	down	CHRNB2	3.48345	1.80052	0.00171478	up
ANKRD28	-1.57421	-0.654632	0.00233933	down	EMX1	3.48374	1.80064	0.0154186	up
DAPK1	-1.5742	-0.654623	0.0367649	down	CNIH3	3.486	1.80157	0.000294481	up
PIGV	-1.57407	-0.654503	0.000790243	down	GALNTL6	3.48618	1.80165	0.0165956	up
NBPF10	-1.5728	-0.65334	0.0432773	down	PRG-3	3.48756	1.80222	0.0035143	up
L3MBTL4	-1.57223	-0.652813	0.00363493	down	BC131767	3.48797	1.80239	0.0159865	up
AX748283	-1.57187	-0.652478	0.000886958	down	GPR61	3.48838	1.80256	0.0147586	up
LOC284023	-1.57174	-0.652365	0.0105765	down	FDXR	3.49127	1.80375	3.61915e-05	up
AK125792	-1.57141	-0.652061	0.0267665	down	CXorf22	3.49144	1.80382	0.00822879	up
TGIF2	-1.57108	-0.651757	0.0139205	down	LGI1	3.49247	1.80425	0.000769403	up
BC042385	-1.57107	-0.65175	0.0128732	down	TNRC4	3.49278	1.80437	0.015884	up
URB1	-1.56976	-0.650541	0.00876127	down	FGF9	3.49312	1.80452	0.0215856	up
NFE2L1	-1.56923	-0.650057	0.00317768	down	SORCS1	3.49391	1.80484	0.00438276	up
MGRN1	-1.56915	-0.649985	0.0328341	down	KLHDC7B	3.49427	1.80499	0.019147	up
ZNF644	-1.56718	-0.648175	0.00110466	down	TMEFF2	3.49621	1.80579	0.000158465	up
PIP5K1A	-1.5663	-0.647358	8.58077e-06	down	BC029479	3.49645	1.80589	0.0498534	up
PCDHB16	-1.56431	-0.645529	0.0234937	down	MPO	3.49678	1.80603	6.3727e-05	up
HSPA8	-1.56403	-0.645272	3.39491e-05	down	RIMBP2	3.49727	1.80623	0.0113557	up
KIAA1007	-1.56252	-0.643874	0.0173707	down	MAL	3.50015	1.80742	0.00189921	up
HAUS4	-1.56109	-0.642552	0.030857	down	NAT8L	3.50059	1.8076	0.00203856	up
FANCE	-1.56099	-0.642465	0.00222071	down	NCRMS	3.50156	1.808	0.00233141	up
ZSWIM7	-1.5609	-0.642378	0.000406567	down	ERBB3	3.50553	1.80963	0.00452349	up
ANGPTL7	-1.56061	-0.642106	0.000904923	down	DPP10	3.50856	1.81088	0.0074379	up
FAM18B	-1.56053	-0.642033	0.0201251	down	C18orf56	3.51037	1.81162	0.005073	up
BC034827	-1.56037	-0.641892	0.024184	down	AK307207	3.51119	1.81196	0.000307776	up
CFLAR	-1.55961	-0.641181	0.0210574	down	AK090737	3.51507	1.81355	0.0110001	up
PRICKLE3	-1.55842	-0.640084	0.0445932	down	KIAA2015	3.51658	1.81417	0.0067041	up
AX746969	-1.55739	-0.639126	0.00293533	down	EPHA10	3.51661	1.81418	0.0137415	up
MAN2A1	-1.55597	-0.637816	0.0330501	down	AK124056	3.51724	1.81444	0.0283891	up
C9orf21	-1.55543	-0.637317	0.0272438	down	KCNH2	3.52249	1.8166	0.00216211	up
C16orf67	-1.55499	-0.636909	0.0342051	down	PAP2D	3.5227	1.81668	0.0252124	up
ANKRD32	-1.55466	-0.636601	0.0189574	down	GRIK2	3.5254	1.81779	0.00245069	up
LOC144438	-1.55392	-0.635908	0.00775588	down	TGM3	3.52641	1.8182	0.0271307	up
HIAT1	-1.55311	-0.63516	0.000113529	down	DAO	3.52796	1.81884	0.00915386	up
KLHL21	-1.55291	-0.634977	0.0379988	down	LOC285194	3.52862	1.8191	0.00171824	up
BC045784	-1.55277	-0.63484	0.0256004	down	BUB1B	3.53034	1.81981	0.0254964	up
FUNDC2	-1.55261	-0.634697	2.82763e-08	down	LMO3	3.53383	1.82123	0.00552209	up
KIAA1423	-1.55227	-0.634381	0.00479832	down	DMRT2	3.53508	1.82174	0.0102436	up
ZCCHC8	-1.55196	-0.634095	1.24513e-05	down	OPCML	3.53654	1.82234	0.00529788	up
IKZF4	-1.55193	-0.634067	4.79078e-05	down	CDH18	3.53786	1.82288	0.0257656	up
PABPC4	-1.54901	-0.63135	0.00266266	down	SPOCD1	3.53975	1.82365	0.0450508	up
LRRC37A	-1.54828	-0.630663	0.0129606	down	EF609116	3.54015	1.82381	1.27044e-06	up
ZNF571	-1.54792	-0.630327	0.0307723	down	SBF1P1	3.54209	1.8246	0.00991427	up
ETFB	-1.54712	-0.629586	0.0130715	down	AX747971	3.54265	1.82483	0.0450508	up
ASPRV1	-1.54669	-0.62918	0.0396294	down	MAP6D1	3.54521	1.82587	0.000200382	up
PCF11	-1.54597	-0.628511	0.000100419	down	SNORD115-4	3.54831	1.82713	0.0243101	up
HDAC5	-1.54577	-0.628323	0.0167431	down	KCNJ10	3.5503	1.82794	0.000937599	up
NINL	-1.54518	-0.627773	0.01079	down	RASSF10	3.55174	1.82852	0.00389257	up
STAT3	-1.54483	-0.627446	0.035554	down	C12orf68	3.55301	1.82904	0.000143386	up
CNOT2	-1.54443	-0.627076	0.000981388	down	KCNA6	3.55435	1.82959	0.000787184	up
PCDHB11	-1.54425	-0.626902	0.0487933	down	SCAMP5	3.55984	1.83181	0.00137522	up
PI4KB	-1.54404	-0.626708	0.000526688	down	CSMD1	3.56179	1.8326	0.00443386	up
RANGAP1	-1.54358	-0.626281	0.0262366	down	CALL	3.56265	1.83295	0.00170831	up
ALG-2	-1.5424	-0.62518	0.0202621	down	C10orf79	3.56278	1.833	0.000865971	up
HYAL1	-1.54233	-0.625113	0.0438982	down	CADM2	3.56671	1.83459	0.00278348	up
LEAP2	-1.54221	-0.625	0.034585	down	KIAA1383	3.56681	1.83463	3.37445e-09	up
CFL2	-1.5413	-0.624149	0.0313893	down	SHCBP1	3.56774	1.83501	6.87711e-05	up
RPS15AP10	-1.54086	-0.623731	0.0210616	down	LIPI	3.56809	1.83515	0.0384977	up
SLC25A30	-1.54049	-0.623394	0.0153814	down	PPFIA3	3.5695	1.83572	0.0270304	up
STARD10	-1.53955	-0.622508	0.0301171	down	AK092087	3.57252	1.83694	0.0111792	up
NHEDC1	-1.53868	-0.621696	0.0142649	down	SEC14L5	3.57272	1.83702	0.00204508	up
TMOD3	-1.53813	-0.621176	0.0178896	down	APLP1	3.5735	1.83734	0.00037586	up
FLJ00420	-1.53783	-0.620898	0.00152167	down	SST	3.5744	1.8377	0.0390396	up
ZXDB	-1.5361	-0.619268	2.18103e-06	down	DDX53	3.57459	1.83778	0.019133	up
HNRNPU	-1.53575	-0.618947	7.19453e-05	down	ANKRD18B	3.57661	1.83859	0.00178922	up
SDHALP1	-1.53572	-0.618917	0.0011454	down	CBLN1	3.57688	1.8387	0.0278682	up
MRPL33	-1.53564	-0.618843	0.00366403	down	LOC339674	3.57777	1.83906	0.00343116	up
SPATA6	-1.5348	-0.618052	0.00766596	down	NDRG4	3.58031	1.84008	0.00172059	up
PWP2	-1.53338	-0.616711	0.00995031	down	FLJ44653	3.58037	1.84011	0.011572	up
LOC595101	-1.53315	-0.616498	0.00474177	down	DBNDD1	3.58331	1.84129	0.00922911	up
GPC4	-1.53261	-0.615991	0.0214031	down	E2F8	3.59097	1.84437	0.00978248	up
BX648961	-1.53075	-0.614236	0.0133675	down	GALNT14	3.59422	1.84568	0.000780421	up
KIAA0907	-1.5295	-0.61306	2.86634e-05	down	SPEF1	3.59747	1.84698	0.00225408	up
DHX34	-1.52918	-0.612756	0.0110301	down	CACNB4	3.59822	1.84728	0.000450807	up
KIAA1732	-1.5291	-0.612679	0.0353565	down	HAMP	3.59883	1.84753	0.0065344	up
FAM38A	-1.52859	-0.6122	0.0312633	down	C12orf55	3.59965	1.84786	0.000197642	up
SEMA5A	-1.52736	-0.611042	0.0271266	down	SNX10	3.60184	1.84873	4.71305e-05	up
RPL12	-1.52687	-0.610574	0.0375051	down	RASL10A	3.60195	1.84878	0.00244091	up
IL6ST	-1.52681	-0.610517	0.0079425	down	FAM57B	3.60332	1.84933	0.0107112	up
pp13759	-1.52658	-0.610299	2.23886e-06	down	BC035629	3.60402	1.84961	0.0192028	up
TWISTNB	-1.52652	-0.610246	0.00554813	down	PNMA5	3.60627	1.85051	0.0299005	up
SFPQ	-1.52649	-0.610221	0.00416257	down	LRRIQ1	3.60953	1.85181	0.0147586	up
CR618431	-1.52644	-0.61017	0.0215508	down	BC045738	3.61039	1.85215	0.00307653	up
NOP58	-1.52621	-0.609956	0.011412	down	AK095199	3.61158	1.85263	0.00151175	up
KIAA1272	-1.52568	-0.609451	0.0377645	down	NPTXR	3.61234	1.85293	0.0111314	up
ZCCHC24	-1.52475	-0.60857	0.045816	down	PAR1	3.61566	1.85426	0.00597093	up
SERTAD3	-1.52461	-0.608443	0.021338	down	CHADL	3.61571	1.85428	0.00261697	up
RPL24	-1.52434	-0.608185	0.00361506	down	GPRIN1	3.61791	1.85516	0.00211238	up
FLJ43663	-1.52279	-0.606722	0.00203856	down	BBOX1	3.61826	1.85529	0.00363334	up
SCML1	-1.52157	-0.605559	0.026735	down	H1FNT	3.62549	1.85818	0.000725299	up
SFRS2	-1.5214	-0.605395	0.00631741	down	C9orf44	3.62582	1.85831	0.012061	up
EDIL3	-1.52115	-0.605159	0.0299032	down	GDAP1L1	3.62876	1.85948	0.00152126	up
ZNF565	-1.52094	-0.604967	0.000155695	down	CHST13	3.62927	1.85968	0.0284093	up
SSBP3	-1.52007	-0.604141	0.0384281	down	HCN1	3.62993	1.85994	0.030927	up
NCOA1	-1.51873	-0.602869	0.000773508	down	CPLX2	3.63047	1.86016	0.0445932	up
ZNF140	-1.51836	-0.602511	0.000483761	down	ENKUR	3.63926	1.86364	0.000532517	up
SRGAP2	-1.51802	-0.602195	3.39491e-05	down	HIST1H1B	3.63977	1.86385	0.041015	up
SPTY2D1	-1.51744	-0.601638	0.0026444	down	KIAA1294	3.64207	1.86476	0.0234137	up
CALCOCO2	-1.51741	-0.601607	0.00142206	down	RPEL	3.64351	1.86533	0.0314649	up
AK023040	-1.51635	-0.600601	0.012573	down	EPHA5	3.64665	1.86657	0.0119222	up
pp9286	-1.516	-0.600269	0.00835273	down	APO3L	3.64771	1.86699	0.0112178	up
AK022382	-1.5157	-0.599986	0.015884	down	RAB33A	3.64843	1.86728	3.0036e-05	up
VIK	-1.51519	-0.599503	0.0119032	down	KRTAP5-8	3.64949	1.86769	0.0112564	up
PIAS1	-1.51515	-0.599458	0.00295082	down	AX747367	3.65261	1.86893	0.0452082	up
KANK1	-1.51438	-0.598731	0.029844	down	BAIAP3	3.65843	1.87123	0.0028173	up
RLF	-1.51395	-0.598314	0.00122785	down	C11orf41	3.66133	1.87237	0.00287461	up
BC047417	-1.51366	-0.598045	0.000543206	down	GABRA2	3.66574	1.8741	0.0079425	up
RPL13P5	-1.51353	-0.59792	0.0123483	down	C5orf40	3.66789	1.87495	9.84701e-05	up
SMN2	-1.51312	-0.597525	0.0297828	down	TCERG1L	3.67338	1.87711	0.0304015	up
MED24	-1.51289	-0.597304	0.0139347	down	AX721218	3.67502	1.87775	0.0354321	up
SUMO4	-1.51268	-0.597105	0.0129775	down	KIAA0748	3.67647	1.87832	0.0142861	up
TBPL1	-1.5123	-0.596744	0.00483844	down	BC035417	3.67938	1.87946	0.0060913	up
RAD54L	-1.51228	-0.596723	0.0103587	down	KIAA1045	3.68239	1.88064	0.00498774	up
ZNF655	-1.51147	-0.595955	0.00285767	down	FUT9	3.68261	1.88073	0.00325169	up
SNORD63	-1.51139	-0.595875	0.0330058	down	C3orf51	3.68359	1.88111	0.00851858	up
BC052612	-1.51131	-0.595797	0.015901	down	LHFPL5	3.68638	1.88221	0.0494228	up
ATL3	-1.51064	-0.595164	0.0437936	down	CD22	3.68768	1.88271	0.0016647	up
RPS6KA3	-1.51048	-0.595009	0.0220988	down	KCNQ2	3.68861	1.88308	0.0192388	up
SPSB2	-1.51	-0.594551	0.0422497	down	ARL4C	3.69001	1.88362	5.62225e-07	up
TRA2B	-1.50999	-0.594538	0.0465267	down	CAMK4	3.69026	1.88372	0.00333328	up
AX747577	-1.50992	-0.594477	0.0161822	down	C12orf76	3.69376	1.88509	0.0107549	up
C6orf201	-1.50912	-0.593705	0.0181789	down	PLXNB3	3.69898	1.88713	0.000752799	up
TUBD1	-1.50803	-0.592661	0.00163434	down	AK124820	3.69902	1.88714	0.0393707	up
AHSA1	-1.50793	-0.592571	2.81331e-05	down	DKFZp434K1118	3.70151	1.88812	0.000396612	up
BTAF1	-1.50765	-0.592301	0.00755858	down	KCNH8	3.70391	1.88905	0.00142235	up
UNC13B	-1.5072	-0.591867	0.000144372	down	GRM7	3.70716	1.89032	0.00371589	up
POLR3D	-1.50659	-0.591284	0.00294133	down	OLIG1	3.71259	1.89243	0.00119011	up
TMCO3	-1.50642	-0.591121	0.00111499	down	SYT14	3.71662	1.89399	0.00504913	up
DNAJC14	-1.50608	-0.590794	2.30956e-06	down	TPH1	3.71713	1.89419	0.00403883	up
MYL6	-1.50568	-0.590416	0.018948	down	TCEAL6	3.71786	1.89447	0.00358781	up
TCF12	-1.5051	-0.589862	0.00073364	down	KCNA2	3.7189	1.89488	0.00373337	up
AK055694	-1.5044	-0.589188	0.0439224	down	BC065754	3.72071	1.89558	0.00227778	up
ARSG	-1.504	-0.588802	0.0110301	down	ARID3C	3.72543	1.89741	0.0354341	up
MASTL	-1.50393	-0.588739	0.00774868	down	ADAMTS16	3.7256	1.89747	0.000408352	up
INPP1	-1.50377	-0.588582	0.00039077	down	CHRNA1	3.7316	1.89979	0.0332197	up
EXLM1	-1.50354	-0.588361	0.00635289	down	GPD1	3.73263	1.90019	0.00151602	up
Ari2	-1.50331	-0.58814	0.00334375	down	UCHL1	3.73456	1.90094	0.000438513	up
AHSA2	-1.50329	-0.588124	0.0435153	down	C9orf122	3.73779	1.90218	0.00254944	up
HNRPDL	-1.50323	-0.588067	0.0148491	down	FGF12	3.73872	1.90255	0.0047478	up
CBLB	-1.50317	-0.588005	0.0452808	down	LOC154449	3.74054	1.90325	0.0428	up
CIRH1A	-1.50259	-0.587452	0.0116584	down	CPNE6	3.74247	1.90399	0.0016209	up
KPNA6	-1.50246	-0.587323	0.0150881	down	ABCA13	3.74296	1.90418	0.012057	up
WSB1	-1.50196	-0.586844	0.00399785	down	KIAA1201	3.74818	1.90619	0.000376877	up
APBA3	-1.5019	-0.586786	0.046529	down	GRIN3A	3.75082	1.90721	0.00177212	up
C2orf44	-1.50167	-0.586566	0.000113529	down	IQCF1	3.75182	1.90759	0.0422497	up
SLC25A28	-1.50092	-0.58585	0.000634915	down	AK025975	3.75194	1.90764	0.000148329	up
LRCH3	-1.50076	-0.585689	1.2749e-08	down	CA10	3.75342	1.90821	0.0180728	up
MOV10	-1.50034	-0.585292	0.0242791	down	DCC	3.75371	1.90832	0.00157383	up
GGCX	-1.49982	-0.584785	8.67035e-05	down	lhpp	3.7604	1.91089	0.00256794	up
AX748336	-1.49942	-0.584406	0.0191998	down	WDR65	3.76391	1.91223	0.00487709	up
TCP1	-1.499	-0.584	0.0107112	down	GFRA2	3.76412	1.91231	1.78637e-05	up
PABPC5	-1.49835	-0.583375	0.0166252	down	DLGAP2	3.76757	1.91364	0.010726	up
LOC100130581	-1.49802	-0.583057	0.0476693	down	VWC2	3.7694	1.91434	0.0187834	up
C5orf32	-1.49744	-0.582496	0.00195652	down	NOL4	3.7773	1.91735	0.00215847	up
TMEM150A	-1.49733	-0.582392	0.0137831	down	C6orf141	3.77932	1.91813	0.004364	up
AK095721	-1.49526	-0.5804	0.004578	down	RNF165	3.79266	1.92321	0.00183019	up
RPS11	-1.49499	-0.580137	0.0143583	down	LOC150786	3.79994	1.92598	0.00785258	up
C10orf26	-1.49472	-0.579877	0.00648972	down	VGF	3.80064	1.92624	0.00785258	up
ZNF670	-1.49448	-0.57964	0.00758078	down	DKFZp686H1615	3.80167	1.92663	0.00255356	up
RPL37	-1.49425	-0.579423	0.00637754	down	LGI3	3.80574	1.92818	0.00118295	up
LZTR1	-1.49422	-0.579397	0.00242447	down	LNX1	3.80781	1.92896	0.00609221	up
AX747125	-1.49418	-0.579355	0.0243074	down	CHN1	3.80977	1.9297	0.00142473	up
PMP22	-1.49399	-0.579169	0.0200587	down	AK097829	3.81246	1.93072	0.00271801	up
ATP11A	-1.49354	-0.578732	0.0284093	down	RAD51AP2	3.8128	1.93085	0.0142551	up
ZBTB38	-1.49347	-0.578664	0.000922368	down	OPALIN	3.81339	1.93107	0.0287228	up
MIER3	-1.49321	-0.578416	0.00434714	down	ADAM23	3.81453	1.93151	0.000615721	up
RPS16	-1.49275	-0.577975	0.0162473	down	LHFPL4	3.81657	1.93228	0.0015685	up
LOC643837	-1.49229	-0.577526	0.0230614	down	HS6ST3	3.82253	1.93453	0.0164233	up
C4orf23	-1.49147	-0.576738	0.000122583	down	NRG3	3.82446	1.93526	0.000243249	up
NUB1	-1.49038	-0.575683	1.25305e-06	down	HNF4G	3.82494	1.93544	0.00873552	up
DSEL	-1.49032	-0.575626	0.012649	down	SRRM3	3.82588	1.93579	0.0056566	up
CCNB1IP1	-1.4899	-0.575213	0.00400242	down	ODZ2	3.82617	1.9359	0.00306494	up
AK130911	-1.48945	-0.574779	0.0451336	down	KIAA1200	3.8319	1.93806	0.000653635	up
DPH3B	-1.48898	-0.574321	0.0308811	down	SNAP91	3.83351	1.93866	0.00481704	up
AFF1	-1.488	-0.573375	0.0147964	down	BC039546	3.83429	1.93896	0.0110031	up
AMMECR1L	-1.48787	-0.573244	0.00054483	down	GOLGA7B	3.8351	1.93926	0.000203246	up
CR612603	-1.48721	-0.572611	0.0427771	down	KIAA0786	3.83542	1.93938	0.0492011	up
RECK	-1.48711	-0.572512	0.00418521	down	AK098727	3.84039	1.94125	0.00125799	up
USP12	-1.48704	-0.572443	0.00878722	down	EPHX4	3.84254	1.94206	0.000393196	up
CR614418	-1.48693	-0.57234	0.00690364	down	SLC9A11	3.84569	1.94324	0.00144024	up
MAD2L2	-1.48673	-0.572143	0.0287886	down	AK125849	3.84604	1.94337	0.0284057	up
AOC2	-1.48657	-0.571991	0.01079	down	GPR26	3.84606	1.94338	0.0252948	up
RPS13	-1.48602	-0.571451	0.0294602	down	GPR123	3.84784	1.94405	0.00659571	up
CTNNB1	-1.48578	-0.571216	0.00325169	down	CAMK2N2	3.84939	1.94463	0.00461413	up
CYTH1	-1.48527	-0.570727	0.024093	down	DBC1	3.85288	1.94594	0.000126391	up
DKFZp434H202	-1.48409	-0.569579	0.0268936	down	CHGB	3.85339	1.94613	0.0171309	up
JMJD6	-1.48407	-0.569563	0.000388622	down	AK055853	3.85586	1.94705	0.000955529	up
ARL13B	-1.48402	-0.569508	0.0109625	down	LHX6	3.85913	1.94828	5.74846e-06	up
JHDM1D	-1.48367	-0.56917	0.0100244	down	GAL3ST1	3.86086	1.94892	0.00230655	up
BC090058	-1.48367	-0.569168	0.0245668	down	ATP8A2	3.86167	1.94922	0.0303521	up
RAB2B	-1.48358	-0.56908	0.000303955	down	AK128414	3.86223	1.94944	0.00716093	up
INE1	-1.48324	-0.568756	0.00413418	down	CSMD3	3.86548	1.95065	0.00420952	up
NFE2L3	-1.48208	-0.567622	0.0353486	down	P2RX6P	3.86634	1.95097	0.0104324	up
C6orf185	-1.48196	-0.567509	0.0242227	down	AJ606331	3.8668	1.95114	0.00154023	up
ACSL4	-1.48066	-0.566242	0.0371714	down	BC044609	3.86886	1.95191	0.0383663	up
UBR1	-1.4806	-0.56618	0.00148974	down	TMEM144	3.87059	1.95256	0.000296702	up
RFX1	-1.48046	-0.566043	0.00957663	down	P140	3.88115	1.95648	0.00405653	up
ZNF143	-1.4802	-0.565795	0.000453091	down	RTN4R	3.88246	1.95697	0.00734919	up
TFG	-1.4801	-0.56569	0.00447618	down	FRMD5	3.88292	1.95714	1.35309e-05	up
ATXN7	-1.47934	-0.564951	0.00661894	down	GPR19	3.88494	1.95789	1.58795e-05	up
PHF2	-1.47913	-0.564751	0.00265436	down	BX538226	3.88696	1.95864	0.0442055	up
ZC3H7B	-1.4766	-0.562276	0.00623215	down	SLITRK4	3.88775	1.95894	0.00149112	up
BZW1	-1.47646	-0.562144	0.0103616	down	MYLK	3.88889	1.95936	0.000158637	up
PAN2	-1.47619	-0.561882	0.00235088	down	RAB6B	3.88969	1.95965	0.00153898	up
IMPDH2	-1.47489	-0.560608	0.00262697	down	GLP2R	3.89079	1.96006	0.02818	up
IAH1	-1.47451	-0.560234	0.00340667	down	CR606171	3.89643	1.96215	0.004578	up
FARP2	-1.47405	-0.559787	6.3727e-05	down	ENC1	3.90055	1.96368	0.0049923	up
ZNF800	-1.47268	-0.558444	0.0009284	down	DCLK3	3.90445	1.96512	0.0137415	up
PPP2R3A	-1.47265	-0.55841	0.000515533	down	PCDP1	3.90581	1.96562	0.000106038	up
IDS2	-1.47245	-0.558215	0.0102464	down	EFHB	3.90592	1.96566	0.00451521	up
PCDHGA4	-1.47203	-0.557806	0.0386244	down	TNC	3.91303	1.96829	0.000388622	up
GPBP1L1	-1.47141	-0.557197	9.01118e-06	down	ATRNL1	3.91442	1.9688	0.00861454	up
ABHD5	-1.46974	-0.555558	0.049662	down	MFSD4	3.91572	1.96928	0.00133069	up
STAG2	-1.46763	-0.553491	0.00215093	down	CACNA1I	3.91988	1.97081	0.00594289	up
AK092080	-1.467	-0.552873	3.7132e-05	down	CHRM1	3.92001	1.97086	0.0268881	up
GTF2B	-1.46624	-0.552119	0.00355682	down	CDK5R1	3.92259	1.97181	0.00470355	up
LOC440944	-1.4662	-0.552079	0.0163057	down	STX1A	3.92539	1.97284	0.00213026	up
NSUN4	-1.46585	-0.551734	0.0429701	down	CTNNA2	3.92566	1.97293	0.000498915	up
HP1BP3	-1.46579	-0.551677	4.21347e-07	down	FLJ44817	3.93206	1.97528	0.00151175	up
FLJ00225	-1.46572	-0.551612	0.0103621	down	OPN4	3.9374	1.97724	0.00811974	up
PCDHGB2	-1.46439	-0.550297	0.015437	down	BC038546	3.951	1.98222	0.00286401	up
CTTNBP2NL	-1.46438	-0.550286	0.0275563	down	AX746995	3.95306	1.98297	0.0485426	up
RPL14	-1.46379	-0.549707	0.00200742	down	BC017398	3.95425	1.98341	0.00725628	up
HNRNPA1	-1.4635	-0.549422	0.00306106	down	LYZ	3.95631	1.98416	0.00777134	up
ARIH1	-1.46312	-0.54905	1.29119e-05	down	SLAIN1	3.95678	1.98433	0.000479634	up
IPO7	-1.46146	-0.547409	0.0178962	down	IMP5	3.95688	1.98436	0.0283808	up
DKFZp547I014	-1.46098	-0.546932	0.00507245	down	FAM81A	3.96767	1.98829	0.00130548	up
GABARAPL2	-1.46075	-0.546706	0.0151007	down	ST8SIA1	3.96877	1.98869	1.53547e-08	up
CTR9	-1.46046	-0.546427	9.40009e-05	down	SLC39A12	3.97115	1.98956	0.00068337	up
LMBR1L	-1.45986	-0.545828	0.00328467	down	GPR12	3.97225	1.98996	0.0328911	up
NUDT17	-1.45976	-0.54573	0.00950618	down	EPHA8	3.98821	1.99574	0.0186303	up
DENND5A	-1.45918	-0.545158	0.00142235	down	BC040718	3.98964	1.99626	0.00513023	up
NCOA3	-1.45891	-0.544892	0.0323149	down	PKIA	3.99338	1.99761	0.000243249	up
GRB10	-1.45855	-0.54453	0.00628565	down	GRIA2	3.99501	1.9982	0.00418521	up
ACSS2	-1.45827	-0.544257	0.0256803	down	TMC1	3.99511	1.99824	0.000281307	up
ARFGAP3	-1.45727	-0.543271	0.0189758	down	DQ573539	3.99542	1.99835	0.00134094	up
AUP1	-1.45587	-0.541885	0.00548689	down	AK090788	3.99557	1.9984	0.00132552	up
ZHX2	-1.45544	-0.54146	0.0201251	down	CR616254	3.99564	1.99843	0.0183	up
CASP9	-1.45538	-0.541398	0.0129158	down	AX746604	3.99919	1.99971	0.039156	up
RSPRY1	-1.45463	-0.540649	2.0256e-05	down	SNORD115-5	4.00018	2.00006	0.0217832	up
ERCC1	-1.45445	-0.540477	0.0343578	down	SLITRK5	4.00143	2.00052	0.00386348	up
KIAA0819	-1.45372	-0.539749	0.0478557	down	AF131837	4.00443	2.0016	0.016866	up
NPHP3	-1.45364	-0.539667	0.00087792	down	VAX1	4.00449	2.00162	0.00552194	up
LOC493754	-1.45346	-0.539491	1.82645e-07	down	IL1RAPL2	4.00784	2.00282	0.0436538	up
PIK3CA	-1.45324	-0.539271	0.00303984	down	DIRAS1	4.01115	2.00401	0.00163434	up
FNIP2	-1.45322	-0.539255	0.049013	down	ADAMTS18	4.01616	2.00582	0.00619243	up
FRYL	-1.4531	-0.539132	0.0275126	down	AK022914	4.02127	2.00765	0.0034858	up
YOD1	-1.45112	-0.537162	0.00822879	down	HAPLN4	4.02312	2.00831	0.0311834	up
ACO1	-1.45089	-0.536939	0.00453451	down	TMEM229A	4.02593	2.00932	0.000303955	up
LYRM1	-1.44946	-0.535511	0.00181829	down	GAP43	4.02683	2.00964	6.3727e-05	up
RPL35A	-1.44939	-0.535446	0.0284187	down	C13orf26	4.03588	2.01288	0.00275181	up
CDK3	-1.44881	-0.534872	0.0307466	down	KIAA0984	4.04054	2.01455	0.00498774	up
EIF2C3	-1.44858	-0.534644	1.05946e-06	down	C1orf230	4.04235	2.01519	0.00125799	up
PSME4	-1.44854	-0.534601	0.0313893	down	TTC9B	4.05016	2.01798	0.00652868	up
SDHD	-1.44798	-0.534037	0.0308811	down	RGS7	4.0505	2.0181	0.00507245	up
AK309874	-1.44765	-0.533717	0.0203488	down	NKAIN1	4.05204	2.01865	0.00666602	up
UXT	-1.44645	-0.532513	0.0275643	down	CLSTN2	4.05278	2.01891	8.67273e-09	up
FAM122A	-1.446	-0.532067	0.0151215	down	OR2L5	4.05467	2.01958	0.0172806	up
AL050085	-1.44571	-0.531782	0.0182746	down	PPP4R4	4.0571	2.02045	0.00433048	up
DKFZp313F2116	-1.44547	-0.531537	0.0242527	down	TMEM61	4.05716	2.02047	0.0372266	up
FP15737	-1.44485	-0.530918	0.0462871	down	RLBP1L1	4.06489	2.02322	0.00208657	up
CHKA	-1.44438	-0.530448	0.0384977	down	AK095458	4.06682	2.0239	0.0182872	up
SNX9	-1.44318	-0.529255	0.0201559	down	BC043218	4.06736	2.02409	0.022028	up
C20orf111	-1.44272	-0.528795	4.42687e-05	down	FAM83D	4.07075	2.0253	9.70499e-05	up
ZC3H11A	-1.44261	-0.528684	1.1501e-05	down	AX747187	4.07086	2.02533	0.000192934	up
OXSR1	-1.44245	-0.528525	0.00627648	down	FLJ30058	4.07562	2.02702	0.0202682	up
HECA	-1.4424	-0.52847	0.00371589	down	DLGAP1	4.07818	2.02793	0.00494579	up
CARHSP1	-1.44174	-0.527814	0.00141802	down	CACNG8	4.08002	2.02858	0.0106386	up
KLF3	-1.44172	-0.527789	0.0153814	down	NELL1	4.08016	2.02862	0.0109968	up
FER	-1.44017	-0.526244	0.012886	down	CACNG6	4.08096	2.02891	0.028397	up
HSD17B1	-1.43994	-0.526005	0.0428	down	KCNS2	4.0845	2.03016	0.00332808	up
HYI	-1.43976	-0.525825	0.0484204	down	C6orf168	4.08509	2.03037	0.0025806	up
OGT	-1.43964	-0.525704	0.000393196	down	CALB1	4.08593	2.03066	0.0089134	up
ASL	-1.43949	-0.525555	0.0177486	down	AL833181	4.08651	2.03087	0.00079129	up
HIPK3	-1.43943	-0.525502	0.0116256	down	KIAA0289	4.08885	2.0317	0.00130865	up
DNASE1	-1.43918	-0.525246	0.0413171	down	AK094845	4.08916	2.0318	0.0013269	up
BIRC2	-1.43916	-0.525225	0.0267257	down	BC016484	4.09173	2.03271	0.0299137	up
SLC20A2	-1.43915	-0.525214	0.0143043	down	GABRA4	4.0929	2.03312	0.00701144	up
SLC24A1	-1.43871	-0.524779	0.0154882	down	AK307246	4.09314	2.03321	0.0404427	up
INO80D	-1.43833	-0.524398	0.00138551	down	HRK	4.09538	2.034	0.0109164	up
VEZF1	-1.43711	-0.523173	0.00800692	down	MT1G	4.09738	2.0347	0.00218358	up
RPS27A	-1.43662	-0.522678	0.00274966	down	AX748380	4.10168	2.03622	0.00218044	up
SNHG5	-1.43622	-0.522279	0.0497632	down	EGR4	4.10382	2.03697	0.036564	up
SASH1	-1.43622	-0.522277	0.0308811	down	C1orf94	4.1055	2.03756	0.0133675	up
SKIL	-1.4358	-0.521856	0.0321653	down	PABPC1L2B	4.1058	2.03766	0.0345553	up
ANO10	-1.43448	-0.520526	0.000343689	down	FAM123A	4.10772	2.03834	0.00061517	up
XRRA1	-1.43428	-0.520323	0.0204125	down	BC034557	4.10887	2.03874	2.2134e-06	up
AK311103	-1.43371	-0.51975	0.036278	down	BSN	4.11058	2.03934	0.0037384	up
ATP11B	-1.4325	-0.518537	0.00132552	down	RASGEF1A	4.11384	2.04049	4.19306e-06	up
ALDH3A2	-1.43228	-0.518311	0.0217025	down	ST14	4.12089	2.04296	0.0170886	up
UNC84A	-1.43217	-0.518201	0.000914158	down	LRRTM1	4.12255	2.04354	0.0011454	up
NBPF8	-1.43207	-0.518106	0.034894	down	ERC2	4.12308	2.04372	0.00311881	up
RALGAPA1	-1.43202	-0.51805	0.000881693	down	VWDE	4.12769	2.04533	0.0132076	up
RPS8	-1.43128	-0.517307	0.0301734	down	AK094733	4.12931	2.0459	0.0414274	up
DDX26B	-1.4306	-0.516623	0.00363493	down	AK094909	4.13495	2.04787	0.000802528	up
CCDC117	-1.43059	-0.516614	0.0287886	down	KCNJ4	4.13981	2.04956	0.0237798	up
ISG20L2	-1.43044	-0.516455	0.0167324	down	CDH22	4.1404	2.04977	0.0114091	up
PRPF39	-1.43041	-0.516428	0.00589875	down	CNTN6	4.14323	2.05076	0.00213826	up
SPAG9	-1.43029	-0.516305	0.0125109	down	C10orf90	4.1557	2.05509	0.000252656	up
C5orf45	-1.43017	-0.516185	0.00470147	down	LOC100190940	4.16216	2.05733	0.00801227	up
STAG3L2	-1.42888	-0.514886	0.000438476	down	BC069257	4.16521	2.05839	0.0443218	up
SBDS	-1.42882	-0.51482	0.0133478	down	KLHL32	4.16537	2.05844	0.000134758	up
FLJ10213	-1.4287	-0.514698	0.00848687	down	LOC283731	4.16821	2.05943	0.000775784	up
AK097694	-1.42837	-0.514368	0.0182682	down	ABCD2	4.16946	2.05986	4.25505e-05	up
FXR1	-1.4283	-0.5143	0.00239647	down	CLCA4	4.1711	2.06043	0.00280667	up
SDHALP2	-1.42768	-0.513674	0.0145519	down	LOC100144602	4.17145	2.06055	0.00420952	up
ZNF207	-1.42762	-0.513607	0.00417475	down	MAST1	4.181	2.06385	0.00654324	up
ARHGEF2	-1.4274	-0.513387	0.018615	down	ADCYAP1	4.18869	2.0665	0.0179384	up
RPL37A	-1.42557	-0.511536	0.004578	down	MEPE	4.19259	2.06784	0.0270174	up
PHF8	-1.42534	-0.511304	8.1727e-05	down	PRPH	4.19355	2.06817	0.00175317	up
AK307233	-1.42534	-0.511302	0.0422497	down	LOC285780	4.1945	2.0685	0.00613995	up
RPL23A	-1.42527	-0.511238	0.016791	down	SLIT1	4.19804	2.06972	0.00612053	up
QRICH2	-1.4246	-0.510557	0.0279942	down	TAS2R39	4.19832	2.06981	0.00215847	up
NCRNA00095	-1.42454	-0.510498	0.0249685	down	EIF4E1B	4.20063	2.07061	0.0271496	up
LOC90834	-1.42453	-0.51049	0.00929885	down	SLC1A6	4.20599	2.07245	0.0185009	up
NUP35	-1.42427	-0.510221	0.0447705	down	GUCY1A2	4.21133	2.07427	8.02135e-09	up
MED13	-1.4241	-0.510052	0.00376418	down	AK001875	4.21975	2.07716	2.86227e-05	up
HEXIM1	-1.42396	-0.509904	0.00160029	down	CLEC4GP1	4.21995	2.07722	0.031033	up
UHRF2	-1.42386	-0.509807	0.00159286	down	NRGN	4.22051	2.07742	0.00612079	up
RPL30	-1.42383	-0.509775	0.0345	down	PRLHR	4.2216	2.07779	0.0290221	up
ANKRD57	-1.42294	-0.508871	0.0398485	down	BCL11A	4.22566	2.07918	0.00157249	up
LOC100128842	-1.42279	-0.508719	0.00317384	down	rfpl1ant	4.22991	2.08063	0.00102041	up
MMGT1	-1.42153	-0.507445	0.0254964	down	PEX5L	4.23085	2.08095	0.00014752	up
ARNT	-1.42149	-0.507403	0.000987559	down	MYCN	4.23613	2.08275	8.81507e-06	up
SPG20	-1.42074	-0.50664	0.00172359	down	FFAR3	4.24326	2.08517	0.0225271	up
FOXK2	-1.42055	-0.506454	0.00276477	down	FOXG1	4.24642	2.08625	0.00321677	up
[truncated: 682 more rows]
