# Supplementary material for: Wilms' tumour 1‐associating protein inhibits endothelial cell angiogenesis by m6A‐dependent epigenetic silencing of desmoplakin in brain arteriovenous malformation
Source: J Cell Mol Med. 2020 Apr 13;24(9):4981–91. doi: 10.1111/jcmm.15101 (PMC7205785; doi:10.1111/jcmm.15101)
Supplement: Supplementary file 5 — Table S4 [file JCMM-24-4981-s005.xlsx]

## Sheet: up.siWT_vs_siNC
up.siWTAP_vs_siNC differentially methylated RNA sites
chrom	txStart	txEnd	PeakID	score	Peak_length	transcript_id	GeneName	Foldchange	P_value	FDR	Regulation	GeneID
chr8	124114601	124114800	diffreps_peak_14715	3.17949	199	ENST00000521914	TBC1D31	8.74038	0.000661472	0.0618102	up	93594
chr4	101439007	101439200	diffreps_peak_10782	3.88549	193	NM_016242	EMCN	3.13271	0.00013017	0.0218595	up	51705
chr2	25958581	25958920	diffreps_peak_7178	7.57807	339	ENST00000435504	ASXL2	19.2981	2.64201e-08	1.89258e-05	up	55252
chr3	133969266	133969580	diffreps_peak_9939	6.54664	314	NM_002958	RYK	3.11189	2.84027e-07	0.000162984	up	6259
chr22	20759721	20760100	diffreps_peak_8939	4.28709	379	NM_003426	ZNF74	2.26877	5.1631e-05	0.0114179	up	7625
chr19	11201381	11201595	diffreps_peak_6727	3.13067	214	ENST00000252444	LDLR	4.92188	0.000740174	0.06509	up	3949
chr6	161523730	161523811	diffreps_peak_13150	3.32715	81	NM_001291958	MAP3K4	2.57169	0.000470817	0.0491795	up	4216
chr22	37900192	37900308	diffreps_peak_9080	4.79892	116	NM_014550	CARD10	2.3266	1.58883e-05	0.00469298	up	29775
chr13	102250494	102250649	diffreps_peak_4046	3.96584	155	ENST00000490242	ITGBL1	2.7116	0.000108183	0.0192567	up	9358
chr16	3929832	3930060	diffreps_peak_5206	8.75778	228	NM_004380	CREBBP	2.88233	1.74672e-09	1.46992e-06	up	1387
chr8	26229041	26229340	diffreps_peak_14235	4.36001	299	NM_002717	PPP2R2A	2.03326	4.36508e-05	0.0101735	up	5520
chr20	61492721	61493115	diffreps_peak_8672	6.58604	394	NM_001301726	TCFL5	4.44585	2.59394e-07	0.000150644	up	10732
chr16	1824260	1824353	diffreps_peak_5180	3.67753	93	NM_001257370	EME2	65.8	0.000210123	0.0300345	up	197342
chr15	60780482	60780720	diffreps_peak_4903	3.38004	238	NM_002943	RORA	58.4	0.000416833	0.0460951	up	6095
chr9	71714961	71715094	diffreps_peak_15271	3.0728	133	NM_001161706	FXN	12.1579	0.000845662	0.0689783	up	2395
chr2	225265761	225266320	diffreps_peak_8251	7.579	559	NM_024785	FAM124B	2.1959	2.63634e-08	1.8893e-05	up	79843
chr9	134151541	134151906	diffreps_peak_15676	5.72311	365	NM_033387	FAM78A	2.17819	1.89185e-06	0.000824852	up	286336
chr2	108910684	108910810	diffreps_peak_7673	3.59325	126	NM_001056	SULT1C2	2.88544	0.000255124	0.0342951	up	6819
chr22	35948861	35949180	diffreps_peak_9058	3.38004	319	NM_014310	RASD2	58.4	0.000416833	0.0460951	up	23551
chr6	111803952	111804280	diffreps_peak_12781	4.47615	328	NM_002912	REV3L	2.60877	3.34077e-05	0.00825343	up	5980
chr16	30935895	30936040	diffreps_peak_5375	6.17196	145	NM_001099784	FBXL19	2.19445	6.73042e-07	0.0003465	up	54620
chrX	216921	217180	diffreps_peak_15735	3.49179	259	NM_018390	PLCXD1	4.5625	0.000322264	0.0400244	up	55344
chr7	143427261	143427460	diffreps_peak_14019	3.98505	199	ENST00000441159	FAM115C	69.3	0.000103501	0.0186009	up
chr16	30196161	30196285	diffreps_peak_5364	3.0728	124	ENST00000569970	CORO1A	12.3158	0.000845662	0.0689783	up	11151
chr1	1243148	1243269	diffreps_peak_12	4.67174	121	NM_030649	ACAP3	2.34441	2.12941e-05	0.00595681	up	116983
chr7	151255461	151255860	diffreps_peak_14059	4.82929	399	uc003wkl.2	PRKAG2	4.97681	1.48153e-05	0.00442049	up	51422
chr8	146107581	146107860	diffreps_peak_14835	5.13345	279	NM_021061	ZNF250	2.47071	7.35453e-06	0.00253317	up	58500
chr6	28305532	28305660	diffreps_peak_12384	3.28111	128	ENST00000396838	ZSCAN31	9.33945	0.000523469	0.0524049	up	64288
chrX	75650261	75651220	diffreps_peak_16069	4.19568	959	NM_020932	MAGEE1	2.9325	6.37267e-05	0.0132319	up	57692
chr16	3336022	3336140	diffreps_peak_5197	4.44508	118	NM_005741	ZNF263	2.1658	3.58853e-05	0.00873598	up	10127
chr1	155107819	155108156	diffreps_peak_924	3.29789	337	NM_001287590	SLC50A1	2.15872	0.000503627	0.0509965	up	55974
chr21	47974487	47974609	diffreps_peak_8900	4.7684	122	NM_015151	DIP2A	2.05145	1.7045e-05	0.00497363	up	23181
chr17	42154261	42154560	diffreps_peak_6002	3.35847	299	NM_005474	HDAC5	3.4765	0.000438056	0.0474667	up	10014
chr21	34960626	34960740	diffreps_peak_8786	5.49538	114	NM_017613	DONSON	3.18415	3.19613e-06	0.00128226	up	29980
chr2	67626300	67626400	diffreps_peak_7444	3.29123	100	NM_019002	ETAA1	2.23387	0.000511406	0.0515884	up	54465
chr17	49242801	49243042	diffreps_peak_6063	3.19298	241	NM_001018137	NME2	2.60888	0.000641244	0.0603707	up	4831
chrX	70465561	70465692	diffreps_peak_16031	3.03144	131	NM_005096	ZMYM3	3.03823	0.000930161	0.0728738	up	9203
chr6	90142896	90143094	diffreps_peak_12704	3.63961	198	NM_014942	ANKRD6	72.1	0.000229291	0.0318372	up	22881
chr19	8400181	8400580	diffreps_peak_6707	5.6254	399	NM_198471	KANK3	7.57088	2.36917e-06	0.00100115	up	256949
chr9	132891701	132892100	diffreps_peak_15665	3.8439	399	NM_001287346	GPR107	6.30144	0.000143253	0.0232284	up	57720
chr10	127491121	127491420	diffreps_peak_2136	5.47938	299	ENST00000368778	UROS	114	3.31605e-06	0.00131913	up	7390
chr19	35770069	35770360	diffreps_peak_6856	6.90494	291	NM_003367	USF2	2.00398	1.2447e-07	7.82924e-05	up	7392
chr5	52393301	52393600	diffreps_peak_11422	4.56849	299	NM_004531	MOCS2	10.4696	2.70091e-05	0.00698479	up	4338
chr9	95155367	95155526	diffreps_peak_15374	3.27976	159	NM_014057	OGN	4.5604	0.000525092	0.0524652	up	4969
chr4	154387497	154387673	diffreps_peak_11106	5.64812	176	NM_015196	KIAA0922	3.56283	2.24844e-06	0.000958625	up	23240
chr1	27630111	27630280	diffreps_peak_190	3.05419	169	NM_015023	WDTC1	2.1465	0.000882686	0.0709007	up	23038
chr1	145537736	145537829	diffreps_peak_816	4.12391	93	NM_003637	ITGA10	4.34064	7.51772e-05	0.0150632	up	8515
chr1	231135368	231135400	diffreps_peak_1384	3.04172	32	ENST00000450711	ARV1	2.26533	0.000908409	0.0719872	up	64801
chr10	72238563	72238720	diffreps_peak_1808	3.11605	157	NM_014431	PALD1	8.68269	0.000765515	0.0656179	up	27143
chr7	38217861	38218022	diffreps_peak_13423	3.76384	161	NM_032016	STARD3NL	2.17547	0.00017225	0.0268567	up	83930
chr1	110577222	110577439	diffreps_peak_697	3.95528	217	NM_033088	STRIP1	2.23988	0.000110847	0.0195959	up	85369
chr22	38979841	38980300	diffreps_peak_9084	3.35321	459	NM_001013647	FAM227A	12.9474	0.000443396	0.0474667	up	646851
chr8	27507218	27507317	diffreps_peak_14241	3.08289	99	NM_016240	SCARA3	3.3318	0.000826243	0.0683456	up	51435
chr1	212003301	212003540	diffreps_peak_1255	3.64172	239	ENST00000366996	LPGAT1	2.83263	0.000228184	0.0317165	up	9926
chr19	51165241	51165939	diffreps_peak_7011	6.88251	698	NM_016148	SHANK1	7.16475	1.31066e-07	8.1947e-05	up	50944
chr19	2833678	2834260	diffreps_peak_6646	5.89263	582	NM_001102651	ZNF554	2.47376	1.28047e-06	0.000595429	up	115196
chr12	115108661	115108900	diffreps_peak_3608	3.38004	239	NM_005996	TBX3	58.4	0.000416833	0.0460951	up	6926
chr20	1301006	1301079	diffreps_peak_8366	8.10716	73	NM_080489	SDCBP2	44.2581	7.81336e-09	6.06522e-06	up	27111
chr16	67859569	67859960	diffreps_peak_5483	3.35321	391	NM_001288992	TSNAXIP1	12.1935	0.000443396	0.0474667	up	55815
chr1	117492041	117492194	diffreps_peak_736	4.36141	153	NM_020440	PTGFRN	2.55055	4.35097e-05	0.0101461	up	5738
chr3	57631387	57631483	diffreps_peak_9549	3.96018	96	NM_152678	DENND6A	2.99635	0.000109601	0.0194552	up	201627
chr22	25603013	25603320	diffreps_peak_8971	3.38786	307	NM_004076	CRYBB3	60.3	0.000409394	0.045992	up	1417
chr3	194080941	194081380	diffreps_peak_10256	3.08993	439	NM_130830	LRRC15	61	0.000812964	0.068327	up	131578
chr8	146078141	146078340	diffreps_peak_14833	3.74652	199	NM_001287237	COMMD5	3.82587	0.000179261	0.0275201	up	28991
chr15	39544681	39545000	diffreps_peak_4717	9.01412	319	NM_207445	C15orf54	2.09352	9.68018e-10	8.46246e-07	up	400360
chr1	147094071	147094300	diffreps_peak_833	3.21573	229	NM_004326	BCL9	2.0354	0.000608515	0.0579546	up	607
chr19	42788171	42788640	diffreps_peak_6921	3.73493	469	ENST00000160740	CIC	2.75353	0.000184109	0.0280803	up	23152
chr12	3789403	3789420	diffreps_peak_2931	3.44622	17	NM_032680	CRACR2A	2.68512	0.000357913	0.043445	up	84766
chr2	152452573	152452681	diffreps_peak_7884	5.04481	108	NM_001271208	NEB	2.41699	9.01957e-06	0.00298053	up	4703
chr17	28705941	28706080	diffreps_peak_5852	5.36287	139	NM_001304	CPD	2.65945	4.33643e-06	0.00165126	up	1362
chr22	29815143	29815249	diffreps_peak_9005	9.79565	106	ENST00000415447	AP1B1	4.41804	1.60083e-10	1.98081e-07	up	162
chr14	24734743	24734880	diffreps_peak_4127	3.73033	137	NM_004581	RABGGTA	3.61583	0.000186069	0.0281393	up	5875
chr1	24861701	24862160	diffreps_peak_167	3.1649	459	NM_013441	RCAN3	3.82618	0.000684064	0.0628202	up	11123
chrX	105151168	105151480	diffreps_peak_16161	3.89312	312	uc010npc.1	NRK	71.2	0.000127903	0.0215813	up	203447
chr15	85147050	85147540	diffreps_peak_5084	4.6244	490	NM_017894	ZSCAN2	2.26343	2.37466e-05	0.00647425	up	54993
chr12	19418683	19418784	diffreps_peak_3054	3.32501	101	NM_019012	PLEKHA5	7.66087	0.000473145	0.0492152	up	54477
chr22	43582898	43583137	diffreps_peak_9142	6.76449	239	NM_015140	TTLL12	2.00017	1.71994e-07	0.000104986	up	23170
chr16	18434601	18434726	diffreps_peak_5268	4.8902	125	ENST00000339303	NPIPA8	6.05263	1.28766e-05	0.00394247	up	101059953
chr8	75262617	75262813	diffreps_peak_14454	5.86053	196	NM_018972	GDAP1	19	1.37871e-06	0.000633497	up	54332
chr10	6469381	6469800	diffreps_peak_1526	3.04048	419	NM_006257	PRKCQ	11.4839	0.000910996	0.0719872	up	5588
chr19	58489421	58489980	diffreps_peak_7053	5.10234	559	NM_025027	ZNF606	2.07496	7.90063e-06	0.00267973	up	80095
chr16	49889645	49889960	diffreps_peak_5407	6.56276	315	ENST00000563137	ZNF423	2.11031	2.7368e-07	0.000157725	up	23090
chr4	135120061	135120380	diffreps_peak_10971	3.38004	319	ENST00000421491	PABPC4L	58.4	0.000416833	0.0460951	up	132430
chr12	56871716	56871780	diffreps_peak_3279	4.81768	64	NM_001280796	GLS2	2.78571	1.52167e-05	0.00452002	up	27165
chr12	107713101	107713580	diffreps_peak_3558	5.45446	479	NM_001018072	BTBD11	12.4615	3.51188e-06	0.00138081	up	121551
chr7	90741901	90741996	diffreps_peak_13660	4.27196	95	NM_001287135	CDK14	2.71807	5.34608e-05	0.0116457	up	5218
chr7	86507781	86508000	diffreps_peak_13637	4.27652	219	NM_152748	KIAA1324L	75.6	5.29031e-05	0.0115475	up	222223
chr9	101536161	101536362	diffreps_peak_15447	3.88319	201	NM_173551	ANKS6	4.50423	0.000130862	0.02195	up	203286
chr7	2883541	2883880	diffreps_peak_13231	5.44958	339	NM_007353	GNA12	3.298	3.5516e-06	0.00139264	up	2768
chr1	85930861	85930889	diffreps_peak_566	3.24854	28	NM_012137	DDAH1	2.02433	0.000564239	0.0552899	up	23576
chr1	1370501	1370526	diffreps_peak_15	3.07974	25	ENST00000495558	VWA1	55.9	0.000832268	0.0683456	up	64856
chr12	113603448	113603522	diffreps_peak_3600	5.51058	74	NM_024072	DDX54	2.13889	3.0862e-06	0.001245	up	79039
chr14	105715061	105715500	diffreps_peak_4603	9.56642	439	ENST00000463376	BTBD6	3.60809	2.71383e-10	2.87038e-07	up	90135
chr19	50826381	50827220	diffreps_peak_7009	3.1895	839	NM_004977	KCNC3	2.04798	0.000646397	0.0607251	up	3748
chr1	166845421	166845654	diffreps_peak_998	3.86944	233	NM_053053	TADA1	78.5	0.000135072	0.0225017	up	117143
chr7	94539621	94540060	diffreps_peak_13706	3.47845	439	NM_017650	PPP1R9A	4.03526	0.000332317	0.0410376	up	55607
chr10	75601926	75601969	diffreps_peak_1837	4.60702	43	NM_001222	CAMK2G	4.10766	2.4716e-05	0.00660806	up	818
chr10	12136241	12136300	diffreps_peak_1553	3.35095	59	ENST00000415935	DHTKD1	3.1275	0.00044571	0.0474898	up	55526
chr4	89514528	89514645	diffreps_peak_10740	3.38786	117	ENST00000452979	HERC3	59.4	0.000409393	0.045992	up	8916
chr8	25202990	25203127	diffreps_peak_14231	3.00288	137	NM_024940	DOCK5	3.44081	0.000993392	0.0765442	up	80005
chr3	127317704	127317991	diffreps_peak_9896	3.27377	287	ENST00000480910	MCM2	4.94737	0.000532387	0.0527352	up	4171
chr7	127668721	127669240	diffreps_peak_13901	11.7192	519	NM_022143	LRRC4	2.74453	1.90877e-12	1.28327e-07	up	64101
chr7	100084443	100084805	diffreps_peak_13736	3.54283	362	NM_173564	NYAP1	9.57692	0.000286528	0.037054	up	222950
chr11	75017596	75017620	diffreps_peak_2630	3.62626	24	ENST00000532525	ARRB1	5.1461	0.000236449	0.0325625	up	408
chr16	88870952	88871075	diffreps_peak_5651	8.58545	123	NM_030928	CDT1	2.81556	2.59747e-09	2.14115e-06	up	81620
chr2	25170001	25170340	diffreps_peak_7169	3.55689	339	NM_016544	DNAJC27	2.6198	0.000277402	0.0362854	up	51277
chr9	101470741	101471200	diffreps_peak_15446	4.1234	459	NM_005458	GABBR2	7.56954	7.5266e-05	0.0150632	up	9568
chr15	66615830	66615923	diffreps_peak_4939	3.28116	93	NM_133375	DIS3L	2.7554	0.00052341	0.0524049	up	115752
chr4	83406481	83406872	diffreps_peak_10695	4.56415	391	NM_001080506	TMEM150C	3.04167	2.72806e-05	0.00702916	up	441027
chr10	75277061	75277380	diffreps_peak_1833	3.40054	319	NM_152586	USP54	2.15141	0.000397614	0.0457782	up	159195
chr1	326241	326440	diffreps_peak_3	3.49179	199	uc009vjk.2	LOC100133331	4.44569	0.000322264	0.0400244	up	100133331
chr2	74007121	74007284	diffreps_peak_7509	3.5099	163	NM_003584	DUSP11	3.93143	0.000309102	0.0388447	up	8446
chr16	71489974	71489980	diffreps_peak_5510	3.9519	6	NM_145911	ZNF23	76.6	0.000111711	0.0196585	up	7571
chr2	88088240	88088358	diffreps_peak_7565	8.55583	118	NM_001024457	RGPD1	21.3008	2.78077e-09	2.2814e-06	up	400966
chr19	44270684	44271540	diffreps_peak_6932	3.35464	856	ENST00000600909	KCNN4	5.20574	0.000441941	0.0474667	up	3783
chr3	138218725	138218860	diffreps_peak_9970	3.07974	135	NM_001288966	CEP70	55.9	0.000832268	0.0683456	up	80321
chr7	143270141	143270880	diffreps_peak_14015	3.35321	739	NM_001008747	CTAGE15	12.0484	0.000443396	0.0474667	up	441294
chr11	122943921	122944482	diffreps_peak_2860	4.54539	561	NM_024769	CLMP	2.56754	2.84845e-05	0.00726839	up	79827
chr19	23927061	23927480	diffreps_peak_6823	4.68974	419	NM_138286	ZNF681	2.23266	2.04295e-05	0.00575955	up	148213
chr1	16010826	16011113	diffreps_peak_120	5.60131	287	NM_015164	PLEKHM2	2.63411	2.50433e-06	0.00104763	up	23207
chr2	85829006	85829380	diffreps_peak_7534	3.33064	374	ENST00000409668	TMEM150A	3.50995	0.000467046	0.0490451	up	129303
chr19	23541001	23541380	diffreps_peak_6821	5.65244	379	NM_003430	ZNF91	2.47956	2.22619e-06	0.000951247	up	7644
chr16	67700441	67700630	diffreps_peak_5478	3.31856	189	ENST00000602644	ENKD1	3.14572	0.00048022	0.0498076	up	84080
chr6	99969526	99969604	diffreps_peak_12726	4.23519	78	ENST00000508908	USP45	2.14727	5.81852e-05	0.0123712	up	85015
chr12	122497581	122498060	diffreps_peak_3661	8.66662	479	NM_020993	BCL7A	2.70119	2.15464e-09	1.79576e-06	up	605
chr7	64645767	64645780	diffreps_peak_13494	3.03732	13	uc031sxo.1	INTS4	13.386	0.000917658	0.0721911	up	92105
chr19	3700294	3700490	diffreps_peak_6661	6.31075	196	NM_001300849	PIP5K1C	2.98162	4.88932e-07	0.00026154	up	23396
chr19	1250261	1250480	diffreps_peak_6631	5.80715	219	NM_177401	MIDN	2.26869	1.55902e-06	0.000701861	up	90007
chr15	65917601	65917840	diffreps_peak_4929	3.06125	239	NM_004727	SLC24A1	7.95192	0.000868464	0.0703713	up	9187
chr1	70833341	70833705	diffreps_peak_507	6.21824	364	NM_001031693	HHLA3	4.91648	6.05006e-07	0.000316477	up	11147
chr22	38981301	38981760	diffreps_peak_9085	4.57721	459	NM_001013647	FAM227A	11.4261	2.64721e-05	0.00690811	up	646851
chr7	117833661	117833860	diffreps_peak_13865	3.17374	199	NM_016200	LSM8	2.88657	0.000670288	0.0618961	up	51691
chr14	51096712	51096727	diffreps_peak_4215	5.36063	15	ENST00000358385	ATL1	3.93214	4.35884e-06	0.00165853	up	51062
chr19	6751401	6751537	diffreps_peak_6694	3.52499	136	NM_004240	TRIP10	2.76471	0.000298545	0.0382261	up	9322
chr19	21242161	21242580	diffreps_peak_6809	6.59418	419	NM_025189	ZNF430	2.45533	2.54579e-07	0.000148544	up	80264
chr6	32548522	32548633	diffreps_peak_12426	3.02955	111	NM_002124	HLA-DRB1	12.4912	0.000934221	0.0731027	up	3123
chr1	52824357	52824430	diffreps_peak_380	5.47743	73	NM_032449	CC2D1B	2.91563	3.33099e-06	0.00132199	up	200014
chr15	73977161	73977240	diffreps_peak_4991	3.74651	79	ENST00000560995	CD276	3.79412	0.000179261	0.0275201	up	80381
chr14	65409222	65409623	diffreps_peak_4316	6.34816	401	NM_002083	GPX2	4.7707	4.48579e-07	0.000242329	up	2877
chr19	55856521	55856561	diffreps_peak_7037	3.72792	40	ENST00000539076	AC020922.1	3.17258	0.000187104	0.0281393	up
chr5	139754354	139754560	diffreps_peak_11975	4.72961	206	NM_001258427	SLC4A9	19.0323	1.86376e-05	0.00535273	up	83697
chr2	131804281	131804836	diffreps_peak_7785	3.04059	555	ENST00000392953	ARHGEF4	4.25	0.000910765	0.0719872	up	50649
chr20	24973229	24973425	diffreps_peak_8476	3.56867	196	NM_020531	APMAP	2.05134	0.000269978	0.0356152	up	57136
chr19	57730601	57730800	diffreps_peak_7045	4.14096	199	NM_003417	ZNF264	2.69118	7.22841e-05	0.0146151	up	9422
chr4	76467618	76468000	diffreps_peak_10647	3.27377	382	ENST00000504190	THAP6	4.83178	0.000532387	0.0527352	up	152815
chrX	68725401	68725986	diffreps_peak_16023	3.68626	585	NM_015686	FAM155B	3.2807	0.000205939	0.029905	up	27112
chr12	23686801	23687456	diffreps_peak_3083	6.07514	655	NM_006940	SOX5	103.4	8.41118e-07	0.000418652	up	6660
chr7	139478046	139478270	diffreps_peak_13999	4.11987	224	NM_001130966	TBXAS1	8.77564	7.58799e-05	0.0151703	up	6916
chr22	41165633	41165780	diffreps_peak_9104	3.07974	147	NM_006358	SLC25A17	54	0.000832268	0.0683456	up	10478
chrX	154689075	154689380	diffreps_peak_16319	4.56787	305	NM_001017991	H2AFB2	7.16766	2.70475e-05	0.00698479	up	474381
chr9	80645430	80645520	diffreps_peak_15316	5.10106	90	ENST00000411677	GNAQ	2.28222	7.92392e-06	0.00268711	up	2776
chr2	87204702	87204882	diffreps_peak_7548	5.60133	180	NM_001024457	RGPD1	4.64028	2.5042e-06	0.00104763	up	400966
chr16	70719625	70719954	diffreps_peak_5509	12.1138	329	NM_138383	MTSS1L	3.90508	7.69485e-13	1.08147e-07	up	92154
chr4	1873122	1873269	diffreps_peak_10344	4.98208	147	NM_001042424	WHSC1	2.3396	1.04212e-05	0.00337866	up	7468
chr13	72147549	72147705	diffreps_peak_3928	4.87593	156	ENST00000359684	DACH1	85.5	1.33066e-05	0.00403562	up	1602
chr7	143507821	143508074	diffreps_peak_14025	3.49147	253	uc011ktn.1	FAM115C	2.13396	0.000322499	0.040045	up
chr12	68043461	68043725	diffreps_peak_3355	4.21013	264	ENST00000319833	DYRK2	2.2547	6.16415e-05	0.0128745	up	8445
chrX	69606467	69606551	diffreps_peak_16025	6.66112	84	NM_012310	KIF4A	2.02709	2.18211e-07	0.000129193	up	24137
chr6	72892461	72892852	diffreps_peak_12587	3.6373	391	NM_014989	RIMS1	73.1	0.000230516	0.0318923	up	22999
chr19	21299612	21299900	diffreps_peak_6813	11.8029	288	NM_182515	ZNF714	3.97699	1.57426e-12	1.28327e-07	up	148206
chr2	135988181	135988497	diffreps_peak_7812	3.32247	316	NM_032143	ZRANB3	2.99437	0.000475918	0.0494561	up	84083
chr4	1722421	1722760	diffreps_peak_10342	3.40456	339	NM_138385	TMEM129	4.11557	0.000393953	0.0454533	up	92305
chr11	73058221	73058240	diffreps_peak_2609	3.28726	19	ENST00000544519	ARHGEF17	2.27156	0.000516112	0.0519259	up	9828
chr3	127379220	127379620	diffreps_peak_9897	6.08125	400	NM_015720	PODXL2	2.1511	8.29382e-07	0.000413986	up	50512
chrX	153695574	153695680	diffreps_peak_16311	4.95661	106	ENST00000369682	PLXNA3	2.23672	1.10507e-05	0.00353058	up	55558
chr22	20850046	20850170	diffreps_peak_8944	4.05935	124	NM_032775	KLHL22	4.17505	8.72262e-05	0.0168736	up	84861
chr15	41063341	41063720	diffreps_peak_4736	4.34013	379	NM_001130448	C15orf62	3.47313	4.56947e-05	0.0105426	up	643338
chr3	49694381	49694960	diffreps_peak_9488	3.27819	579	NM_003458	BSN	3.00357	0.000527	0.0525502	up	8927
chr5	668409	668720	diffreps_peak_11255	3.29123	311	ENST00000594226	AC026740.1	2.23663	0.000511405	0.0515884	up
chr9	137534001	137534142	diffreps_peak_15707	9.28097	141	NM_000093	COL5A1	2.46681	5.23637e-10	4.86729e-07	up	1289
chr2	232143094	232143171	diffreps_peak_8278	4.27652	77	NM_001271466	ARMC9	74.7	5.2903e-05	0.0115475	up	80210
chr8	97592576	97592640	diffreps_peak_14561	3.17471	64	ENST00000519914	SDC2	62.2	0.000668787	0.0618102	up	6383
chr22	51210241	51210460	diffreps_peak_9178	4.01202	219	ENST00000395590	RABL2B	72.8	9.72693e-05	0.0178303	up	11158
chr9	139748662	139748788	diffreps_peak_15723	3.07974	126	NM_206920	MAMDC4	54.9	0.000832268	0.0683456	up	158056
chr17	8213555	8213661	diffreps_peak_5741	3.48103	106	NM_173728	ARHGEF15	2.08404	0.000330346	0.0408408	up	22899
chr8	146175787	146175981	diffreps_peak_14836	6.11852	194	ENST00000527811	ZNF16	2.40696	7.61169e-07	0.000383812	up	7564
chr1	179783001	179783440	diffreps_peak_1095	5.76961	439	NM_173509	FAM163A	2.04587	1.69978e-06	0.000752654	up	148753
chr4	150999801	151000240	diffreps_peak_11074	3.35445	439	NM_001040260	DCLK2	4.03503	0.000442127	0.0474667	up	166614
chr2	75060421	75060740	diffreps_peak_7517	3.18523	319	NM_000189	HK2	2.07692	0.000652781	0.0611426	up	3099
chr16	779421	779733	diffreps_peak_5175	3.78643	312	ENST00000549114	HAGHL	2.11804	0.000163521	0.0257771	up	84264
chr9	336581	336620	diffreps_peak_14838	4.27652	39	NM_203447	DOCK8	73.8	5.2903e-05	0.0115475	up	81704
chr1	108211881	108212094	diffreps_peak_681	3.68601	213	ENST00000371846	VAV3	5.10065	0.000206059	0.0299173	up	10451
chr17	74708913	74709220	diffreps_peak_6236	4.31233	307	NM_001081461	JMJD6	6.15311	4.87161e-05	0.010904	up	23210
chr16	67311412	67311720	diffreps_peak_5471	5.4549	308	ENST00000360461	PLEKHG4	2.00923	3.50836e-06	0.00138081	up	25894
chr5	176900461	176900694	diffreps_peak_12159	7.28351	233	NM_004395	DBN1	2.61067	5.2058e-08	3.54737e-05	up	1627
chr22	35779098	35779200	diffreps_peak_9052	3.88815	102	NM_002133	HMOX1	2.51316	0.000129375	0.0217585	up	3162
chr12	26273901	26274100	diffreps_peak_3099	3.89312	199	NM_030762	BHLHE41	71.2	0.000127903	0.0215813	up	79365
chr1	145328374	145328432	diffreps_peak_813	6.01327	58	ENST00000342960	NBPF10	11.5099	9.69899e-07	0.000470575	up	100132406
chr9	131218801	131218855	diffreps_peak_15648	4.00512	54	NM_153433	ODF2	80.8	9.88276e-05	0.0180377	up	4957
chrX	71364141	71364388	diffreps_peak_16044	8.76704	247	NM_207422	FLJ44635	2.16408	1.70985e-09	1.44029e-06	up	392490
chr16	3632261	3632694	diffreps_peak_5199	3.35018	433	NM_032444	SLX4	2.40727	0.0004465	0.0475156	up	84464
chr4	2842681	2842823	diffreps_peak_10355	3.15558	142	NM_003023	SH3BP2	12.7719	0.000698906	0.0638989	up	6452
chr2	112523847	112524060	diffreps_peak_7703	3.67753	213	ENST00000427997	ANAPC1	65.8	0.000210123	0.0300345	up	64682
chr15	66601046	66601182	diffreps_peak_4938	4.41748	136	NM_133375	DIS3L	2.0648	3.82399e-05	0.009216	up	115752
chr20	35414461	35415040	diffreps_peak_8531	11.1713	579	NM_080627	SOGA1	2.02398	6.7402e-12	1.28327e-07	up	140710
chr12	122238401	122238583	diffreps_peak_3652	3.55811	182	ENST00000546227	RHOF	3.56532	0.000276623	0.0362627	up	54509
chr5	149420310	149420442	diffreps_peak_12048	3.96245	132	NM_014983	HMGXB3	2.30216	0.000109031	0.0193778	up	22993
chr20	35280881	35281200	diffreps_peak_8528	5.74182	319	NM_022477	NDRG3	2.19193	1.81208e-06	0.000795073	up	57446
chr18	51679281	51679680	diffreps_peak_6520	4.84807	399	NM_003927	MBD2	2.19211	1.41884e-05	0.00426721	up	8932
chr9	136913381	136913576	diffreps_peak_15702	3.73003	195	NM_007371	BRD3	2.01192	0.000186194	0.0281393	up	8019
chr3	160560000	160560080	diffreps_peak_10090	3.35445	80	ENST00000464260	PPM1L	4.28523	0.000442127	0.0474667	up	151742
chr10	98593162	98593236	diffreps_peak_1982	4.42403	74	NM_032440	LCOR	8.42308	3.76682e-05	0.00910351	up	84458
chr16	89989686	89989866	diffreps_peak_5661	4.409	180	NM_006086	TUBB3	2.61496	3.89941e-05	0.00936999	up	10381
chr11	61588852	61588880	diffreps_peak_2493	3.62114	28	ENST00000517839	FADS2	12.9194	0.000239256	0.032697	up	9415
chr15	49716228	49716580	diffreps_peak_4828	3.7196	352	NM_002009	FGF7	6.13944	0.000190722	0.0282032	up	2252
chr10	89120237	89120520	diffreps_peak_1903	6.42016	283	ENST00000381697	NUTM2D	5.27456	3.8005e-07	0.000209694	up	728130
chr2	191066961	191067380	diffreps_peak_8063	5.18199	419	NM_032321	C2orf88	6.13793	6.57676e-06	0.00231326	up	84281
chr9	136206761	136207420	diffreps_peak_15694	3.19403	659	ENST00000491289	MED22	2.24066	0.00063969	0.060255	up	6837
chr14	23424308	23424385	diffreps_peak_4116	3.98375	77	NM_017815	HAUS4	3.67609	0.000103812	0.0186201	up	54930
chr19	3606561	3606831	diffreps_peak_6659	5.37819	270	NM_001060	TBXA2R	5.18033	4.18612e-06	0.00160266	up	6915
chr6	105198221	105198347	diffreps_peak_12733	3.12244	126	NM_020771	HACE1	4.46484	0.000754333	0.06509	up	57531
chr8	96070221	96070680	diffreps_peak_14551	3.08252	459	NM_152416	NDUFAF6	3.21298	0.000826944	0.0683456	up	137682
chr2	239148301	239148665	diffreps_peak_8324	4.03649	364	ENST00000409356	HES6	3.97398	9.19422e-05	0.0173795	up	55502
chr11	45923922	45924480	diffreps_peak_2437	4.70572	558	NM_005456	MAPK8IP1	2.27916	1.96917e-05	0.00559064	up	9479
chr16	31927461	31927840	diffreps_peak_5384	9.55161	379	NM_003414	ZNF267	2.21994	2.80799e-10	2.95554e-07	up	10308
chr1	45484681	45484988	diffreps_peak_332	3.13726	307	NM_020883	ZSWIM5	4.99533	0.000729019	0.06509	up	57643
chr17	66263166	66263640	diffreps_peak_6191	3.1666	474	NM_004694	SLC16A6	3.71191	0.000681396	0.0626283	up	9120
chr18	3449421	3449654	diffreps_peak_6327	3.59031	233	NM_001278682	TGIF1	4.5662	0.000256858	0.034496	up	7050
chr2	107046101	107046237	diffreps_peak_7665	7.80918	136	NM_001144013	RGPD3	39.2244	1.55174e-08	1.15254e-05	up	653489
chr12	121890922	121891140	diffreps_peak_3648	10.8206	218	NM_032590	KDM2B	2.51538	1.51158e-11	1.28327e-07	up	84678
chr9	130500861	130501200	diffreps_peak_15637	3.63509	339	NM_005489	SH2D3C	2.07889	0.000231691	0.0320216	up	10044
chr2	179341788	179341940	diffreps_peak_8009	3.05419	152	NM_181342	FKBP7	2.16162	0.000882687	0.0709007	up	51661
chr19	47544235	47544383	diffreps_peak_6974	4.03321	148	NM_002517	NPAS1	5.05618	9.2639e-05	0.0174105	up	4861
chr11	48002109	48002460	diffreps_peak_2465	4.29506	351	NM_002843	PTPRJ	3.70717	5.06923e-05	0.0112635	up	5795
chr1	154454081	154454320	diffreps_peak_916	5.19751	239	NM_001010846	SHE	2.38524	6.34587e-06	0.00225084	up	126669
chr12	57109654	57110140	diffreps_peak_3283	5.49873	486	ENST00000454682	NACA	2.55052	3.17151e-06	0.00127474	up	4666
chr4	178272533	178272580	diffreps_peak_11201	3.96465	47	NM_018248	NEIL3	4.44776	0.00010848	0.0193016	up	55247
chr9	123476581	123476765	diffreps_peak_15568	3.98375	184	NM_001080497	MEGF9	3.80856	0.000103812	0.0186201	up	1955
chr7	13975332	13975521	diffreps_peak_13292	3.35095	189	NM_004956	ETV1	3.08214	0.00044571	0.0474898	up	2115
chr6	41555530	41555635	diffreps_peak_12489	3.06267	105	NM_138457	FOXP4	2.1596	0.000865623	0.0701739	up	116113
chr10	44873941	44874171	diffreps_peak_1701	5.80212	230	NM_199168	CXCL12	2.24886	1.57716e-06	0.000708127	up	6387
chr1	82302569	82302742	diffreps_peak_551	5.0392	173	NM_012302	ADGRL2	2.44556	9.13696e-06	0.00301415	up	23266
chrX	54224721	54225060	diffreps_peak_15978	3.85268	339	NM_020922	WNK3	5.71264	0.000140386	0.0229395	up	65267
chr1	144178761	144178870	diffreps_peak_788	4.98993	109	ENST00000369365	NBPF8	2.98096	1.02346e-05	0.00332687	up	728841
chr19	58851161	58851480	diffreps_peak_7054	5.90501	319	NM_181846	ZSCAN22	2.32222	1.2445e-06	0.000581194	up	342945
chr15	40764101	40764300	diffreps_peak_4730	5.88511	199	NM_130468	CHST14	2.60096	1.30283e-06	0.000604691	up	113189
chr2	71816722	71816816	diffreps_peak_7487	5.53769	94	NM_003494	DYSF	3.06643	2.8994e-06	0.00119303	up	8291
chr12	58204131	58204334	diffreps_peak_3293	3.73456	203	NM_006576	AVIL	2.26462	0.000184266	0.0280993	up	10677
chr19	8503761	8503901	diffreps_peak_6708	3.98115	140	ENST00000602117	MARCH2	2.28258	0.000104437	0.0187244	up	51257
chr12	132398291	132398381	diffreps_peak_3693	3.42211	90	NM_003565	ULK1	4.12129	0.000378349	0.0450785	up	8408
chr14	100118721	100119207	diffreps_peak_4548	3.62212	486	NM_032425	HHIPL1	10.0459	0.000238714	0.032697	up	84439
chr16	15021063	15021216	diffreps_peak_5253	6.73782	153	uc010uzk.2	FLJ00322	2.87884	1.82884e-07	0.000110313	up
chr12	42983266	42983572	diffreps_peak_3190	3.27448	306	NM_153026	PRICKLE1	2.88086	0.000531515	0.0527352	up	144165
chr2	101033835	101034130	diffreps_peak_7635	3.91562	295	NM_004854	CHST10	2.4115	0.000121445	0.0208838	up	9486
chr7	56155381	56155469	diffreps_peak_13483	3.07974	88	NM_006213	PHKG1	55.9	0.000832268	0.0683456	up	5260
chr14	92403290	92403545	diffreps_peak_4520	5.7571	255	NM_006329	FBLN5	2.33127	1.74946e-06	0.00077111	up	10516
chr2	203059021	203059085	diffreps_peak_8127	3.00676	64	NM_001277372	KIAA2012	57.5	0.000984553	0.0760017	up	100652824
chr9	116183382	116183483	diffreps_peak_15529	3.35697	101	NM_152786	C9orf43	61.3	0.000439575	0.0474667	up	257169
chr12	122459791	122460089	diffreps_peak_3657	7.75145	298	NM_020993	BCL7A	2.25135	1.77236e-08	1.30466e-05	up	605
chr17	76124692	76124863	diffreps_peak_6245	3.88879	171	ENST00000589553	TMC6	3.52789	0.000129185	0.0217342	up	11322
chr12	122242629	122242817	diffreps_peak_3653	7.99799	188	ENST00000542440	SETD1B	2.18964	1.00464e-08	7.67223e-06	up	23067
chr12	86229932	86230318	diffreps_peak_3437	5.90432	386	NM_005447	RASSF9	24.5789	1.24645e-06	0.000581794	up	9182
chr19	13189426	13189549	diffreps_peak_6747	4.45735	123	NM_002501	NFIX	2.14467	3.48861e-05	0.00853708	up	4784
chr12	52285341	52285505	diffreps_peak_3250	4.00512	164	NM_182608	ANKRD33	80.8	9.88276e-05	0.0180377	up	341405
chr19	44771801	44772366	diffreps_peak_6945	3.19202	565	ENST00000589522	ZNF233	2.74798	0.000642653	0.0604618	up	353355
chr10	44868041	44868260	diffreps_peak_1700	4.25139	219	NM_000609	CXCL12	4.5279	5.60541e-05	0.0121057	up	6387
chr19	38056981	38057193	diffreps_peak_6881	3.28763	212	NM_016536	ZNF571	4.74691	0.000515665	0.0518978	up	51276
chr7	44257681	44258040	diffreps_peak_13456	3.07974	359	NM_001220	CAMK2B	54	0.000832268	0.0683456	up	816
chrX	100913561	100913635	diffreps_peak_16138	3.55689	74	ENST00000330154	ARMCX2	2.57705	0.000277402	0.0362854	up	9823
chr9	446421	446606	diffreps_peak_14842	3.03144	185	NM_203447	DOCK8	3.05634	0.000930161	0.0728738	up	81704
chr19	1567462	1568057	diffreps_peak_6634	7.69566	595	NM_203304	MEX3D	2.09931	2.01531e-08	1.471e-05	up	399664
chr10	4867153	4867230	diffreps_peak_1511	4.01375	77	ENST00000533295	AKR1E2	6.94258	9.68827e-05	0.0178032	up	83592
chr19	21719661	21720200	diffreps_peak_6816	3.73844	539	NM_001001415	ZNF429	3.85664	0.000182626	0.0279008	up	353088
chr12	11504756	11504863	diffreps_peak_3018	3.5469	107	NM_005039	PRB1	2.60676	0.000283859	0.036794	up	5542
chrX	153868321	153868393	diffreps_peak_16314	3.0879	72	uc022cij.1	IKBKG	3.5374	0.000816765	0.0683456	up	8517
chr6	143654418	143654582	diffreps_peak_12983	4.38337	164	NM_016108	AIG1	2.40893	4.13646e-05	0.00977075	up	51390
chr5	102365301	102365560	diffreps_peak_11769	3.15558	259	NM_000919	PAM	12.7719	0.000698906	0.0638989	up	5066
chr20	34528841	34528969	diffreps_peak_8522	3.43534	128	NM_016436	PHF20	2.4497	0.000366994	0.0441256	up	51230
chr2	158675041	158675071	diffreps_peak_7901	3.52499	30	NM_001105	ACVR1	2.7583	0.000298546	0.0382261	up	90
chr16	30457301	30457502	diffreps_peak_5370	3.07974	201	ENST00000478753	SEPHS2	55.9	0.000832268	0.0683456	up	22928
chr22	51062721	51063240	diffreps_peak_9177	4.79685	519	NM_000487	ARSA	5.82022	1.59642e-05	0.00471218	up	410
chr20	62704701	62704920	diffreps_peak_8686	5.24171	219	NM_005873	RGS19	2.32463	5.73182e-06	0.0020831	up	10287
chr16	2570357	2570542	diffreps_peak_5187	6.03611	185	ENST00000568263	AMDHD2	2.25407	9.20213e-07	0.000451396	up	51005
chr10	100174765	100174978	diffreps_peak_1996	3.81477	213	NM_032709	PYROXD2	3.40156	0.000153189	0.0244148	up	84795
chr19	7929341	7929720	diffreps_peak_6701	5.29303	379	NM_145245	EVI5L	4.98873	5.09296e-06	0.00188784	up	115704
chrX	54200221	54200340	diffreps_peak_15977	3.62128	119	ENST00000477084	FAM120C	6.78808	0.000239177	0.032697	up	54954
chr16	4533661	4533755	diffreps_peak_5210	3.66452	94	NM_001127204	HMOX2	2.26963	0.000216511	0.0306852	up	3163
chr19	21720421	21720880	diffreps_peak_6817	3.59532	459	NM_001001415	ZNF429	3	0.000253912	0.0341587	up	353088
chr7	35851670	35851678	diffreps_peak_13407	3.06398	8	ENST00000399034	SEPT7	2.38503	0.000863014	0.0700837	up	989
chr4	13362977	13363257	diffreps_peak_10405	3.27436	280	ENST00000511649	RAB28	3.98408	0.000531665	0.0527352	up	9364
chr16	89574121	89574148	diffreps_peak_5658	4.63315	27	ENST00000566371	SPG7	7.49102	2.3273e-05	0.00637762	up	6687
chr15	28950628	28950885	diffreps_peak_4650	3.04461	257	NM_001282468	GOLGA8M	4.44481	0.000902374	0.0719872	up	653720
chr14	64194521	64194813	diffreps_peak_4311	3.96819	292	NM_030791	SGPP1	2.39197	0.000107599	0.0191844	up	81537
chr11	33581361	33581457	diffreps_peak_2390	3.58716	96	NM_012194	KIAA1549L	3.66454	0.000258725	0.0346207	up	25758
chr18	74691921	74692400	diffreps_peak_6590	4.17505	479	NM_002385	MBP	15.6316	6.68271e-05	0.0137473	up	4155
chr12	104443672	104444066	diffreps_peak_3518	3.04059	394	ENST00000548660	GLT8D2	4.2069	0.000910765	0.0719872	up	83468
chr17	1958186	1958532	diffreps_peak_5687	8.3114	346	ENST00000571875	HIC1	3.399	4.88199e-09	3.88599e-06	up	3090
chr19	21301141	21301400	diffreps_peak_6814	7.24602	259	NM_182515	ZNF714	2.34642	5.67514e-08	3.82211e-05	up	148206
chr3	129147282	129147494	diffreps_peak_9915	3.13151	212	NM_207307	EFCAB12	5.11483	0.000738731	0.06509	up	90288
chr2	120738381	120738600	diffreps_peak_7752	3.41086	219	NM_002830	PTPN4	6.89103	0.000388275	0.0450785	up	5775
chr11	118135001	118135251	diffreps_peak_2825	5.47936	250	NM_005797	MPZL2	3.19435	3.31618e-06	0.00131913	up	10205
chr13	50050611	50050860	diffreps_peak_3875	3.20846	249	NM_031915	SETDB2	2.2583	0.00061879	0.058701	up	83852
chr1	1361507	1361640	diffreps_peak_13	3.07974	133	NM_001146685	TMEM88B	55.9	0.000832268	0.0683456	up	643965
chr8	22212861	22213080	diffreps_peak_14214	3.67753	219	NM_018068	PIWIL2	65.8	0.000210123	0.0300345	up	55124
chr1	68962634	68962860	diffreps_peak_504	3.29857	226	NM_017779	DEPDC1	2.49194	0.000502837	0.0509344	up	55635
chr13	72053300	72053448	diffreps_peak_3927	4.26769	148	ENST00000305425	DACH1	2.07888	5.39895e-05	0.0117399	up	1602
chr13	72049837	72049981	diffreps_peak_3926	3.54431	144	ENST00000305425	DACH1	2.48405	0.000285557	0.0369588	up	1602
chr1	33741948	33742195	diffreps_peak_246	3.7753	247	NM_152493	ZNF362	2.00692	0.000167765	0.0263074	up	149076
chr3	179040778	179041079	diffreps_peak_10176	4.74294	301	NM_001303425	ZNF639	3.56069	1.80744e-05	0.00522302	up	51193
chr19	58210361	58210880	diffreps_peak_7050	3.11576	519	NM_001085384	ZNF154	2.36922	0.000766017	0.0656382	up	7710
chr9	25678061	25678420	diffreps_peak_15003	3.16604	359	NM_001004125	TUSC1	2.34185	0.000682279	0.0626798	up	286319
chr19	23927621	23928125	diffreps_peak_6824	3.29507	504	NM_138286	ZNF681	2.32279	0.000506906	0.0512388	up	148213
chr1	210026901	210027300	diffreps_peak_1247	3.97794	399	NM_014388	DIEXF	2.04722	0.000105211	0.018833	up	27042
chr17	7983122	7983520	diffreps_peak_5737	4.10286	398	ENST00000399413	AC129492.6	84.3	7.8911e-05	0.0155644	up
chr6	153347588	153347678	diffreps_peak_13070	3.32501	90	NM_012419	RGS17	8.56731	0.000473145	0.0492152	up	26575
chr17	27939904	27939980	diffreps_peak_5837	5.04986	76	NM_152345	ANKRD13B	4.57431	8.91538e-06	0.00295235	up	124930
chr9	21970714	21970780	diffreps_peak_14994	3.51466	66	ENST00000497750	CDKN2A	67.4	0.00030573	0.0388021	up	1029
chr9	137328521	137328720	diffreps_peak_15705	3.51487	199	NM_002957	RXRA	2.0442	0.000305581	0.0388021	up	6256
chr14	94510316	94510401	diffreps_peak_4537	3.49179	85	NM_023112	OTUB2	4.51341	0.000322264	0.0400244	up	78990
chr5	55178871	55179023	diffreps_peak_11451	3.06844	152	NM_139017	IL31RA	7.58716	0.0008542	0.0695699	up	133396
chr17	79167725	79167927	diffreps_peak_6284	4.61315	202	NM_014984	CEP131	2.46981	2.43696e-05	0.00654265	up	22994
chr22	19165645	19166018	diffreps_peak_8920	5.42359	373	NM_001256534	SLC25A1	2.38646	3.77057e-06	0.00146525	up	6576
chr7	143417061	143417320	diffreps_peak_14018	5.75039	259	NM_173678	TCAF2	3.84603	1.77666e-06	0.000781564	up	285966
chr8	86569641	86570120	diffreps_peak_14493	3.07974	479	ENST00000379010	REXO1L1P	55.9	0.000832268	0.0683456	up	254958
chr19	34856541	34856900	diffreps_peak_6850	4.14545	359	uc002nvh.1	GPI	10.5739	7.15403e-05	0.0145017	up	2821
chr20	36151321	36151520	diffreps_peak_8544	4.83249	199	NM_005386	NNAT	4.16481	1.47066e-05	0.00439874	up	4826
chr6	169067721	169068300	diffreps_peak_13189	3.07974	579	NM_022138	SMOC2	54.9	0.000832268	0.0683456	up	64094
chr2	133721292	133721442	diffreps_peak_7794	3.80549	150	NM_207363	NCKAP5	2.88192	0.000156498	0.0248622	up	344148
chr17	7620671	7620920	diffreps_peak_5735	3.32847	249	NM_020877	DNAH2	7.35652	0.000469389	0.0490451	up	146754
chr4	108868531	108868693	diffreps_peak_10821	3.76562	162	NM_183075	CYP2U1	2.39986	0.000171547	0.0267823	up	113612
chr12	122492710	122492840	diffreps_peak_3660	3.68163	130	NM_020993	BCL7A	3.22899	0.000208149	0.0300345	up	605
chr16	56704581	56704860	diffreps_peak_5444	3.20112	279	ENST00000569155	MT1H	63.2	0.000629327	0.0594793	up	4496
chr10	104209801	104210140	diffreps_peak_2029	3.38786	339	NM_024886	C10orf95	60.3	0.000409394	0.045992	up	79946
chr2	25564694	25564784	diffreps_peak_7173	5.10058	90	NM_022552	DNMT3A	2.0968	7.93261e-06	0.00268953	up	1788
chr8	130851838	130852320	diffreps_peak_14756	5.52514	482	NM_016623	FAM49B	21.1935	2.98439e-06	0.0012085	up	51571
chr9	140149661	140150063	diffreps_peak_15728	3.21683	402	ENST00000343053	NELFB	2.03824	0.000606979	0.0578465	up	25920
chr2	88084593	88084688	diffreps_peak_7564	10.4552	95	NM_001024457	RGPD1	4.04134	3.50615e-11	1.28327e-07	up	400966
chr17	8057247	8057298	diffreps_peak_5740	3.11294	51	ENST00000584202	PER1	2.59448	0.000771006	0.0659785	up	5187
chr8	10480102	10480480	diffreps_peak_14145	4.47854	378	NM_178857	RP1L1	3.94783	3.3225e-05	0.00821875	up	94137
chr10	91404356	91404660	diffreps_peak_1930	3.43768	304	NM_148977	PANK1	2.57381	0.000365024	0.0440024	up	53354
chr2	97007129	97007632	diffreps_peak_7594	11.3387	503	ENST00000455200	NCAPH	2.44193	4.58418e-12	1.28327e-07	up	23397
chr15	99900461	99900491	diffreps_peak_5143	3.07974	30	ENST00000442993	LRRC28	54	0.000832268	0.0683456	up	123355
chr2	86844801	86845120	diffreps_peak_7542	3.88879	319	NM_001198952	RNF103	3.48928	0.000129186	0.0217342	up	7844
chr1	173838062	173838258	diffreps_peak_1055	3.96584	196	NM_032522	ZBTB37	2.66921	0.000108183	0.0192567	up	84614
chr17	76067165	76067246	diffreps_peak_6244	3.99883	81	NM_018996	TNRC6C	2.36508	0.000100269	0.0182623	up	57690
chr22	50757481	50757524	diffreps_peak_9173	4.39317	43	ENST00000433760	DENND6B	9.15652	4.04422e-05	0.00960392	up	414918
chr2	37069341	37069560	diffreps_peak_7251	3.94245	219	NM_003162	STRN	4.1108	0.000114169	0.0199354	up	6801
chr4	1229781	1230000	diffreps_peak_10319	7.56364	219	ENST00000510568	CTBP1	156.6	2.73122e-08	1.95165e-05	up	1487
chr16	86563781	86564120	diffreps_peak_5624	3.2704	339	NM_022764	MTHFSD	2.10903	0.000536538	0.0530766	up	64779
chr9	130565459	130565683	diffreps_peak_15640	3.75546	224	NM_001018078	FPGS	2.21859	0.000175605	0.027263	up	2356
chr19	1802621	1802644	diffreps_peak_6637	3.25637	23	NM_138813	ATP8B3	64.1	0.000554159	0.0544129	up	148229
chrX	71521487	71522094	diffreps_peak_16045	3.27436	607	NM_004143	CITED1	3.95223	0.000531665	0.0527352	up	4435
chr9	117027345	117027390	diffreps_peak_15534	3.28779	45	NM_032888	COL27A1	2.3371	0.000515474	0.0518978	up	85301
chr5	145836745	145836840	diffreps_peak_12025	4.24051	95	NM_006706	TCERG1	2.07245	5.74766e-05	0.0122511	up	10915
chr6	31713013	31713020	diffreps_peak_12418	3.9519	7	NM_002441	MSH5	76.6	0.000111711	0.0196585	up	4439
chr3	44867866	44867952	diffreps_peak_9431	7.74401	86	NM_020242	KIF15	6.28689	1.80298e-08	1.32383e-05	up	56992
chr5	150275521	150275800	diffreps_peak_12055	5.29906	279	NM_052860	ZNF300	2.15734	5.02277e-06	0.0018697	up	91975
chr1	144172387	144172496	diffreps_peak_786	5.15854	109	ENST00000369365	NBPF8	2.02413	6.94168e-06	0.00241302	up	728841
chr8	109796521	109796780	diffreps_peak_14669	3.38004	259	NM_153015	TMEM74	58.4	0.000416833	0.0460951	up	157753
chr6	693021	693141	diffreps_peak_12201	3.64836	120	NM_018303	EXOC2	3.5978	0.000224718	0.0314136	up	55770
chr11	60691912	60692100	diffreps_peak_2485	4.44883	188	NM_017870	TMEM132A	2.72259	3.55771e-05	0.00866744	up	54972
chr3	141682653	141682805	diffreps_peak_9991	5.56692	152	NM_006286	TFDP2	2.42202	2.71066e-06	0.00112176	up	7029
chr17	36335361	36335586	diffreps_peak_5946	3.82892	225	uc002hpn.2	DQ580766	5.63636	0.000148281	0.0238386	up
chr7	106810164	106810575	diffreps_peak_13801	3.62154	411	ENST00000468401	HBP1	2.6822	0.000239033	0.032697	up	26959
chr1	147228681	147229120	diffreps_peak_834	4.58322	439	NM_181703	GJA5	78.2	2.61083e-05	0.00683896	up	2702
chr10	77160961	77161220	diffreps_peak_1849	4.07917	259	NM_032772	ZNF503	10.1826	8.33346e-05	0.0162229	up	84858
chr12	102172141	102172380	diffreps_peak_3512	3.98505	239	ENST00000552681	GNPTAB	69.3	0.000103501	0.0186009	up	79158
chr17	78445531	78445711	diffreps_peak_6280	3.98375	180	NM_002522	NPTX1	3.71648	0.000103812	0.0186201	up	4884
chr7	127671559	127671674	diffreps_peak_13902	6.16227	115	ENST00000478726	LRRC4	4.74066	6.8822e-07	0.000353116	up	64101
chr12	132394319	132394360	diffreps_peak_3692	3.38004	41	NM_003565	ULK1	58.4	0.000416833	0.0460951	up	8408
chr3	141879261	141879580	diffreps_peak_9994	4.12885	319	NM_001039547	GK5	3.57169	7.43277e-05	0.0149461	up	256356
chr11	118894241	118894385	diffreps_peak_2832	3.13029	144	NM_016146	TRAPPC4	3.87799	0.000740822	0.06509	up	51399
chr1	33820001	33820167	diffreps_peak_247	3.72521	166	NM_198040	PHC2	2.7209	0.000188272	0.0281393	up	1912
chr20	60981970	60982339	diffreps_peak_8671	8.52948	369	NM_031215	CABLES2	3.5545	2.95476e-09	2.415e-06	up	81928
chr17	77757530	77757720	diffreps_peak_6265	5.02703	190	NM_005189	CBX2	2.55498	9.39658e-06	0.00309156	up	84733
chr17	16946073	16946285	diffreps_peak_5782	4.35648	212	NM_015134	MPRIP	2.00049	4.40067e-05	0.0102386	up	23164
chr11	77622015	77622060	diffreps_peak_2646	3.55323	45	ENST00000535943	INTS4	6.28205	0.000279748	0.03634	up	92105
chrX	117043881	117044059	diffreps_peak_16180	3.31359	178	NM_033495	KLHL13	5.69118	0.00048575	0.0502369	up	90293
chr1	162821741	162822200	diffreps_peak_989	3.73484	459	ENST00000367912	C1orf110	2.0582	0.000184145	0.0280834	up
chr1	68517181	68517314	diffreps_peak_499	3.35828	133	ENST00000370981	DIRAS3	14.9649	0.000438248	0.0474667	up	9077
chr2	152436101	152436163	diffreps_peak_7882	3.1666	62	NM_001271208	NEB	3.63661	0.000681396	0.0626283	up	4703
chr22	21212857	21213100	diffreps_peak_8948	3.28758	243	NM_058004	PI4KA	2.48287	0.00051573	0.0518978	up	5297
chr15	101605921	101606120	diffreps_peak_5161	3.19704	199	NM_024652	LRRK1	2.16672	0.000635275	0.0599107	up	79705
chr17	703141	703340	diffreps_peak_5676	3.7029	199	NM_022463	NXN	4.92038	0.000198199	0.0289776	up	64359
chr17	77758401	77758880	diffreps_peak_6266	4.51088	479	NM_005189	CBX2	2.10658	3.08401e-05	0.00776611	up	84733
chr13	26625061	26625198	diffreps_peak_3750	6.44284	137	NM_001007538	SHISA2	4.67331	3.60707e-07	0.000200611	up	387914
chr1	93657556	93657663	diffreps_peak_621	3.76533	107	NM_206886	CCDC18	2.63537	0.000171661	0.0267947	up	343099
chr12	16517341	16517344	diffreps_peak_3051	3.12807	3	NM_020300	MGST1	5.7716	0.000744605	0.06509	up	4257
chr21	42648981	42649280	diffreps_peak_8832	3.83871	299	NM_138991	BACE2	3.12232	0.000144975	0.0234747	up	25825
chr16	89301121	89301340	diffreps_peak_5654	3.17471	219	uc010vph.1	DQ583205	62.2	0.000668787	0.0618102	up
chr11	119209643	119209960	diffreps_peak_2837	6.76679	317	NM_015645	C1QTNF5	2.52856	1.71083e-07	0.00010454	up	114902
chr6	2972001	2972380	diffreps_peak_12219	3.6373	379	NM_004568	SERPINB6	73.1	0.000230516	0.0318923	up	5269
chr6	41909201	41909586	diffreps_peak_12492	3.61845	385	NM_001760	CCND3	2.01853	0.000240738	0.0328659	up	896
chr17	79369361	79369435	diffreps_peak_6288	4.34933	74	ENST00000574717	RP11-1055B8.6	2.375	4.47377e-05	0.010378	up
chr3	38436995	38437040	diffreps_peak_9376	3.0728	45	NM_005108	XYLB	11.3226	0.000845663	0.0689783	up	9942
chr12	132212841	132212973	diffreps_peak_3689	4.14517	132	NM_004592	SFSWAP	2.16589	7.15858e-05	0.0145041	up	6433
chr14	90433710	90433760	diffreps_peak_4497	4.02012	50	NM_018319	TDP1	4.36056	9.54737e-05	0.0178032	up	55775
chr1	11119901	11120091	diffreps_peak_88	4.6958	190	NM_003132	SRM	3.59095	2.01465e-05	0.00568717	up	6723
chr19	42796717	42797011	diffreps_peak_6922	4.94556	294	NM_001304815	CIC	2.1265	1.13354e-05	0.00360823	up	23152
chr21	43717341	43717354	diffreps_peak_8849	4.83347	13	NM_004915	ABCG1	4.21026	1.46734e-05	0.00439338	up	9619
chr11	61735452	61735680	diffreps_peak_2496	3.12807	228	ENST00000601917	AP003733.1	6.13245	0.000744604	0.06509	up
chr19	38713187	38713348	diffreps_peak_6891	3.44133	161	NM_004647	DPF1	2.31414	0.000361965	0.0437059	up	8193
chr21	46825051	46825156	diffreps_peak_8889	8.5539	105	NM_130445	COL18A1	2.32292	2.7932e-09	2.29052e-06	up	80781
chr17	16664738	16665032	diffreps_peak_5781	9.3046	294	NM_014695	CCDC144A	19.1154	4.95903e-10	4.65694e-07	up	9720
chr14	92336261	92336729	diffreps_peak_4518	4.87752	468	NM_006329	FBLN5	2.41304	1.32582e-05	0.00403434	up	10516
chr2	152450621	152450832	diffreps_peak_7883	8.78426	211	NM_001271208	NEB	2.67142	1.64338e-09	1.38564e-06	up	4703
chr12	7023621	7023823	diffreps_peak_2967	4.53176	202	NM_001975	ENO2	18.1613	2.9393e-05	0.00746361	up	2026
chr21	45719916	45720060	diffreps_peak_8874	3.35445	144	NM_002626	PFKL	4.17532	0.000442127	0.0474667	up	5211
chr9	136654881	136655349	diffreps_peak_15700	3.28116	468	uc004cet.1	VAV2	2.69339	0.00052341	0.0524049	up	7410
chr6	88127981	88128134	diffreps_peak_12695	3.08993	153	NM_001031743	C6orf165	61	0.000812964	0.068327	up
chr12	57618660	57619680	diffreps_peak_3284	4.44997	1020	NM_007224	NXPH4	2.96524	3.5484e-05	0.00865408	up	11247
chr14	102975161	102975520	diffreps_peak_4575	4.45919	359	ENST00000559404	ANKRD9	15.2419	3.47385e-05	0.00851109	up	122416
chr11	108464144	108464374	diffreps_peak_2778	3.07974	230	ENST00000265843	EXPH5	54.9	0.000832268	0.0683456	up	23086
chr4	166794881	166795225	diffreps_peak_11126	9.90805	344	NM_012464	TLL1	2.18022	1.23579e-10	1.74896e-07	up	7092
chr22	22052361	22052820	diffreps_peak_8953	4.6919	459	NM_013313	YPEL1	3.69529	2.03281e-05	0.00573376	up	29799
chr3	154898841	154899180	diffreps_peak_10045	4.58322	339	NM_000902	MME	80.1	2.61084e-05	0.00683896	up	4311
chr3	111630456	111630571	diffreps_peak_9775	3.14331	115	ENST00000495180	PHLDB2	2.52289	0.000718941	0.06509	up	90102
chr19	4472192	4472419	diffreps_peak_6680	5.2122	227	NM_032631	HDGFRP2	2.19203	6.13486e-06	0.00218514	up	84717
chr11	73022721	73022875	diffreps_peak_2607	3.50659	154	NM_014786	ARHGEF17	3.17722	0.000311468	0.0390618	up	9828
chr11	7694649	7694829	diffreps_peak_2243	3.38004	180	NM_016229	CYB5R2	58.4	0.000416833	0.0460951	up	51700
chr16	30662240	30662360	diffreps_peak_5373	5.38895	120	NM_024031	PRR14	5.96255	4.08364e-06	0.00156897	up	78994
chr17	9395145	9395238	diffreps_peak_5753	3.27448	93	NM_004853	STX8	2.88086	0.000531515	0.0527352	up	9482
chr4	57215401	57215780	diffreps_peak_10607	3.88643	379	NM_001286672	AASDH	2.3661	0.000129889	0.0218208	up	132949
chr6	44122901	44123256	diffreps_peak_12508	3.19627	355	NM_018426	TMEM63B	2.33762	0.000636397	0.0599787	up	55362
chr20	4201961	4202760	diffreps_peak_8394	6.89896	799	NM_000678	ADRA1D	2.32587	1.26194e-07	7.92623e-05	up	146
chr11	19256290	19256605	diffreps_peak_2315	6.01194	315	NM_024680	E2F8	2.11778	9.72888e-07	0.000471893	up	79733
chr7	64292181	64292680	diffreps_peak_13491	6.40557	499	NM_006524	ZNF138	2.80517	3.93037e-07	0.000216301	up	7697
chr11	114280701	114280940	diffreps_peak_2810	3.02923	239	NM_016090	RBM7	2.63462	0.00093491	0.0731401	up	10179
chr17	61685361	61685725	diffreps_peak_6141	6.63757	364	NM_016360	TACO1	2.1343	2.30374e-07	0.0001357	up	51204
chr11	8111615	8111778	diffreps_peak_2244	4.12699	163	NM_003320	TUB	10.156	7.46464e-05	0.0149859	up	7275
chr17	80285161	80285168	diffreps_peak_6300	3.01849	7	NM_003004	SECTM1	58.7	0.000958311	0.0745101	up	6398
chr1	174221581	174221728	diffreps_peak_1057	3.13354	147	ENST00000457696	RABGAP1L	2.24053	0.00073529	0.06509	up	9910
chrX	154113401	154113837	diffreps_peak_16316	3.30526	436	NM_001017991	H2AFB2	4.70382	0.000495156	0.0507029	up	474381
chr17	40828419	40829048	diffreps_peak_5986	4.17804	629	ENST00000412503	PLEKHH3	4.01543	6.63679e-05	0.0137032	up	79990
chr20	35491781	35492087	diffreps_peak_8534	6.28121	306	NM_080627	SOGA1	6.99329	5.23341e-07	0.000278038	up	140710
chr22	23466741	23467120	diffreps_peak_8962	3.67753	379	NM_002073	GNAZ	63.9	0.000210123	0.0300345	up	2781
chr6	143660775	143660900	diffreps_peak_12984	4.56921	125	NM_016108	AIG1	2.2615	2.69644e-05	0.00698479	up	51390
chr1	38301342	38301416	diffreps_peak_271	5.71228	74	NM_005955	MTF1	4.58681	1.93962e-06	0.000842503	up	4520
chr3	128997798	128998040	diffreps_peak_9911	5.18628	242	ENST00000502878	HMCES	2.62087	6.51212e-06	0.00230295	up	56941
chr3	49697921	49698640	diffreps_peak_9489	3.23101	719	NM_003458	BSN	3.51429	0.000587472	0.0569122	up	8927
chr19	42747221	42747840	diffreps_peak_6920	3.03639	619	ENST00000378108	AC006486.1	2.66717	0.000919628	0.072274	up
chr3	50197007	50197167	diffreps_peak_9493	5.39112	160	NM_004186	SEMA3F	2.29582	4.06327e-06	0.00156426	up	6405
chr19	20229441	20229880	diffreps_peak_6801	3.16396	439	NM_007138	ZNF90	2.15472	0.000685557	0.0629306	up	7643
chrY	166921	167180	diffreps_peak_16328	3.49179	259	NM_018390	PLCXD1	4.5625	0.000322264	0.0400244	up	55344
chr20	56939081	56939440	diffreps_peak_8657	6.07898	359	NM_020673	RAB22A	2.29733	8.33723e-07	0.000415913	up	57403
chr1	149876041	149876480	diffreps_peak_866	3.91059	439	NM_014849	SV2A	79.4	0.000122859	0.0210622	up	9900
chr11	107393024	107393040	diffreps_peak_2770	3.14654	16	NM_138775	ALKBH8	4.10704	0.000713615	0.0648538	up	91801
chr2	178482901	178483440	diffreps_peak_8003	3.38237	539	NM_152275	TTC30A	2.57692	0.0004146	0.0460951	up	92104
chr19	1206021	1206220	diffreps_peak_6630	4.12809	199	NM_000455	STK11	2.8875	7.44574e-05	0.0149567	up	6794
chr1	206139621	206139900	diffreps_peak_1215	5.45448	279	ENST00000607379	FAM72A	12.1827	3.51174e-06	0.00138081	up	729533
chr1	156051335	156051620	diffreps_peak_938	3.9756	285	NM_001093725	MEX3A	2.29242	0.000105779	0.0189134	up	92312
chr19	16187134	16187507	diffreps_peak_6760	8.03667	373	NM_003290	TPM4	2.11879	9.19035e-09	7.06828e-06	up	7171
chr13	101721046	101721179	diffreps_peak_4040	3.98505	133	NM_052867	NALCN	69.3	0.000103501	0.0186009	up	259232
chr15	41164581	41165300	diffreps_peak_4738	5.7689	719	NM_133639	RHOV	3.19286	1.70255e-06	0.000753306	up	171177
chr20	2481301	2481320	diffreps_peak_8374	3.05298	19	NM_024325	ZNF343	2.31076	0.000885147	0.0710194	up	79175
chr13	107820878	107820920	diffreps_peak_4058	3.28035	42	NM_001080396	FAM155A	65.5	0.000524387	0.0524049	up	728215
chr8	27925030	27925261	diffreps_peak_14243	3.28168	231	NM_001010906	NUGGC	14.386	0.000522783	0.0524049	up	389643
chrX	41587641	41587960	diffreps_peak_15916	3.28775	319	NM_080817	GPR82	6.311	0.000515526	0.0518978	up	27197
chr5	111093081	111093252	diffreps_peak_11805	3.75185	171	NM_001142479	NREP	2.39241	0.000177073	0.0274002	up	9315
chr20	3801170	3801440	diffreps_peak_8388	5.75809	270	NM_001204446	AP5S1	5.42029	1.74547e-06	0.000769623	up	55317
chr19	1555361	1556180	diffreps_peak_6633	8.36059	819	NM_203304	MEX3D	2.04299	4.35923e-09	3.49696e-06	up	399664
chr19	54496101	54496340	diffreps_peak_7027	3.03144	239	NM_031897	CACNG6	3.06375	0.000930161	0.0728738	up	59285
chr14	23771761	23772057	diffreps_peak_4118	3.63087	296	NM_001276318	PPP1R3E	4.28213	0.000233953	0.0322879	up	90673
chr17	73494255	73494404	diffreps_peak_6224	5.17902	149	NM_014738	KIAA0195	2.81211	6.62183e-06	0.00232157	up
chr2	219393461	219393523	diffreps_peak_8226	5.49247	62	ENST00000338465	USP37	10.2949	3.21761e-06	0.00128998	up	57695
chr6	143605261	143605362	diffreps_peak_12982	5.65921	101	NM_016108	AIG1	22.0806	2.19177e-06	0.000938617	up	51390
chr3	48723621	48723797	diffreps_peak_9469	3.12582	176	ENST00000426678	NCKIPSD	4.32422	0.000748474	0.06509	up	51517
chr16	22310273	22310357	diffreps_peak_5300	4.18226	84	ENST00000564883	POLR3E	2.3027	6.57267e-05	0.0135886	up	55718
chr2	74776495	74776790	diffreps_peak_7515	5.14408	295	NM_001289165	LOXL3	2.02756	7.17656e-06	0.00248067	up	84695
chr21	44592541	44592920	diffreps_peak_8860	3.02503	379	NM_000394	CRYAA	5.85354	0.000943998	0.0737412	up	1409
chr6	28333561	28333940	diffreps_peak_12386	3.46892	379	NM_024493	ZKSCAN3	2.11646	0.000339687	0.0417456	up	80317
chrY	59230901	59230919	diffreps_peak_16359	7.38568	18	NM_005638	VAMP7	7.00691	4.11457e-08	2.86343e-05	up	6845
chr15	91483535	91483540	diffreps_peak_5116	6.99794	5	NM_018671	UNC45A	2.62613	1.00476e-07	6.45353e-05	up	55898
chr2	190609467	190609514	diffreps_peak_8059	4.63315	47	NM_144708	ANKAR	7.60494	2.32728e-05	0.00637762	up	150709
chr7	56019655	56019969	diffreps_peak_13480	5.28412	314	ENST00000443449	MRPS17	2.98037	5.19852e-06	0.00192051	up	51373
chr19	37329238	37329286	diffreps_peak_6870	3.46184	48	NM_206894	ZNF790	6.75758	0.000345269	0.0422772	up	388536
chr16	2523756	2524146	diffreps_peak_5185	3.64836	390	NM_006181	NTN3	3.64414	0.000224718	0.0314136	up	4917
chr5	176023661	176024380	diffreps_peak_12153	7.30353	719	NM_052899	GPRIN1	2.89989	4.97134e-08	3.39829e-05	up	114787
chr19	5674957	5674983	diffreps_peak_6688	3.17949	26	ENST00000579649	RPL36	8.74038	0.000661472	0.0618102	up	25873
chr2	27304950	27305480	diffreps_peak_7187	6.58336	530	NM_007046	EMILIN1	2.52073	2.61e-07	0.000151222	up	11117
chr16	67418861	67419109	diffreps_peak_5474	3.54652	248	NM_018296	LRRC36	5.95956	0.000284108	0.0368181	up	55282
chr16	58439901	58440048	diffreps_peak_5454	3.04368	147	NM_022770	GINS3	5.05078	0.000904306	0.0719872	up	64785
chr2	242576361	242576680	diffreps_peak_8349	3.72521	319	NM_015963	THAP4	2.70809	0.000188272	0.0281393	up	51078
chr2	220149821	220150020	diffreps_peak_8234	3.35095	199	NM_006736	DNAJB2	3.05487	0.00044571	0.0474898	up	3300
chr9	140917462	140918263	diffreps_peak_15732	3.54138	801	NM_000718	CACNA1B	3.38254	0.000287491	0.0371481	up	774
chr20	49348081	49348389	diffreps_peak_8626	3.35445	308	NM_032521	PARD6B	4.18152	0.000442127	0.0474667	up	84612
chr16	31926321	31926720	diffreps_peak_5383	10.7253	399	NM_003414	ZNF267	2.50527	1.88233e-11	1.28327e-07	up	10308
chr10	52094297	52094400	diffreps_peak_1753	3.71519	103	ENST00000595931	AC069547.1	4.26752	0.000192669	0.0283677	up
chr19	7989721	7990040	diffreps_peak_6703	5.38489	319	NM_206833	CTXN1	2.15502	4.122e-06	0.0015816	up	404217
chr19	40902041	40902480	diffreps_peak_6901	3.48399	439	NM_020956	PRX	2.69625	0.000328103	0.0406012	up	57716
chr20	32319721	32319858	diffreps_peak_8500	3.46646	137	NM_032819	ZNF341	70	0.000341621	0.041912	up	84905
chr2	33172368	33172840	diffreps_peak_7230	3.46149	472	NM_206943	LTBP1	2.46674	0.000345548	0.0422772	up	4052
chr11	119211404	119212000	diffreps_peak_2838	4.65435	596	NM_015645	C1QTNF5	3.21145	2.21641e-05	0.00615638	up	114902
chr8	133790034	133790140	diffreps_peak_14770	3.33349	106	ENST00000522580	PHF20L1	2.49748	0.000463996	0.0490451	up	51105
chr1	95699710	95699871	diffreps_peak_642	3.36905	161	NM_001128142	RWDD3	2.76459	0.00042751	0.0468434	up	25950
chr2	74779481	74780211	diffreps_peak_7516	4.59506	730	ENST00000409549	LOXL3	2.07452	2.54065e-05	0.00675678	up	84695
chr1	201084721	201085005	diffreps_peak_1176	3.38786	284	ENST00000449188	ASCL5	60.3	0.000409394	0.045992	up	647219
chr8	145752081	145752460	diffreps_peak_14822	3.05631	379	NM_001001795	C8orf82	2.13165	0.000878405	0.0706714	up	414919
chr2	233410521	233410900	diffreps_peak_8295	3.07974	379	ENST00000389494	CHRNG	54.9	0.000832268	0.0683456	up	1146
chr17	27887688	27888260	diffreps_peak_5833	3.93002	572	NM_198147	ABHD15	3.43731	0.000117484	0.0203176	up	116236
chr16	27497317	27497320	diffreps_peak_5325	5.14503	3	NM_001520	GTF3C1	2.21241	7.16096e-06	0.00247767	up	2975
chr1	231155401	231155740	diffreps_peak_1385	6.52042	339	NM_198552	FAM89A	2.25457	3.01701e-07	0.000171855	up	375061
chr3	141665801	141666480	diffreps_peak_9990	3.31577	679	NM_006286	TFDP2	2.19627	0.000483318	0.0500548	up	7029
chr17	7297461	7297940	diffreps_peak_5729	3.46811	479	ENST00000535512	TMEM256-PLSCR3	2.35886	0.000340326	0.0418122	up	100529211
chr5	35709049	35709440	diffreps_peak_11375	3.32501	391	ENST00000509059	SPEF2	7.66087	0.000473145	0.0492152	up	79925
chr9	99616369	99616642	diffreps_peak_15423	5.43458	273	ENST00000478850	ZNF782	4.44238	3.67635e-06	0.00143442	up	158431
chr1	156708321	156708556	diffreps_peak_950	6.49279	235	NM_024540	MRPL24	2.12566	3.21522e-07	0.000181319	up	79590
chr9	136024349	136024607	diffreps_peak_15693	6.12461	258	NM_001042368	RALGDS	2.56555	7.50571e-07	0.000379234	up	5900
chr19	57759972	57760068	diffreps_peak_7046	3.07533	96	NM_001023563	ZNF805	2.46814	0.000840758	0.0688528	up	390980
chr1	43108143	43108280	diffreps_peak_310	7.88268	137	NM_001080850	CCDC30	48.1731	1.31016e-08	9.84065e-06	up	728621
chr4	1985574	1985840	diffreps_peak_10347	4.14517	266	NM_005663	NELFA	2.16108	7.15857e-05	0.0145041	up	7469
chr16	29827527	29827640	diffreps_peak_5358	3.59597	113	NM_024516	PAGR1	2.15642	0.000253533	0.0341474	up	79447
chr17	7382774	7382944	diffreps_peak_5730	3.78643	170	NM_001128833	ZBTB4	2.07701	0.000163521	0.0257771	up	57659
chr3	183035855	183035860	diffreps_peak_10195	4.03987	5	ENST00000328913	MCF2L2	2.40985	9.12292e-05	0.0173581	up	23101
chr1	154600330	154600456	diffreps_peak_921	5.88009	126	NM_001025107	ADAR	5.4602	1.31798e-06	0.000610416	up	103
chr11	111895537	111895780	diffreps_peak_2792	3.2726	243	NM_001931	DLAT	9.78846	0.00053382	0.0528439	up	1737
chr2	152457141	152457267	diffreps_peak_7885	4.1234	126	NM_001271208	NEB	6.84431	7.52662e-05	0.0150632	up	4703
chr3	44963741	44964280	diffreps_peak_9434	3.20783	539	NM_016598	ZDHHC3	2.94106	0.000619683	0.0587728	up	51304
chrX	71359761	71359960	diffreps_peak_16043	7.09207	199	NM_001013627	NHSL2	2.62158	8.08973e-08	5.29805e-05	up	340527
chr7	21467660	21467876	diffreps_peak_13312	3.93098	216	ENST00000432066	SP4	2.23351	0.000117225	0.0202809	up	6671
chr15	52553058	52553324	diffreps_peak_4842	4.27652	266	NM_018728	MYO5C	73.8	5.2903e-05	0.0115475	up	55930
chr8	30585081	30585280	diffreps_peak_14272	5.60917	199	NM_000637	GSR	8.49383	2.45939e-06	0.00103188	up	2936
chr14	102793101	102793224	diffreps_peak_4571	3.23679	123	NM_018335	ZNF839	2.93627	0.000579709	0.0562936	up	55778
chr3	15749461	15749571	diffreps_peak_9273	3.22266	110	NM_015199	ANKRD28	2.46778	0.000598875	0.0572946	up	23243
chrX	347102	347660	diffreps_peak_15737	3.7736	558	NM_013239	PPP2R3B	2.04724	0.000168424	0.0263821	up	28227
chr2	20403641	20404000	diffreps_peak_7138	3.17471	359	NM_002997	SDC1	62.2	0.000668787	0.0618102	up	6382
chr19	3468161	3468680	diffreps_peak_6656	4.38156	519	NM_005597	NFIC	2.09093	4.15374e-05	0.00980384	up	4782
chr21	47581061	47581560	diffreps_peak_8893	3.43386	499	NM_032261	SPATC1L	2.5844	0.000368245	0.0442452	up	84221
chr18	60791021	60791340	diffreps_peak_6558	3.7754	319	NM_000633	BCL2	5.19136	0.000167725	0.0263058	up	596
chr16	90015138	90015222	diffreps_peak_5662	3.69568	84	NM_017702	DEF8	2.23287	0.000201523	0.029367	up	54849
chr3	44636521	44636820	diffreps_peak_9427	4.40388	299	NM_173658	ZNF660	3.94595	3.94564e-05	0.00945144	up	285349
chr12	9760350	9760440	diffreps_peak_2990	4.37709	90	NM_002258	KLRB1	9.89908	4.19672e-05	0.00986606	up	3820
chr6	40995501	40995880	diffreps_peak_12487	5.95305	379	NM_173561	UNC5CL	13.0435	1.11416e-06	0.000530199	up	222643
chr10	99473464	99473580	diffreps_peak_1988	4.12619	116	NM_031484	MARVELD1	3.47071	7.4785e-05	0.0150033	up	83742
chr12	122219741	122219974	diffreps_peak_3651	4.40388	233	NM_001080825	TMEM120B	4.01126	3.94565e-05	0.00945144	up	144404
chr2	88083741	88083866	diffreps_peak_7563	4.26918	125	NM_001024457	RGPD1	3.59766	5.38042e-05	0.0117113	up	400966
chr1	1362933	1363167	diffreps_peak_14	4.39841	234	NM_001146685	TMEM88B	9.68696	3.99571e-05	0.00955414	up	643965
chr12	125478193	125478520	diffreps_peak_3684	3.45905	327	NM_080626	BRI3BP	66.7	0.000347494	0.0424014	up	140707
chr9	130506941	130507378	diffreps_peak_15638	10.9841	437	NM_005489	SH2D3C	2.54476	1.03722e-11	1.28327e-07	up	10044
chr13	114535761	114536060	diffreps_peak_4094	3.62446	299	ENST00000418959	GAS6	10.9231	0.000237432	0.0326796	up	2621
chr3	157217183	157217240	diffreps_peak_10068	4.92341	57	NM_024621	VEPH1	2.78774	1.19288e-05	0.00371793	up	79674
chr6	52858601	52858880	diffreps_peak_12536	4.27652	279	uc003pbg.3	AK125212	74.7	5.2903e-05	0.0115475	up
chr2	71801327	71801501	diffreps_peak_7486	6.5013	174	NM_003494	DYSF	2.49143	3.15285e-07	0.000178758	up	8291
chr16	12009898	12010000	diffreps_peak_5229	3.90771	102	NM_001130007	GSPT1	2.32484	0.000123678	0.021184	up	2935
chr12	123459061	123459229	diffreps_peak_3669	3.5099	168	ENST00000543935	ABCB9	3.75956	0.000309103	0.0388447	up	23457
chr1	151131521	151131760	diffreps_peak_894	3.35972	239	NM_024575	TNFAIP8L2	66.4	0.000436802	0.0474667	up	79626
chr15	49493358	49493447	diffreps_peak_4824	4.74319	89	NM_002044	GALK2	2.25967	1.80639e-05	0.00522086	up	2585
chr2	202243781	202244060	diffreps_peak_8121	5.20045	279	NM_015049	TRAK2	2.03086	6.30305e-06	0.00223723	up	66008
chr9	132643401	132643840	diffreps_peak_15662	4.31678	439	NM_006676	USP20	2.0262	4.82194e-05	0.0108299	up	10868
chr2	105974168	105974360	diffreps_peak_7658	3.50026	192	ENST00000409177	FHL2	3.6913	0.00031604	0.0395147	up	2274
chr10	73510481	73511040	diffreps_peak_1813	6.92843	559	NM_022153	C10orf54	2.43533	1.17917e-07	7.474e-05	up	64115
chr2	198592641	198593220	diffreps_peak_8099	3.04059	579	NM_033030	BOLL	4.1341	0.000910765	0.0719872	up	66037
chr8	146002842	146002960	diffreps_peak_14832	3.0728	118	NM_030580	ZNF34	12.1579	0.000845662	0.0689783	up	80778
chr1	43233081	43233295	diffreps_peak_312	3.19403	214	ENST00000536543	C1orf50	2.25717	0.00063969	0.060255	up	79078
chr10	38384285	38384440	diffreps_peak_1681	3.05627	155	NM_001007094	ZNF37A	3.89552	0.000878479	0.0706714	up	7587
chr3	12961929	12962096	diffreps_peak_9248	5.51928	167	NM_014869	IQSEC1	2.67358	3.02495e-06	0.00122292	up	9922
chr12	121883081	121883221	diffreps_peak_3647	7.17121	140	NM_032590	KDM2B	2.24956	6.74204e-08	4.4849e-05	up	84678
chr4	149357081	149357320	diffreps_peak_11067	4.53787	239	NM_000901	NR3C2	2.12692	2.89819e-05	0.00737543	up	4306
chr12	22199109	22199280	diffreps_peak_3079	4.51096	171	NM_018686	CMAS	2.18587	3.08347e-05	0.007766	up	55907
chr16	67311801	67312180	diffreps_peak_5472	4.08125	379	ENST00000360461	PLEKHG4	3.0211	8.29378e-05	0.0161565	up	25894
chr1	46669005	46669296	diffreps_peak_341	3.62251	291	NM_001013615	LURAP1	7.14103	0.000238503	0.032697	up	541468
chr9	65662761	65663400	diffreps_peak_15186	6.94986	639	uc004ady.3	AL953854.2-002	4.25654	1.12238e-07	7.14545e-05	up
chr7	72396181	72396303	diffreps_peak_13532	3.05298	122	uc003twk.2	POM121	2.26832	0.000885147	0.0710194	up	9883
chr16	30105301	30105660	diffreps_peak_5363	3.38004	359	ENST00000562641	YPEL3	58.4	0.000416833	0.0460951	up	83719
chr19	6372443	6372720	diffreps_peak_6692	4.36811	277	NM_032306	ALKBH7	89.8	4.28437e-05	0.0100191	up	84266
chr2	69474521	69474720	diffreps_peak_7463	4.16596	199	NM_032208	ANTXR1	4.79866	6.82405e-05	0.0139536	up	84168
chr17	8279661	8280029	diffreps_peak_5742	3.30211	368	NM_001304947	KRBA2	4.01758	0.000498756	0.0507029	up	124751
chr9	130106941	130107617	diffreps_peak_15632	3.41686	676	uc004bqt.1	GARNL3	2.60049	0.000382949	0.0450785	up	84253
chr9	116187623	116187700	diffreps_peak_15530	3.07533	77	NM_152786	C9orf43	2.57668	0.000840758	0.0688528	up	257169
chr5	176335523	176335695	diffreps_peak_12155	7.23279	172	NM_016290	UIMC1	2.27246	5.85075e-08	3.93275e-05	up	51720
chr14	73536581	73536628	diffreps_peak_4395	3.45905	47	ENST00000527432	RBM25	66.7	0.000347494	0.0424014	up	58517
chr19	50128100	50128247	diffreps_peak_7006	5.19652	147	NM_020719	PRR12	2.19163	6.36041e-06	0.00225437	up	57479
chr7	70231099	70231320	diffreps_peak_13525	3.62696	221	NM_015570	AUTS2	2.02024	0.000236069	0.0325179	up	26053
chr9	70647321	70647800	diffreps_peak_15268	3.03761	479	ENST00000594172	AL591479.1	2.34198	0.00091704	0.0721622	up
chr8	30620821	30620863	diffreps_peak_14273	3.20816	42	NM_005671	UBXN8	3.49584	0.00061921	0.0587376	up	7993
chr2	103335341	103335580	diffreps_peak_7656	3.5727	239	NM_032718	MFSD9	4.7931	0.000267485	0.0353644	up	84804
chr1	55080372	55080480	diffreps_peak_395	4.16596	108	NM_176782	FAM151A	4.52229	6.82406e-05	0.0139536	up	338094
chr7	156529186	156529309	diffreps_peak_14084	3.13354	123	ENST00000354505	LMBR1	2.20156	0.00073529	0.06509	up	64327
chr3	58479841	58480135	diffreps_peak_9560	3.56221	294	ENST00000479179	KCTD6	3.03433	0.000274026	0.0359658	up	200845
chrX	152618281	152618384	diffreps_peak_16303	3.35321	103	NM_001080485	ZNF275	13.1053	0.000443396	0.0474667	up	10838
chr6	150158473	150158560	diffreps_peak_13039	3.45684	87	NM_032832	LRP11	2.01086	0.000349269	0.042582	up	84918
chr4	101401073	101401196	diffreps_peak_10781	3.35474	123	NM_016242	EMCN	2.01025	0.000441834	0.0474667	up	51705
chr1	5934621	5934717	diffreps_peak_39	5.18187	96	NM_015102	NPHP4	89.1	6.57858e-06	0.00231326	up	261734
chr8	116424901	116425100	diffreps_peak_14681	3.55323	199	NM_001282902	TRPS1	6.04938	0.000279748	0.03634	up	7227
chr6	3003902	3004023	diffreps_peak_12220	3.84547	121	NM_001290221	NQO2	2.45314	0.000142733	0.0231638	up	4835
chr16	8962388	8962576	diffreps_peak_5217	3.12807	188	NM_001278261	CARHSP1	6.31788	0.000744605	0.06509	up	23589
chr2	200322061	200323020	diffreps_peak_8105	7.53995	959	ENST00000443023	SATB2	2.72909	2.88437e-08	2.05347e-05	up	23314
chr13	50367021	50367057	diffreps_peak_3877	3.38786	36	NM_002267	KPNA3	60.3	0.000409394	0.045992	up	3839
chr16	88870185	88870467	diffreps_peak_5650	3.27506	282	NM_030928	CDT1	2.01456	0.000530812	0.0527352	up	81620
chr1	160145901	160146036	diffreps_peak_967	3.17471	135	NM_144699	ATP1A4	62.2	0.000668787	0.0618102	up	480
chr17	48701720	48701890	diffreps_peak_6058	3.03144	170	NM_018896	CACNA1G	2.9783	0.000930161	0.0728738	up	8913
chr18	5630375	5630520	diffreps_peak_6336	3.79063	145	uc002kmv.1	EPB41L3	2.07127	0.000161946	0.0255657	up	23136
chr21	34099082	34099253	diffreps_peak_8778	7.04282	171	ENST00000456084	SYNJ1	3.87731	9.0611e-08	5.88749e-05	up	8867
chr15	49912330	49912387	diffreps_peak_4829	3.07974	57	ENST00000558594	FAM227B	54	0.000832268	0.0683456	up	196951
chrX	117480035	117480240	diffreps_peak_16187	4.60786	205	NM_019045	WDR44	3.39602	2.46683e-05	0.0066034	up	54521
chr18	76752661	76753340	diffreps_peak_6601	3.73913	679	NM_171999	SALL3	5.25735	0.000182334	0.0278636	up	27164
chr1	144174691	144174864	diffreps_peak_787	4.36501	173	ENST00000369365	NBPF8	10.513	4.31514e-05	0.0100815	up	728841
chr17	37330201	37330440	diffreps_peak_5957	3.32501	239	NM_000723	CACNB1	7.66087	0.000473145	0.0492152	up	782
chr10	50227241	50227500	diffreps_peak_1744	3.05787	259	NM_001031746	VSTM4	12.3065	0.00087525	0.070483	up	196740
chr17	30498061	30498120	diffreps_peak_5882	3.90016	59	NM_018307	RHOT1	2.62637	0.000125846	0.0214282	up	55288
chr2	174828661	174828947	diffreps_peak_7972	7.29437	286	NM_001017371	SP3	2.316	5.0773e-08	3.46525e-05	up	6670
chr2	9004301	9004364	diffreps_peak_7089	3.79697	63	NM_138799	MBOAT2	2.58412	0.0001596	0.0252831	up	129642
chr1	35351078	35351392	diffreps_peak_248	4.58322	314	NM_001080418	DLGAP3	80.1	2.61084e-05	0.00683896	up	58512
chr17	3764401	3764760	diffreps_peak_5695	4.75339	359	NM_032294	CAMKK1	2.63438	1.76447e-05	0.00511419	up	84254
chr12	6876621	6876641	diffreps_peak_2965	3.44888	20	ENST00000539187	MLF2	2.21583	0.000355732	0.0432514	up	8079
chr2	73836694	73836780	diffreps_peak_7506	4.02012	86	ENST00000264448	ALMS1	4.28809	9.54738e-05	0.0178032	up	7840
chr3	96533424	96533820	diffreps_peak_9688	3.51466	396	NM_001080448	EPHA6	67.4	0.00030573	0.0388021	up	285220
chr19	37882241	37882580	diffreps_peak_6879	3.11781	339	NM_032453	ZNF527	14.3509	0.000762412	0.065394	up	84503
chr1	26496387	26496540	diffreps_peak_178	7.45356	153	NM_015871	ZNF593	3.23558	3.51919e-08	2.46692e-05	up	51042
chr18	657603	657780	diffreps_peak_6313	3.02056	177	NM_001071	TYMS	2.22751	0.000953772	0.0743744	up	7298
chr20	40192681	40192790	diffreps_peak_8577	3.05873	109	ENST00000373222	CHD6	5.71154	0.000873507	0.0703721	up	84181
chr22	43579021	43579155	diffreps_peak_9141	5.15636	134	NM_015140	TTLL12	2.00283	6.97655e-06	0.00242417	up	23170
chr10	89124577	89124580	diffreps_peak_1904	3.05873	3	ENST00000381697	NUTM2D	5.71154	0.000873507	0.0703721	up	728130
chr19	57967941	57968107	diffreps_peak_7048	3.64803	166	NM_020633	VN1R1	5.51364	0.00022489	0.0314324	up	57191
chr2	241508003	241508220	diffreps_peak_8341	3.33064	217	NM_018226	RNPEPL1	3.57683	0.000467046	0.0490451	up	57140
chr20	44439901	44440066	diffreps_peak_8591	4.77254	165	NM_052951	DNTTIP1	2.38829	1.68834e-05	0.00493186	up	116092
chr19	20215047	20215160	diffreps_peak_6800	3.67753	113	NM_007138	ZNF90	63.9	0.000210123	0.0300345	up	7643
chr2	160116320	160116354	diffreps_peak_7909	4.58322	34	NM_152528	WDSUB1	80.1	2.61084e-05	0.00683896	up	151525
chr19	38689081	38689172	diffreps_peak_6890	4.61316	91	NM_015073	SIPA1L3	2.6624	2.43691e-05	0.00654265	up	23094
chr7	102323725	102323846	diffreps_peak_13764	3.17667	121	uc022ajm.1	AK301666	5.75735	0.000665777	0.0618102	up
chr9	16411281	16412040	diffreps_peak_14942	3.52568	759	NM_017637	BNC2	2.28067	0.000298071	0.0382261	up	54796
chr16	3647379	3647520	diffreps_peak_5200	3.38786	141	NM_032444	SLX4	59.4	0.000409393	0.045992	up	84464
chr20	44462533	44463107	diffreps_peak_8592	4.77579	574	ENST00000372542	SNX21	3.67769	1.67575e-05	0.00490542	up	90203
chr22	20760181	20761080	diffreps_peak_8940	6.06515	899	NM_003426	ZNF74	2.68732	8.607e-07	0.00042667	up	7625
chr10	14892041	14892196	diffreps_peak_1579	3.03639	155	uc010qbw.3	HSPA14	2.76983	0.000919628	0.072274	up	51182
chr4	76489323	76489540	diffreps_peak_10648	3.38004	217	NM_178497	C4orf26	58.4	0.000416833	0.0460951	up	152816
chr10	93222821	93223020	diffreps_peak_1937	3.34852	199	ENST00000371681	HECTD2	4.76571	0.000448205	0.0476736	up	143279
chr1	1375901	1376340	diffreps_peak_16	3.34334	439	NM_022834	VWA1	2.36615	0.000453582	0.0481568	up	64856
chrY	59252482	59252550	diffreps_peak_16360	8.04823	68	NM_005638	VAMP7	20.6554	8.94893e-09	6.89178e-06	up	6845
chr9	134135221	134136360	diffreps_peak_15674	8.26936	1139	NM_033387	FAM78A	2.35916	5.37827e-09	4.25147e-06	up	286336
chr12	107268258	107268345	diffreps_peak_3557	3.90363	87	ENST00000355478	RIC8B	13.6452	0.000124845	0.0213206	up	55188
chr6	35262921	35263320	diffreps_peak_12453	3.17411	399	NM_003427	ZNF76	2.03654	0.000669713	0.0618562	up	7629
chr12	124017921	124018265	diffreps_peak_3676	9.30848	344	NM_178314	RILPL1	2.38139	4.91501e-10	4.63132e-07	up	353116
chr1	147229201	147230340	diffreps_peak_835	3.13354	1139	NM_181703	GJA5	2.24934	0.00073529	0.06509	up	2702
chr12	111348623	111348960	diffreps_peak_3580	3.35828	337	NM_000432	MYL2	14.9649	0.000438248	0.0474667	up	4633
chr13	31039209	31039379	diffreps_peak_3772	5.32183	170	ENST00000399494	HMGB1	4.19526	4.76614e-06	0.00178993	up	3146
chr22	36424287	36424585	diffreps_peak_9069	5.12633	298	NM_001082578	RBFOX2	2.18106	7.47605e-06	0.00256534	up	23543
chr5	96255161	96255406	diffreps_peak_11733	3.66276	245	NM_022350	ERAP2	71.9	0.000217392	0.0306852	up	64167
chr9	131133597	131133694	diffreps_peak_15647	3.66844	97	NM_030914	URM1	3.35929	0.000214567	0.0304793	up	81605
chr1	6478121	6478580	diffreps_peak_47	4.00457	459	NM_019089	HES2	2.60381	9.89521e-05	0.0180585	up	54626
chr15	85165381	85165580	diffreps_peak_5087	7.28204	199	NM_181877	ZSCAN2	8.85294	5.2235e-08	3.55663e-05	up	54993
chr4	2044121	2044211	diffreps_peak_10348	3.84259	90	NM_001141936	C4orf48	2.71259	0.000143686	0.0232922	up	401115
chr19	47549850	47549943	diffreps_peak_6975	4.61161	93	NM_017854	TMEM160	2.88571	2.4456e-05	0.00656178	up	54958
chr10	35416351	35416495	diffreps_peak_1668	3.61711	144	ENST00000489321	CREM	3.92101	0.000241483	0.0329572	up	1390
chr5	175731319	175731480	diffreps_peak_12147	6.60087	161	ENST00000429602	SIMC1	2.68522	2.50689e-07	0.000146471	up	375484
chr19	49133690	49133974	diffreps_peak_6990	3.69412	284	ENST00000599029	SPHK2	2.52279	0.000202247	0.0294625	up	56848
chr16	15022237	15022382	diffreps_peak_5254	6.18956	145	uc010uzk.2	FLJ00322	2.20472	6.46306e-07	0.000334302	up
chr12	133697781	133698440	diffreps_peak_3708	8.36369	659	NM_001277291	ZNF891	2.34356	4.32823e-09	3.4737e-06	up	101060200
chr7	44161432	44161480	diffreps_peak_13455	3.95268	48	NM_006230	POLD2	2.11155	0.000111512	0.0196475	up	5425
chr19	37407230	37407493	diffreps_peak_6874	3.40687	263	NM_198539	ZNF568	4.16	0.000391858	0.045284	up	374900
chr11	6238881	6239340	diffreps_peak_2236	5.45971	459	NM_032127	FAM160A2	2.24854	3.46969e-06	0.00136888	up	84067
chr19	41711862	41712004	diffreps_peak_6907	3.28302	142	NM_030622	CYP2S1	2.45102	0.000521173	0.0522725	up	29785
chr12	1756001	1756378	diffreps_peak_2910	3.38786	377	NM_032642	WNT5B	60.3	0.000409394	0.045992	up	81029
chr15	75074781	75075061	diffreps_peak_4997	6.26731	280	NM_004383	CSK	2.12587	5.40373e-07	0.000286384	up	1445
chr5	678221	678680	diffreps_peak_11257	3.63961	459	uc003jbg.4	TPPP	72.1	0.000229291	0.0318372	up	11076
chr12	7499280	7499360	diffreps_peak_2977	3.71519	80	ENST00000539726	CD163L1	4.23885	0.000192669	0.0283677	up	283316
chr1	46768961	46769038	diffreps_peak_343	8.00602	77	NM_006369	LRRC41	8.17129	9.86234e-09	7.54161e-06	up	10489
chr10	76585339	76585432	diffreps_peak_1843	3.8853	93	ENST00000372725	KAT6B	2.85884	0.000130226	0.0218667	up	23522
chrX	45008961	45009360	diffreps_peak_15932	10.4523	399	NM_176819	CXorf36	2.00705	3.52947e-11	1.28327e-07	up	79742
chr9	123935721	123935787	diffreps_peak_15580	3.54875	66	NM_007018	CNTRL	2.14258	0.000282652	0.036654	up	11064
chr5	140771461	140771680	diffreps_peak_11980	3.07974	219	uc003lkb.4	PCDHGA8	54	0.000832268	0.0683456	up	9708
chr15	75248821	75249300	diffreps_peak_5001	3.96615	479	NM_017793	RPP25	2.02274	0.000108107	0.0192567	up	54913
chr9	124048441	124048463	diffreps_peak_15583	3.14614	22	NM_001258029	GSN	5.82692	0.000714267	0.064879	up	2934
chr22	46658581	46659219	diffreps_peak_9158	4.28031	638	NM_006071	PKDREJ	3.17117	5.24436e-05	0.0115475	up	10343
chr4	100048359	100048495	diffreps_peak_10776	3.38786	136	NM_000670	ADH4	60.3	0.000409394	0.045992	up	127
chr11	9286507	9286840	diffreps_peak_2261	6.12992	333	NM_015213	DENND5A	2.0637	7.41444e-07	0.000375059	up	23258
chr7	100271362	100271546	diffreps_peak_13739	4.19753	184	NM_005273	GNB2	2.0043	6.34551e-05	0.013184	up	2783
chr14	24838981	24839280	diffreps_peak_4130	11.323	299	NM_004554	NFATC4	6.3875	4.75332e-12	1.28327e-07	up	4776
chr12	58010066	58010140	diffreps_peak_3291	3.53732	74	NM_182947	ARHGEF25	9.22936	0.00029019	0.0374076	up	115557
chr15	30699477	30699734	diffreps_peak_4663	3.76283	257	NM_001282484	GOLGA8R	2.17506	0.000172652	0.0269114	up	101059918
chr2	99438561	99438960	diffreps_peak_7608	3.35695	399	NM_207362	KIAA1211L	2.38198	0.000439596	0.0474667	up	343990
chr18	54688061	54688080	diffreps_peak_6530	4.93454	19	NM_015285	WDR7	11.0769	1.16269e-05	0.00367237	up	23335
chr5	92956081	92956440	diffreps_peak_11693	4.51481	359	NM_032042	FAM172A	2.65993	3.05626e-05	0.00770539	up	83989
chr9	131418819	131419120	diffreps_peak_15650	4.18208	301	NM_052844	WDR34	2.15879	6.57539e-05	0.0135926	up	89891
chr12	110476601	110476820	diffreps_peak_3575	5.53123	219	NM_033121	ANKRD13A	2.49835	2.94286e-06	0.00119447	up	88455
chr12	57920701	57921010	diffreps_peak_3290	3.03443	309	NM_052897	MBD6	2.12954	0.000923781	0.0725576	up	114785
chr2	169747038	169747196	diffreps_peak_7953	4.41946	158	ENST00000451987	SPC25	2.31821	3.80665e-05	0.00918313	up	57405
chr4	5889954	5890300	diffreps_peak_10379	3.84733	346	NM_001313	CRMP1	9.42308	0.000142124	0.0230909	up	1400
chr17	27252161	27252680	diffreps_peak_5828	4.97882	519	uc002hdh.1	PHF12	2.97556	1.04998e-05	0.00339525	up	57649
chr19	1863039	1863340	diffreps_peak_6638	6.11349	301	NM_031918	KLF16	2.37842	7.70031e-07	0.000387823	up	83855
chr11	46697241	46697568	diffreps_peak_2448	5.13579	327	NM_014741	ATG13	105.1	7.31492e-06	0.00252203	up	9776
chr10	103912001	103912260	diffreps_peak_2026	3.09307	259	NM_004741	NOLC1	2.07994	0.000807106	0.0680413	up	9221
chr6	157519944	157520041	diffreps_peak_13097	5.12449	97	NM_017519	ARID1B	4.51914	7.50782e-06	0.0025742	up	57492
chrX	152686221	152686860	diffreps_peak_16304	4.05455	639	NM_001136273	ZFP92	2.75402	8.81972e-05	0.0169299	up	139735
chr3	9851383	9851400	diffreps_peak_9218	3.29726	17	ENST00000419081	TTLL3	5.81818	0.000504354	0.0510433	up	26140
chr12	122481791	122481800	diffreps_peak_3659	3.30071	9	NM_020993	BCL7A	3.73108	0.000500365	0.050776	up	605
chr10	124713530	124713840	diffreps_peak_2114	3.82021	310	NM_024942	C10orf88	2.17764	0.000151284	0.0242158	up	80007
chr11	73958123	73958140	diffreps_peak_2621	3.12807	17	NM_016147	PPME1	6.11538	0.000744605	0.06509	up	51400
chr22	33712070	33712234	diffreps_peak_9032	3.92392	164	NM_004737	LARGE	5.6	0.000119145	0.0205414	up	9215
chr1	172380841	172381740	diffreps_peak_1028	3.07533	899	NM_015569	DNM3	2.53333	0.000840757	0.0688528	up	26052
chr14	70989321	70989540	diffreps_peak_4377	3.23314	219	NM_003814	ADAM20	4.01449	0.000584597	0.0566857	up	8748
chr1	16047823	16047883	diffreps_peak_121	4.30843	60	NM_015164	PLEKHM2	2.0453	4.91556e-05	0.0109868	up	23207

## Sheet: down.siWT_vs_siNC
down.siWTAP_vs_siNC differentially methylated RNA sites
chrom	txStart	txEnd	PeakID	score	Peak_length	transcript_id	GeneName	Foldchange	P_value	FDR	Regulation	GeneID
chr2	201325560	201325980	diffreps_peak_8116	5.39432	420	ENST00000366118	SPATS2L	3.3289	4.03351e-06	0.00155384	down	26010
chr2	179485441	179485720	diffreps_peak_8010	3.60133	279	NM_003319	TTN	5.28365	0.000250419	0.0338881	down	7273
chr9	120466452	120466720	diffreps_peak_15560	3.59544	268	NM_003266	TLR4	2.3191	0.000253838	0.0341587	down	7099
chr11	82686441	82686660	diffreps_peak_2669	3.89642	219	NM_014488	RAB30	11.6364	0.000126935	0.0215733	down	27314
chr8	38003806	38003965	diffreps_peak_14300	3.40991	159	NM_000349	STAR	55.4	0.000389129	0.0450785	down	6770
chr12	7177541	7178140	diffreps_peak_2973	12.4068	599	NM_001734	C1S	4.16862	3.91898e-13	9.05226e-08	down	716
chr5	75991401	75991491	diffreps_peak_11611	3.13013	90	NM_001285460	IQGAP2	2.70142	0.000741095	0.06509	down	10788
chr6	160164696	160164824	diffreps_peak_13132	8.47017	128	NM_004906	WTAP	4.0474	3.38712e-09	2.7541e-06	down	9589
chr13	98120101	98120252	diffreps_peak_4010	4.32349	151	NM_021033	RAP2A	70.6	4.74801e-05	0.0107103	down	5911
chr11	57334482	57334660	diffreps_peak_2473	3.22637	178	ENST00000526659	UBE2L6	2.07369	0.000593787	0.0569953	down	9246
chr15	25969037	25969140	diffreps_peak_4635	3.71519	103	NM_024490	ATP10A	4.36156	0.000192669	0.0283677	down	57194
chr17	74570581	74570621	diffreps_peak_6233	3.86512	40	NM_006456	ST6GALNAC2	6.79221	0.000136422	0.022615	down	10610
chr2	200298081	200298237	diffreps_peak_8104	3.1204	156	NM_015265	SATB2	50.7	0.000757888	0.06509	down	23314
chr6	145947981	145948560	diffreps_peak_13001	4.68573	579	NM_005670	EPM2A	2.14439	2.0619e-05	0.00580732	down	7957
chr16	27351503	27351520	diffreps_peak_5324	3.80609	17	ENST00000170630	IL4R	2.38657	0.000156283	0.0248327	down	3566
chr6	76604561	76604840	diffreps_peak_12612	5.10618	279	uc003pij.1	MYO6	11.0917	7.83108e-06	0.00266085	down	4646
chr13	28499461	28499940	diffreps_peak_3763	4.61774	479	NM_000209	PDX1	75.3	2.41136e-05	0.00648598	down	3651
chrX	154003081	154003320	diffreps_peak_16315	3.47772	239	NM_001288747	DKC1	2.90575	0.000332877	0.0410973	down	1736
chr19	9490732	9490815	diffreps_peak_6710	4.65878	83	NM_003451	ZNF177	9.51299	2.19391e-05	0.00610963	down	7730
chr4	155457341	155457580	diffreps_peak_11115	3.85745	239	NM_002669	PLRG1	9.61616	0.000138851	0.0227294	down	5356
chr19	53669101	53669600	diffreps_peak_7021	3.08411	499	NM_024733	ZNF665	2.18035	0.000823929	0.0683456	down	79788
chr8	120431370	120431585	diffreps_peak_14707	4.22132	215	NM_002514	NOV	3.72121	6.00726e-05	0.0126598	down	4856
chr1	222915878	222915961	diffreps_peak_1319	3.31516	83	ENST00000456298	FAM177B	15.2364	0.00048399	0.0500975	down	400823
chr11	138955	138960	diffreps_peak_2170	3.09288	5	uc001lnx.4	LOC100133161	59.1	0.000807462	0.0680413	down
chr6	56650601	56650677	diffreps_peak_12554	3.33343	76	ENST00000522538	DST	2.0306	0.000464052	0.0490451	down	667
chr3	113010041	113010500	diffreps_peak_9789	3.06093	459	NM_001164496	CFAP44	3.99051	0.000869091	0.0703721	down	55779
chr2	64858754	64858940	diffreps_peak_7424	3.37731	186	NM_014755	SERTAD2	2.41012	0.000419458	0.0461448	down	9792
chr16	84510981	84511320	diffreps_peak_5603	5.75481	339	NM_020947	TLDC1	2.58132	1.75868e-06	0.00077458	down	57707
chr7	115624315	115624480	diffreps_peak_13843	5.73446	165	NM_012252	TFEC	2.12129	1.84304e-06	0.000806818	down	22797
chr3	53215222	53215283	diffreps_peak_9517	3.04445	61	NM_006254	PRKCD	2.21012	0.000902721	0.0719872	down	5580
chr1	89578154	89578260	diffreps_peak_588	11.5051	106	NM_004120	GBP2	2.38326	3.1256e-12	1.28327e-07	down	2634
chr17	70119683	70120680	diffreps_peak_6202	3.0907	997	NM_000346	SOX9	2.32838	0.000811515	0.068278	down	6662
chr2	218604209	218604298	diffreps_peak_8217	3.52558	89	ENST00000423123	DIRC3	13.7188	0.000298142	0.0382261	down	729582
chr7	1610601	1610641	diffreps_peak_13219	3.12505	40	ENST00000252329	PSMG3	3.91413	0.000749805	0.06509	down	84262
chr8	62536268	62536280	diffreps_peak_14393	3.37511	12	NM_032466	ASPH	2.18667	0.000421591	0.0463383	down	444
chr19	43011457	43011640	diffreps_peak_6924	4.38626	183	NM_001712	CEACAM1	3.83163	4.109e-05	0.00973107	down	634
chr4	81208561	81208900	diffreps_peak_10688	6.19523	339	NM_004464	FGF5	7.81919	6.37923e-07	0.000330603	down	2250
chr14	61180361	61180560	diffreps_peak_4286	3.13023	199	NM_017420	SIX4	2.33491	0.000740924	0.06509	down	51804
chr8	99039643	99039760	diffreps_peak_14575	3.01693	117	NM_002380	MATN2	5.71098	0.000961775	0.0747057	down	4147
chr2	113181816	113181884	diffreps_peak_7713	7.87876	68	NM_001164463	RGPD8	29.0092	1.32204e-08	9.91698e-06	down	727851
chr6	42936611	42936723	diffreps_peak_12502	4.95712	112	NM_000287	PEX6	11.3051	1.10377e-05	0.00352904	down	5190
chr1	29042261	29042700	diffreps_peak_205	3.93204	439	ENST00000373816	GMEB1	2.62034	0.000116938	0.0202361	down	10691
chr6	112423741	112423993	diffreps_peak_12787	3.80198	252	NM_001033564	FAM229B	3.31304	0.00015777	0.0250253	down	619208
chr11	62607549	62607852	diffreps_peak_2509	3.15366	303	ENST00000525752	WDR74	2.45598	0.000702007	0.0641113	down	54663
chr1	26606212	26606240	diffreps_peak_181	3.03898	28	NM_031286	SH3BGRL3	56.5	0.000914152	0.0719872	down	83442
chr10	51949258	51949340	diffreps_peak_1752	4.20172	82	NM_019893	ASAH2	2.06562	6.2846e-05	0.0130804	down	56624
chr12	124156053	124156161	diffreps_peak_3678	5.02703	108	NM_024809	TCTN2	2.60255	9.3965e-06	0.00309156	down	79867
chr21	43938386	43938560	diffreps_peak_8851	4.20286	174	NM_018964	SLC37A1	2.61445	6.26819e-05	0.0130509	down	54020
chr19	37080516	37080603	diffreps_peak_6866	3.35145	87	NM_001145649	ZNF529	54.9	0.000445192	0.0474667	down	57711
chr9	5090738	5090900	diffreps_peak_14892	5.765	162	NM_004972	JAK2	2.03035	1.71791e-06	0.000758937	down	3717
chr7	143400073	143400260	diffreps_peak_14017	6.86302	187	NM_173678	TCAF2	4.15366	1.37082e-07	8.53895e-05	down	285966
chr6	31584061	31584798	diffreps_peak_12417	3.94808	737	NM_004847	AIF1	78.4	0.000112698	0.019743	down	199
chr9	40499341	40499660	diffreps_peak_15115	3.01144	319	uc004abr.1	CNTNAP3B	3.68452	0.000974	0.0753755	down	728577
chr17	8027360	8027410	diffreps_peak_5739	3.20846	50	NM_032580	HES7	2.40377	0.00061879	0.058701	down	84667
chr4	37953841	37954400	diffreps_peak_10511	6.36111	559	ENST00000402522	TBC1D1	2.61118	4.35401e-07	0.000236315	down	23216
chr17	35301041	35301380	diffreps_peak_5931	4.74891	339	NM_005568	LHX1	93.6	1.78276e-05	0.00515942	down	3975
chr8	133622407	133622500	diffreps_peak_14769	4.88876	93	NM_012472	LRRC6	8.64583	1.29192e-05	0.00394303	down	23639
chr2	43938601	43939160	diffreps_peak_7308	3.5874	559	uc002rte.3	PLEKHH2	3.93687	0.000258581	0.0346068	down	130271
chr12	8211021	8211540	diffreps_peak_2980	3.11785	519	NM_004054	C3AR1	3.45489	0.000762348	0.065394	down	719
chr3	45124981	45125380	diffreps_peak_9435	5.27183	399	NM_022842	CDCP1	103.5	5.34775e-06	0.00196747	down	64866
chr2	26532281	26532449	diffreps_peak_7186	3.04136	168	NM_001145169	ADGRF3	58.5	0.00090915	0.0719872	down	165082
chr11	120833301	120833640	diffreps_peak_2852	5.60915	339	NM_001282473	GRIK4	9.14286	2.45951e-06	0.00103188	down	2900
chr11	5735916	5736100	diffreps_peak_2234	6.65201	184	ENST00000450670	TRIM22	2.79595	2.22838e-07	0.000131663	down	10346
chr5	54398481	54398580	diffreps_peak_11443	3.93443	99	NM_006144	GZMA	12.5938	0.000116296	0.0201403	down	3001
chr1	89573241	89573600	diffreps_peak_585	6.5938	359	NM_004120	GBP2	8.96825	2.548e-07	0.000148544	down	2634
chr17	27402601	27403040	diffreps_peak_5829	4.56787	439	ENST00000359450	TIAF1	6.95376	2.70476e-05	0.00698479	down	9220
chr12	42726461	42726504	diffreps_peak_3185	3.55323	43	NM_201438	PPHLN1	6.19632	0.000279749	0.03634	down	51535
chr19	40736223	40736280	diffreps_peak_6898	4.42801	57	NM_001626	AKT2	2.71509	3.73245e-05	0.00904193	down	208
chr1	89651121	89651152	diffreps_peak_592	8.43104	31	NM_052941	GBP4	2.09026	3.70645e-09	3.00248e-06	down	115361
chr4	74902311	74902360	diffreps_peak_10633	3.89676	49	NM_002090	CXCL3	4.51919	0.000126834	0.0215646	down	2921
chr17	6683681	6684210	diffreps_peak_5722	6.98754	529	NM_153230	FBXO39	2.0585	1.02911e-07	6.5977e-05	down	162517
chr11	67226101	67226260	diffreps_peak_2554	3.32847	159	NM_145200	CABP4	7.22881	0.000469389	0.0490451	down	57010
chr3	195514781	195515160	diffreps_peak_10269	3.65603	379	NM_018406	MUC4	72.2	0.000220784	0.0309459	down	4585
chr14	76427321	76427419	diffreps_peak_4444	3.26783	98	NM_003239	TGFB3	2.55854	0.000539716	0.0533392	down	7043
chr8	23711961	23712320	diffreps_peak_14227	3.13494	359	NM_003155	STC1	2.75404	0.000732932	0.06509	down	6781
chr6	160160021	160160077	diffreps_peak_13130	9.45793	56	NM_004906	WTAP	3.86864	3.48396e-10	3.4911e-07	down	9589
chr10	91065718	91065800	diffreps_peak_1925	7.1581	82	NM_001547	IFIT2	2.38866	6.9487e-08	4.61352e-05	down	3433
chr17	80320401	80320960	diffreps_peak_6302	3.27544	559	NM_207459	TEX19	8.20339	0.000530345	0.0527352	down	400629
chr7	75611228	75611423	diffreps_peak_13600	3.35928	195	ENST00000439269	POR	4.73663	0.000437244	0.0474667	down	5447
chr19	18854921	18854965	diffreps_peak_6786	3.40027	44	NM_001098482	CRTC1	5.58654	0.000397858	0.0457942	down	23373
chr3	45132664	45132820	diffreps_peak_9436	3.31302	156	NM_022842	CDCP1	8.63303	0.000486383	0.0502934	down	64866
chr16	57418541	57418960	diffreps_peak_5449	10.2832	419	NM_002996	CX3CL1	2.30761	5.20914e-11	1.31522e-07	down	6376
chr3	36869761	36869866	diffreps_peak_9358	5.94257	105	NM_014831	TRANK1	2.23969	1.14139e-06	0.000541368	down	9881
chr7	89917547	89917666	diffreps_peak_13647	3.74062	119	NM_001039706	CFAP69	14.3906	0.00018171	0.027778	down	79846
chr20	23026269	23026460	diffreps_peak_8469	3.40991	191	NM_000361	THBD	56	0.000389129	0.0450785	down	7056
chr17	7484741	7485020	diffreps_peak_5734	6.75882	279	NM_001251	CD68	2.40237	1.74252e-07	0.000106102	down	968
chr8	110655465	110655655	diffreps_peak_14679	4.32349	190	ENST00000528569	SYBU	70.1	4.74801e-05	0.0107103	down	55638
chr11	120203981	120204320	diffreps_peak_2842	5.35528	339	NM_174926	TMEM136	3.55204	4.41282e-06	0.00167759	down	219902
chr1	6412284	6412309	diffreps_peak_46	3.32465	25	ENST00000473466	ACOT7	9.9798	0.000473532	0.0492436	down	11332
chr11	66613901	66614003	diffreps_peak_2549	3.2841	102	NM_005133	RCE1	63.8	0.000519881	0.0521795	down	9986
chr17	77045441	77045870	diffreps_peak_6262	6.25368	429	NM_030968	C1QTNF1	2.31517	5.57597e-07	0.000294522	down	114897
chr12	88509254	88509347	diffreps_peak_3440	3.14854	93	ENST00000397838	CEP290	2.22099	0.000710338	0.0645695	down	80184
chr1	160008041	160008480	diffreps_peak_966	3.04136	439	NM_002241	KCNJ10	58.5	0.00090915	0.0719872	down	3766
chr6	99282579	99283160	diffreps_peak_12724	3.58784	581	NM_005604	POU3F2	4.40404	0.00025832	0.0345747	down	5454
chr17	79269341	79269347	diffreps_peak_6286	3.52371	6	ENST00000539748	SLC38A10	3.06302	0.000299425	0.0382936	down	124565
chr6	157470581	157470820	diffreps_peak_13094	3.40991	239	uc003qqq.1	ARID1B	55.4	0.000389129	0.0450785	down	57492
chr4	106159121	106159480	diffreps_peak_10801	4.13985	359	NM_017628	TET2	83.1	7.24688e-05	0.0146317	down	54790
chr3	20167396	20167600	diffreps_peak_9292	3.01987	204	NM_003884	KAT2B	2.93376	0.000955276	0.0744779	down	8850
chr2	107029621	107029741	diffreps_peak_7663	6.82243	120	NM_001144013	RGPD3	7.46619	1.5051e-07	9.30848e-05	down	653489
chr14	76045201	76045580	diffreps_peak_4432	3.55323	379	NM_017791	FLVCR2	6.55844	0.000279748	0.03634	down	55640
chr2	200323781	200324160	diffreps_peak_8106	5.53153	379	uc021vuo.1	AK125157	90	2.94085e-06	0.00119423	down
chr8	73979521	73979693	diffreps_peak_14446	3.22587	172	NM_153225	SBSPON	61.7	0.000594464	0.0569953	down	157869
chr1	46978621	46979460	diffreps_peak_344	3.56525	839	NM_147192	DMBX1	66.4	0.000272115	0.0357611	down	127343
chr15	83213081	83213380	diffreps_peak_5071	6.87352	299	NM_030594	CPEB1	7.74644	1.33807e-07	8.34092e-05	down	64506
chr15	98515401	98515600	diffreps_peak_5133	3.15152	199	NM_183376	ARRDC4	3.93811	0.000705473	0.0642143	down	91947
chr5	32786681	32787140	diffreps_peak_11366	3.40991	459	NM_000908	NPR3	55.4	0.000389129	0.0450785	down	4883
chr1	150737113	150737240	diffreps_peak_890	10.7557	127	NM_004079	CTSS	2.58548	1.75501e-11	1.28327e-07	down	1520
chr2	113960261	113960840	diffreps_peak_7726	3.56525	579	ENST00000441564	PSD4	66.4	0.000272115	0.0357611	down	23550
chr5	71739401	71740118	diffreps_peak_11590	3.1596	717	NM_152625	ZNF366	2.50108	0.000692468	0.0634173	down	167465
chr5	126885921	126886380	diffreps_peak_11882	3.58784	459	ENST00000442138	PRRC1	4.38721	0.00025832	0.0345747	down	133619
chrX	106072241	106073313	diffreps_peak_16162	3.63435	1072	ENST00000481617	TBC1D8B	2.11725	0.000232087	0.0320687	down	54885
chr17	78443541	78443820	diffreps_peak_6279	5.41449	279	NM_002522	NPTX1	108.2	3.85041e-06	0.00149159	down	4884
chr8	125035683	125035836	diffreps_peak_14723	4.42839	153	NM_001039112	FER1L6	4.11134	3.72914e-05	0.00903656	down	654463
chrX	15320849	15320929	diffreps_peak_15826	4.21044	80	NM_080873	ASB11	3.18776	6.15977e-05	0.0128726	down	140456
chr5	142595751	142596160	diffreps_peak_11998	4.68923	409	ENST00000421521	ARHGAP26	5.73789	2.04535e-05	0.00576446	down	23092
chr14	24807141	24807420	diffreps_peak_4129	8.36827	279	uc001wpa.3	RIPK3	7.48208	4.28285e-09	3.44365e-06	down	11035
chr14	93397594	93398047	diffreps_peak_4529	3.04059	453	NM_001275	CHGA	4.23282	0.000910765	0.0719872	down	1113
chr17	76967581	76968140	diffreps_peak_6258	11.0315	559	NM_005567	LGALS3BP	4.76516	9.30068e-12	1.28327e-07	down	3959
chr2	28092761	28093140	diffreps_peak_7195	3.40991	379	NM_001287580	RBKS	55.4	0.000389129	0.0450785	down	64080
chr11	58956634	58956796	diffreps_peak_2477	4.06811	162	NM_015177	DTX4	6.1875	8.54851e-05	0.0165801	down	23220
chr9	35724568	35724721	diffreps_peak_15056	8.40545	153	NM_006289	TLN1	2.52503	3.93141e-09	3.17729e-06	down	7094
chr3	36871054	36871153	diffreps_peak_9359	9.09816	99	NM_014831	TRANK1	2.06543	7.97705e-10	7.05901e-07	down	9881
chr21	43862561	43862706	diffreps_peak_8850	3.72077	145	NM_018961	UBASH3A	60.7	0.000190209	0.0281393	down	53347
chr6	13790721	13790920	diffreps_peak_12301	3.18742	199	NM_001031713	MCUR1	3.43191	0.0006495	0.0608993	down	63933
chr17	38517941	38518240	diffreps_peak_5967	3.55323	299	NM_152219	GJD3	5.83815	0.000279749	0.03634	down	125111
chr17	48638428	48639062	diffreps_peak_6057	3.28951	634	NM_018896	CACNA1G	2.37798	0.000513436	0.0517708	down	8913
chr18	57571441	57571538	diffreps_peak_6545	3.04059	97	NM_021127	PMAIP1	4.36364	0.000910765	0.0719872	down	5366
chr9	125752781	125753048	diffreps_peak_15600	3.74298	267	uc004bnm.1	RABGAP1	14.4545	0.000180724	0.0276688	down	23637
chr14	105722581	105722886	diffreps_peak_4604	3.11007	305	NM_001242790	BRF1	10.125	0.000776116	0.0659785	down	2972
chr20	44757601	44757880	diffreps_peak_8596	3.54387	279	NM_001250	CD40	2.08661	0.000285844	0.0369816	down	958
chr11	138046	138111	diffreps_peak_2169	10.5677	65	uc001lnx.4	LOC100133161	11.237	2.70561e-11	1.28327e-07	down
chr2	100288999	100289051	diffreps_peak_7621	7.59818	52	NM_002285	AFF3	2.87812	2.52246e-08	1.81218e-05	down	3899
chr1	860259	860328	diffreps_peak_6	3.38282	69	ENST00000420190	SAMD11	4.47152	0.000414168	0.0460951	down	148398
chr7	42018197	42018200	diffreps_peak_13444	3.74482	3	NM_000168	GLI3	5.26936	0.000179964	0.0275913	down	2737
chr14	73128321	73128580	diffreps_peak_4391	5.06186	259	NM_012074	DPF3	18.0727	8.67247e-06	0.00288679	down	8110
chrX	155008781	155009080	diffreps_peak_16324	3.95736	299	NM_005840	SPRY3	74.2	0.000110317	0.0195183	down	10251
chr14	94084537	94084700	diffreps_peak_4536	3.72077	163	NM_020818	UNC79	60.1	0.000190209	0.0281393	down	57578
chrX	128788921	128788933	diffreps_peak_16225	4.35518	12	NM_017413	APLN	18.8182	4.41387e-05	0.0102598	down	8862
chr3	124826320	124826960	diffreps_peak_9874	4.17603	640	ENST00000314584	SLC12A8	9.61864	6.66761e-05	0.0137473	down	84561
chr19	38887541	38887740	diffreps_peak_6893	3.86511	199	NM_001042522	SPRED3	6.41718	0.000136422	0.022615	down	399473
chr11	32852053	32852178	diffreps_peak_2381	3.32847	125	NM_024081	PRRG4	7.22881	0.000469389	0.0490451	down	79056
chr17	71247111	71247246	diffreps_peak_6212	3.37789	135	ENST00000397671	CPSF4L	10.9531	0.0004189	0.0460951	down	642843
chr15	45778921	45778943	diffreps_peak_4784	4.41318	22	NM_013309	SLC30A4	2.41349	3.86204e-05	0.00928961	down	7782
chr7	98790641	98790724	diffreps_peak_13723	4.05164	83	NM_001145715	KPNA7	4.13695	8.87902e-05	0.0169945	down	402569
chr1	156812189	156812300	diffreps_peak_952	3.36937	111	NM_014215	INSRR	5.78341	0.000427198	0.046821	down	3645
chr9	117783121	117783420	diffreps_peak_15545	3.00698	299	NM_002160	TNC	5.31217	0.000984066	0.0760017	down	3371
chr14	91701321	91701523	diffreps_peak_4515	4.14517	202	NM_003485	GPR68	2.2444	7.15856e-05	0.0145041	down	8111
chr22	38213001	38213183	diffreps_peak_9081	5.22277	182	NM_001171690	GCAT	84.7	5.98732e-06	0.00214184	down	23464
chr19	19737351	19737380	diffreps_peak_6793	3.1204	29	NM_004720	LPAR2	50.2	0.000757888	0.06509	down	9170
chr22	45740301	45740538	diffreps_peak_9152	5.53152	237	NM_148674	SMC1B	90.5	2.94087e-06	0.00119423	down	27127
chr9	123364861	123365060	diffreps_peak_15565	3.11007	199	NM_001080497	MEGF9	11.8909	0.000776116	0.0659785	down	1955
chr6	410321	410540	diffreps_peak_12192	3.49423	219	NM_002460	IRF4	2.70314	0.000320459	0.0399863	down	3662
chr12	105197901	105198200	diffreps_peak_3531	3.56746	299	NM_032148	SLC41A2	2.17155	0.00027073	0.0357062	down	84102
chr14	81641795	81642020	diffreps_peak_4470	3.5099	225	NM_015859	GTF2A1	4.06725	0.000309103	0.0388447	down	2957
chr2	64202119	64202220	diffreps_peak_7420	3.94907	101	ENST00000354504	VPS54	4.43908	0.000112443	0.019743	down	51542
chr15	45779724	45779820	diffreps_peak_4785	5.15437	96	NM_013309	SLC30A4	3.24719	7.00857e-06	0.00243334	down	7782
chr6	138537241	138537640	diffreps_peak_12946	3.53577	399	NM_021635	PBOV1	4.96519	0.000291228	0.0375219	down	59351
chr8	77764261	77764960	diffreps_peak_14457	5.21459	699	NM_024721	ZFHX4	3.28175	6.10115e-06	0.00217671	down	79776
chr1	38077101	38077640	diffreps_peak_270	3.09666	539	ENST00000373059	RSPO1	4.59239	0.000800466	0.0677197	down	284654
chr1	3728644	3729080	diffreps_peak_36	3.22914	436	NM_014704	CEP104	2.52364	0.000590017	0.0569953	down	9731
chr8	144329081	144329740	diffreps_peak_14804	3.28951	659	ENST00000520584	ZFP41	2.42347	0.000513436	0.0517708	down	286128
chr1	209788217	209788300	diffreps_peak_1242	3.85412	83	NM_000228	LAMB3	2.55253	0.00013992	0.0228763	down	3914
chr13	57721621	57721835	diffreps_peak_3898	3.27594	214	NM_198441	PRR20A	4.41696	0.000529732	0.0527352	down	122183
chr19	13134784	13134800	diffreps_peak_6744	3.3014	16	NM_001271044	NFIX	59.6	0.000499574	0.0507029	down	4784
chr1	32663801	32663886	diffreps_peak_229	4.97636	85	NM_175852	TXLNA	2.39808	1.05595e-05	0.00341135	down	200081
chr1	1177825	1178026	diffreps_peak_10	5.63104	201	NM_001014980	FAM132A	19.9818	2.3386e-06	0.000989295	down	388581
chr10	43650344	43650500	diffreps_peak_1694	6.2548	156	NM_018590	CSGALNACT2	2.08362	5.56162e-07	0.000293943	down	55454
chr4	76944541	76944689	diffreps_peak_10656	10.9901	148	NM_001565	CXCL10	3.06551	1.023e-11	1.28327e-07	down	3627
chr2	40339221	40339720	diffreps_peak_7279	3.35145	499	ENST00000406785	SLC8A1	54.9	0.000445192	0.0474667	down	6546
chr11	33370692	33370700	diffreps_peak_2388	3.48781	8	NM_005734	HIPK3	2.18927	0.000325229	0.0403406	down	10114
chr7	87479195	87479260	diffreps_peak_13641	3.22208	65	NM_018843	SLC25A40	7.88194	0.000599676	0.0573586	down	55972
chr3	58376308	58376386	diffreps_peak_9559	4.04574	78	NM_017771	PXK	3.20188	9.00035e-05	0.0171702	down	54899
chr2	27730101	27730160	diffreps_peak_7190	3.1204	59	NM_001486	GCKR	50.2	0.000757888	0.06509	down	2646
chr5	6491330	6491980	diffreps_peak_11284	8.13128	650	NM_001145161	UBE2QL1	2.25773	7.3913e-09	5.74839e-06	down	134111
chr9	5569981	5570340	diffreps_peak_14902	10.2401	359	NM_025239	PDCD1LG2	2.0992	5.75246e-11	1.3793e-07	down	80380
chr8	61102441	61102544	diffreps_peak_14383	4.32349	103	NM_004056	CA8	70.1	4.74801e-05	0.0107103	down	767
chr3	49306029	49306740	diffreps_peak_9483	3.15338	711	NM_198562	C3orf62	2.07412	0.000702457	0.0641423	down	375341
chr5	160044870	160044980	diffreps_peak_12100	3.0114	110	NM_025153	ATP10B	57.6	0.000974094	0.0753755	down	23120
chr1	45923361	45923543	diffreps_peak_335	3.06267	182	NM_007170	TESK2	2.24788	0.000865624	0.0701739	down	10420
chr11	118318381	118318620	diffreps_peak_2828	5.35305	239	ENST00000529852	KMT2A	3.10781	4.43553e-06	0.00168475	down	4297
chr15	28802141	28802207	diffreps_peak_4645	3.57683	66	uc001zby.2	GOLGA6L1	69	0.000264953	0.0351448	down	283767
chr1	146467621	146467744	diffreps_peak_829	3.37789	123	NM_001278267	NBPF20	12.7455	0.0004189	0.0460951	down	100288142
chr1	118429198	118429275	diffreps_peak_744	3.98292	77	NM_017686	GDAP2	2.31324	0.000104012	0.018654	down	54834
chrX	46739120	46739260	diffreps_peak_15941	5.10734	140	NM_006915	RP2	2.01253	7.81024e-06	0.00266085	down	6102
chr6	46836901	46837041	diffreps_peak_12518	3.38074	140	uc011dwj.1	GPR116	2.19404	0.000416159	0.0460951	down
chr5	68876161	68876221	diffreps_peak_11547	3.14963	60	uc003jww.1	GTF2H2C	2.93111	0.000708552	0.0644342	down	728340
chr5	131825693	131825800	diffreps_peak_11922	5.33896	107	ENST00000458069	IRF1	3.56972	4.5818e-06	0.00172895	down	3659
chr3	39230541	39230800	diffreps_peak_9388	3.0114	259	NM_194293	XIRP1	57.6	0.000974094	0.0753755	down	165904
chr14	74164061	74164520	diffreps_peak_4404	3.82691	459	NM_031427	DNAL1	2.35148	0.000148966	0.0239089	down	83544
chr4	140586921	140587120	diffreps_peak_10982	3.17677	199	NM_002413	MGST2	2.98179	0.000665624	0.0618102	down	4258
chr16	4852527	4852951	diffreps_peak_5211	3.43466	424	NM_024589	ROGDI	2.99884	0.000367574	0.0441806	down	79641
chr14	37667117	37667160	diffreps_peak_4175	3.64355	43	NM_138731	MIPOL1	72.6	0.000227224	0.0316362	down	145282
chr1	47079021	47079540	diffreps_peak_346	4.73	519	ENST00000371940	MOB3C	2.08285	1.86211e-05	0.00534888	down	148932
chr6	33989821	33990540	diffreps_peak_12435	5.22277	719	NM_000841	GRM4	84.7	5.98732e-06	0.00214184	down	2914
chr19	38847123	38847140	diffreps_peak_6892	3.57683	17	NM_021185	CATSPERG	69	0.000264953	0.0351448	down	57828
chr5	60049321	60049580	diffreps_peak_11501	4.56768	259	NM_024930	ELOVL7	11.1515	2.70598e-05	0.00698479	down	79993
chrX	48566081	48566380	diffreps_peak_15951	3.6471	299	NM_003173	SUV39H1	2.11791	0.00022537	0.0314723	down	6839
chr13	44432921	44433033	diffreps_peak_3846	3.60133	112	NM_144974	CCDC122	5.33173	0.000250419	0.0338881	down	160857
chr21	35896824	35896935	diffreps_peak_8797	3.74955	111	NM_001285393	RCAN1	2.29808	0.000178011	0.0274272	down	1827
chr10	90703161	90703460	diffreps_peak_1913	3.44478	299	uc010qmz.1	ACTA2	67.9	0.000359104	0.043445	down	59
chr9	5054562	5054640	diffreps_peak_14888	9.56643	78	NM_004972	JAK2	2.21611	2.71378e-10	2.87038e-07	down	3717
chr2	168108061	168108520	diffreps_peak_7939	3.22587	459	uc002udy.3	XIRP2	61.7	0.000594464	0.0569953	down	129446
chr14	24474201	24474458	diffreps_peak_4123	3.1204	257	ENST00000545240	DHRS4L2	50.2	0.000757888	0.06509	down	317749
chr2	143797996	143798160	diffreps_peak_7836	4.83491	164	NM_003937	KYNU	4.82906	1.46249e-05	0.00438102	down	8942
chr1	206664481	206664760	diffreps_peak_1218	4.18998	279	ENST00000367119	C1orf147	12.4141	6.45682e-05	0.0133816	down	574431
chr6	7577191	7577275	diffreps_peak_12249	8.317	84	NM_004415	DSP	2.34569	4.81951e-09	3.84131e-06	down	1832
chr22	36057401	36057820	diffreps_peak_9060	10.2862	419	NM_030641	APOL6	2.1403	5.17393e-11	1.31522e-07	down	80830
chr10	129537701	129538600	diffreps_peak_2153	3.34803	899	NM_207426	FOXI2	2.65351	0.000448719	0.0477107	down	399823
chr20	55934121	55934500	diffreps_peak_8653	3.89929	379	NM_001190472	MTRNR2L3	2.89559	0.000126098	0.0214541	down	100462983
chr19	55696869	55697020	diffreps_peak_7036	3.3343	151	NM_002842	PTPRH	4.97153	0.000463128	0.0490024	down	5794
chr2	107032305	107032445	diffreps_peak_7664	6.92354	140	NM_001144013	RGPD3	7.57655	1.19251e-07	7.54477e-05	down	653489
chr1	89573761	89573974	diffreps_peak_586	6.80755	213	NM_004120	GBP2	2.21685	1.55758e-07	9.57835e-05	down	2634
chr12	77242161	77242170	diffreps_peak_3395	6.33797	9	NM_015336	ZDHHC17	2.06181	4.59232e-07	0.00024739	down	23390
chr4	74609301	74609433	diffreps_peak_10632	5.50803	132	NM_000584	CXCL8	2.26148	3.10431e-06	0.00125063	down	3576
chr14	45672392	45672580	diffreps_peak_4198	3.40991	188	NM_018353	MIS18BP1	55.4	0.000389129	0.0450785	down	55320
chr1	173578861	173579120	diffreps_peak_1047	6.59373	259	NM_198493	ANKRD45	8.14904	2.54841e-07	0.000148544	down	339416
chr17	44845677	44846165	diffreps_peak_6027	3.10214	488	NM_030753	WNT3	2.53297	0.000790415	0.0670133	down	7473
chr2	191364740	191365240	diffreps_peak_8065	5.08531	500	NM_017694	MFSD6	2.68212	8.2165e-06	0.00276255	down	54842
chr12	94700901	94701140	diffreps_peak_3475	3.81878	239	NM_005761	PLXNC1	4.23684	0.000151782	0.0242554	down	10154
chr7	6628961	6629005	diffreps_peak_13261	3.90074	44	ENST00000396706	ZDHHC4	76.9	0.000125677	0.0214204	down	55146
chr1	202909952	202910140	diffreps_peak_1186	5.43933	188	NM_015999	ADIPOR1	2.01935	3.63641e-06	0.00142119	down	51094
chr11	67222817	67223100	diffreps_peak_2553	3.05369	283	NM_145200	CABP4	5.00481	0.000883711	0.0709567	down	57010
chr17	74669731	74670720	diffreps_peak_6235	3.21025	989	NM_001008528	MXRA7	2.02745	0.000616238	0.0585293	down	439921
chr4	113359639	113359802	diffreps_peak_10864	3.27819	163	NM_025144	ALPK1	3.15	0.000526999	0.0525502	down	80216
chr9	32498309	32498564	diffreps_peak_15022	11.2877	255	ENST00000542096	DDX58	2.62936	5.15575e-12	1.28327e-07	down	23586
chr1	25226161	25226600	diffreps_peak_170	8.69947	439	NM_004350	RUNX3	2.12737	1.9977e-09	1.67219e-06	down	864
chr9	35720429	35720506	diffreps_peak_15055	10.9413	77	NM_006289	TLN1	2.33772	1.14484e-11	1.28327e-07	down	7094
chr1	173628241	173628440	diffreps_peak_1049	4.39317	199	NM_198493	ANKRD45	10.6162	4.0442e-05	0.00960392	down	339416
chr17	32646065	32646240	diffreps_peak_5902	3.23966	175	NM_005623	CCL8	63.2	0.000575885	0.0560132	down	6355
chr9	123520241	123520500	diffreps_peak_15569	3.49292	259	NM_012164	FBXW2	4.30769	0.000321425	0.0400244	down	26190
chr2	87034621	87034905	diffreps_peak_7543	3.56525	284	NM_001145873	CD8A	66.4	0.000272115	0.0357611	down	925
chr7	92761861	92762100	diffreps_peak_13691	7.78795	239	NM_152703	SAMD9L	2.01078	1.62948e-08	1.20924e-05	down	219285
chr1	146424841	146424956	diffreps_peak_828	3.76076	115	NM_001278267	NBPF20	12.4219	0.000173477	0.0269713	down	100288142
chr16	68592277	68592380	diffreps_peak_5486	3.55737	103	uc002ewb.3	ZFP90	3.13596	0.000277097	0.0362854	down	146198
chr18	22811434	22811494	diffreps_peak_6424	3.58468	60	ENST00000577720	ZNF521	3.83979	0.000260209	0.0347562	down	25925
chr7	138266441	138266516	diffreps_peak_13987	4.64095	75	NM_003852	TRIM24	3.05502	2.28585e-05	0.00629388	down	8805
chr16	3612900	3612920	diffreps_peak_5198	7.00254	20	ENST00000324659	NLRC3	9.49711	9.94169e-08	6.39719e-05	down	197358
chr6	152702261	152702460	diffreps_peak_13058	3.10391	199	NM_033071	SYNE1	2.08565	0.000787215	0.066791	down	23345
chr6	160174321	160174646	diffreps_peak_13134	10.964	325	uc003qso.4	WTAP	3.25734	1.0865e-11	1.28327e-07	down	9589
chr8	70571361	70571620	diffreps_peak_14430	5.17276	259	NM_015170	SULF1	4.01698	6.71797e-06	0.00234804	down	23213
chr10	88768221	88769180	diffreps_peak_1899	4.96783	959	NM_133447	AGAP11	2.94393	1.07689e-05	0.00346675	down	119385
chr10	43597789	43598077	diffreps_peak_1692	11.4795	288	NM_020630	RET	2.42234	3.31538e-12	1.28327e-07	down	5979
chrX	100806551	100806616	diffreps_peak_16134	3.44827	65	NM_016608	ARMCX1	2.04345	0.000356233	0.043288	down	51309
chr10	123845761	123846420	diffreps_peak_2109	4.10796	659	NM_001291876	TACC2	76.4	7.79895e-05	0.0154452	down	10579
chr2	69575302	69575320	diffreps_peak_7464	7.56817	18	NM_002056	GFPT1	2.24299	2.70289e-08	1.93299e-05	down	2673
chr17	33905061	33905420	diffreps_peak_5919	3.66318	359	NM_000286	PEX12	3.73115	0.000217178	0.0306852	down	5193
chr1	52873953	52874132	diffreps_peak_382	3.40991	179	ENST00000528457	ZCCHC11	56	0.000389129	0.0450785	down	23318
chr19	37096214	37096632	diffreps_peak_6867	4.1276	418	ENST00000460670	ZNF382	3.32101	7.45422e-05	0.0149702	down	84911
chr16	12021229	12021736	diffreps_peak_5230	7.1554	507	ENST00000399147	RP11-166B2.1	9.87434	6.99198e-08	4.63693e-05	down
chr1	32092390	32092640	diffreps_peak_221	4.72695	250	NM_001525	HCRTR1	6.46154	1.87521e-05	0.00536609	down	3061
chr2	121010874	121011307	diffreps_peak_7758	5.26231	433	ENST00000412383	RALB	2.37208	5.46622e-06	0.00200126	down	5899
chr6	36358328	36359060	diffreps_peak_12462	4.29006	732	NM_152990	PXT1	2.57902	5.12787e-05	0.0113704	down	222659
chr17	7983661	7983980	diffreps_peak_5738	3.1204	319	ENST00000399413	AC129492.6	50.2	0.000757888	0.06509	down
chr7	27166561	27166689	diffreps_peak_13357	4.57137	128	ENST00000521779	HOXA3	6.52525	2.68306e-05	0.00697655	down	3200
chr1	178834281	178834920	diffreps_peak_1088	5.73683	639	NM_004673	ANGPTL1	2.09463	1.83303e-06	0.000803432	down	9068
chr1	67208755	67208960	diffreps_peak_495	3.66247	205	NM_032291	SGIP1	11.8438	0.000217535	0.0306852	down	84251
chr11	8127596	8128000	diffreps_peak_2245	3.1204	404	NM_024557	RIC3	50.2	0.000757888	0.06509	down	79608
chr1	207874863	207874963	diffreps_peak_1229	3.59793	100	NM_175710	CR1L	61.2	0.000252389	0.0340225	down	1379
chrX	18582596	18582642	diffreps_peak_15845	3.21626	46	NM_003159	CDKL5	2.25639	0.000607772	0.0578997	down	6792
chr3	108269061	108269580	diffreps_peak_9765	3.98592	519	NM_020890	KIAA1524	3.23088	0.000103295	0.0186009	down	57650
chr9	21967861	21968120	diffreps_peak_14993	6.94613	259	NM_000077	CDKN2A	5.43852	1.13206e-07	7.19982e-05	down	1029
chr5	13690801	13691520	diffreps_peak_11298	4.36461	719	NM_001369	DNAH5	2.4011	4.31906e-05	0.0100893	down	1767
chr6	53516481	53516860	diffreps_peak_12538	4.34031	379	NM_001003760	KLHL31	87.8	4.5676e-05	0.0105407	down	401265
chr3	157814881	157816109	diffreps_peak_10071	4.66183	1228	NM_003030	SHOX2	2.79104	2.17859e-05	0.00607086	down	6474
chr9	2029241	2029247	diffreps_peak_14847	3.35928	6	NM_003070	SMARCA2	4.54941	0.000437244	0.0474667	down	6595
chr2	7037001	7037320	diffreps_peak_7085	9.02963	319	NM_080657	RSAD2	2.08892	9.34056e-10	8.17793e-07	down	91543
chr2	179741321	179741840	diffreps_peak_8011	4.32349	519	ENST00000409284	CCDC141	70.1	4.74801e-05	0.0107103	down	285025
chr5	115782701	115783260	diffreps_peak_11847	4.03452	559	ENST00000257414	SEMA6A	4.7037	9.23587e-05	0.0173805	down	57556
chr2	40336541	40336920	diffreps_peak_7278	3.40991	379	ENST00000406785	SLC8A1	56	0.000389129	0.0450785	down	6546
chr8	81887561	81888000	diffreps_peak_14481	3.06349	439	NM_018440	PAG1	12.6364	0.000863988	0.0700904	down	55824
chr1	151090901	151091300	diffreps_peak_892	3.74924	399	ENST00000368917	GABPB2	3.37037	0.00017814	0.0274282	down	126626
chr1	3382568	3382757	diffreps_peak_32	4.16263	189	ENST00000378373	ARHGEF16	6.55128	6.87652e-05	0.0140455	down	27237
chr18	61570134	61570460	diffreps_peak_6562	10.3972	326	NM_002575	SERPINB2	3.92125	4.00649e-11	1.28327e-07	down	5055
chr1	213140455	213140840	diffreps_peak_1268	3.72077	385	uc001hju.2	VASH2	60.1	0.000190209	0.0281393	down	79805
chr19	40909612	40910020	diffreps_peak_6903	4.60829	408	uc002onq.3	PRX	93.1	2.4644e-05	0.0066014	down	57716
chr11	10580361	10580844	diffreps_peak_2276	3.06869	483	NM_006691	LYVE1	14.0909	0.000853703	0.069536	down	10894
chr1	51763781	51764740	diffreps_peak_365	7.11198	959	ENST00000262676	TTC39A	9.09091	7.72724e-08	5.08151e-05	down	22996
chr20	37535621	37535697	diffreps_peak_8558	3.11007	76	NM_015568	PPP1R16B	10.2188	0.000776116	0.0659785	down	26051
chr1	65900621	65900820	diffreps_peak_469	4.44329	199	NM_017526	LEPROT	2.62009	3.6034e-05	0.00876847	down	54741
chr1	57140053	57140195	diffreps_peak_407	3.05873	142	NM_006252	PRKAA2	5.58282	0.000873508	0.0703721	down	5563
chr5	68715194	68715520	diffreps_peak_11544	5.82273	326	ENST00000413223	MARVELD2	2.09119	1.50407e-06	0.000680957	down	153562
chr10	75071591	75071672	diffreps_peak_1829	3.85745	81	NM_145170	CFAP70	9.61616	0.000138851	0.0227294	down	118491
chr19	37099421	37099740	diffreps_peak_6868	5.53152	319	ENST00000435416	ZNF382	91	2.94088e-06	0.00119423	down	84911
chr2	47355901	47357000	diffreps_peak_7336	3.74651	1099	NM_173649	C2orf61	3.81527	0.000179261	0.0275201	down	285051
chr19	41255821	41255828	diffreps_peak_6906	3.52036	7	NM_198476	C19orf54	2.3086	0.000301748	0.038528	down	284325
chr22	50617362	50617520	diffreps_peak_9172	3.11007	158	NM_052839	PANX2	10.125	0.000776116	0.0659785	down	56666
chr20	9374234	9374325	diffreps_peak_8415	3.42306	91	NM_000933	PLCB4	3.01178	0.000377518	0.04501	down	5332
chr16	67428321	67428660	diffreps_peak_5475	4.05613	339	NM_013304	ZDHHC1	3.49815	8.78752e-05	0.0168869	down	29800
chr17	43337920	43338060	diffreps_peak_6008	4.49608	140	ENST00000543122	SPATA32	16.4545	3.19094e-05	0.00795694	down	124783
chr1	89575359	89575553	diffreps_peak_587	3.64276	194	NM_004120	GBP2	2.30584	0.000227638	0.0316812	down	2634
chr6	152671752	152671905	diffreps_peak_13056	5.20213	153	NM_033071	SYNE1	2.33228	6.27872e-06	0.00222996	down	23345
chr2	179226441	179226542	diffreps_peak_8008	3.40991	101	NM_032523	OSBPL6	55.4	0.000389129	0.0450785	down	114880
chr10	91172394	91172679	diffreps_peak_1929	10.1045	285	uc001kgc.4	LIPA	2.06593	7.86174e-11	1.3793e-07	down	3988
chr6	131571298	131571520	diffreps_peak_12897	3.22587	222	NM_004842	AKAP7	61.7	0.000594464	0.0569953	down	9465
chr6	5087381	5087455	diffreps_peak_12232	3.04136	74	NM_001145115	PPP1R3G	58.5	0.00090915	0.0719872	down	648791
chr2	87190151	87190220	diffreps_peak_7547	7.89057	69	NM_001024457	RGPD1	49.9746	1.28656e-08	9.67595e-06	down	400966
chrX	51079561	51080180	diffreps_peak_15967	3.38282	619	NM_153183	NUDT10	4.47152	0.000414168	0.0460951	down	170685
chr19	42348141	42348520	diffreps_peak_6912	3.65603	379	NM_173506	LYPD4	72.2	0.000220784	0.0309459	down	147719
chrX	49144101	49144520	diffreps_peak_15955	3.1204	419	NM_033215	PPP1R3F	50.2	0.000757888	0.06509	down	89801
chr6	31983232	31983360	diffreps_peak_12421	3.27436	128	NM_001002029	C4B	4.17508	0.000531665	0.0527352	down	721
chr22	32937621	32937699	diffreps_peak_9028	3.40957	78	NM_003490	SYN3	64.3	0.00038943	0.0450785	down	8224
chr7	4832341	4833060	diffreps_peak_13247	4.04199	719	NM_014855	AP5Z1	2.02623	9.07835e-05	0.0172802	down	9907
chrX	128630726	128630848	diffreps_peak_16223	4.29999	122	NM_003069	SMARCA1	2.11452	5.012e-05	0.0111793	down	6594
chr10	91065881	91066320	diffreps_peak_1926	6.65208	439	NM_001547	IFIT2	2.20726	2.22805e-07	0.000131663	down	3433
chr4	154624441	154624940	diffreps_peak_11112	3.05441	499	NM_003264	TLR2	2.91267	0.000882244	0.0708882	down	7097
chr1	16901651	16901724	diffreps_peak_128	4.35865	73	NM_017940	NBPF1	2.05947	4.37873e-05	0.0102026	down	55672
chr14	34149808	34150248	diffreps_peak_4163	3.72077	440	ENST00000547068	NPAS3	60.1	0.000190209	0.0281393	down	64067
chr12	25056201	25056420	diffreps_peak_3094	3.1204	219	ENST00000599478	AC026310.1	50.7	0.000757888	0.06509	down
chr1	149285361	149285760	diffreps_peak_853	3.12776	399	uc010pbf.2	LOC388692	2.31739	0.000745136	0.06509	down	388692
chr1	89572341	89572740	diffreps_peak_584	3.0826	399	NM_004120	GBP2	2.06191	0.000826806	0.0683456	down	2634
chr21	47989541	47989760	diffreps_peak_8901	3.1204	219	NM_015151	DIP2A	50.7	0.000757888	0.06509	down	23181
chr13	58298745	58299880	diffreps_peak_3903	5.48858	1135	NM_001040429	PCDH17	2.0952	3.24656e-06	0.00129948	down	27253
chr1	51791641	51791648	diffreps_peak_366	3.40991	7	ENST00000422925	TTC39A	56	0.000389129	0.0450785	down	22996
chr15	25966803	25967056	diffreps_peak_4634	7.51216	253	NM_024490	ATP10A	3.06308	3.07499e-08	2.18022e-05	down	57194
chr1	149883351	149883532	diffreps_peak_867	3.04136	181	NM_014849	SV2A	58.5	0.00090915	0.0719872	down	9900
chr6	134349518	134349800	diffreps_peak_12918	4.40388	282	NM_145176	SLC2A12	4.16473	3.94565e-05	0.00945144	down	154091
chr14	93401201	93401641	diffreps_peak_4530	5.82802	440	NM_001301690	CHGA	94.7	1.48588e-06	0.00067412	down	1113
chr1	28920541	28921088	diffreps_peak_202	4.78396	547	NM_152304	RAB42	17.4	1.64452e-05	0.00483165	down	115273
chr5	148630921	148630982	diffreps_peak_12039	3.9556	61	NM_014945	ABLIM3	5.74009	0.000110764	0.0195873	down	22885
chr4	66467561	66467780	diffreps_peak_10612	3.21503	219	NM_004439	EPHA5	62.7	0.0006095	0.0579942	down	2044
chr21	35335461	35335880	diffreps_peak_8792	3.1204	419	NM_001288961	LINC00649	50.7	0.000757888	0.06509	down	100506334
chr1	145316511	145316684	diffreps_peak_812	11.6755	173	NM_001039703	NBPF10	3.31469	2.11096e-12	1.28327e-07	down	100132406
chr8	70747088	70747299	diffreps_peak_14434	5.54897	211	NM_030958	SLCO5A1	116	2.82509e-06	0.00116494	down	81796
chr15	72578141	72578440	diffreps_peak_4982	3.43127	299	NM_052840	CELF6	67	0.000370447	0.0443286	down	60677
chr10	106124490	106124647	diffreps_peak_2046	3.039	157	NM_001008723	CFAP58	3.99507	0.000914122	0.0719872	down	159686
chr6	126221161	126221167	diffreps_peak_12859	3.39027	6	ENST00000433571	NCOA7	3.96199	0.000407129	0.045992	down	135112
chr7	42267249	42267320	diffreps_peak_13447	7.72505	71	ENST00000448703	GLI3	3.83502	1.88343e-08	1.37997e-05	down	2737
chr17	66287226	66287380	diffreps_peak_6193	3.58146	154	NM_004694	SLC16A6	16.6545	0.000262144	0.0349729	down	9120
chr12	123194361	123194392	diffreps_peak_3668	4.22085	31	ENST00000356987	HCAR1	15.4	6.01388e-05	0.0126598	down	27198
chr1	108769300	108769400	diffreps_peak_684	3.1204	100	NM_001143989	NBPF4	50.2	0.000757888	0.06509	down	148545
chr21	30671115	30671274	diffreps_peak_8758	3.70522	159	NM_001186	BACH1	3.44646	0.000197143	0.0288774	down	571
chr18	42532341	42533305	diffreps_peak_6479	7.27714	964	NM_015559	SETBP1	3.23183	5.28275e-08	3.58852e-05	down	26040
chr10	126448261	126448520	diffreps_peak_2131	3.1204	259	NM_212554	METTL10	50.2	0.000757888	0.06509	down	399818
chr4	76962266	76962568	diffreps_peak_10660	6.3879	302	ENST00000503860	CXCL11	5.99367	4.09356e-07	0.000224214	down	6373
chr1	173856861	173857100	diffreps_peak_1056	4.21869	239	ENST00000367701	ZBTB37	4.26386	6.04374e-05	0.0127072	down	84614
chr14	38678541	38679080	diffreps_peak_4178	5.92117	539	NM_001049	SSTR1	20.8364	1.19903e-06	0.000562266	down	6751
chr6	161043694	161043854	diffreps_peak_13147	3.11007	160	NM_005577	LPA	10.2969	0.000776116	0.0659785	down	4018
chr17	54939221	54939279	diffreps_peak_6081	3.60133	58	NM_003647	DGKE	5.03687	0.000250419	0.0338881	down	8526
chr4	76923701	76924180	diffreps_peak_10653	3.35928	479	NM_002416	CXCL9	4.52964	0.000437244	0.0474667	down	4283
chr17	76458925	76459159	diffreps_peak_6249	6.1475	234	NM_173628	DNAH17	4.42778	7.12031e-07	0.000363596	down	8632
chr2	62080993	62081278	diffreps_peak_7397	4.73347	285	NM_032180	FAM161A	2.89388	1.84727e-05	0.00531308	down	84140
chr9	35697333	35697913	diffreps_peak_15054	9.28219	580	NM_006289	TLN1	2.40972	5.22173e-10	4.85629e-07	down	7094
chr5	54429239	54429356	diffreps_peak_11447	3.11007	117	NM_152623	CDC20B	11.7818	0.000776116	0.0659785	down	166979
chr10	25887861	25888680	diffreps_peak_1618	3.13021	819	NM_020752	GPR158	4.82692	0.000740957	0.06509	down	57512
chr1	228404121	228404160	diffreps_peak_1372	4.24382	39	NM_052843	OBSCN	71.1	5.70402e-05	0.0121686	down	84033
chr1	79002090	79002300	diffreps_peak_542	3.72077	210	NM_000959	PTGFR	60.7	0.000190209	0.0281393	down	5737
chr2	20212169	20212455	diffreps_peak_7136	3.52499	286	NM_002381	MATN3	2.7389	0.000298546	0.0382261	down	4148
chr5	140557601	140557960	diffreps_peak_11977	3.65603	359	ENST00000239444	PCDHB8	72.2	0.000220784	0.0309459	down	56128
chr14	24895739	24895900	diffreps_peak_4133	3.38096	161	NM_001039771	CBLN3	3.02677	0.000415946	0.0460951	down	643866
chr1	120263101	120263520	diffreps_peak_757	3.71413	419	ENST00000369407	PHGDH	71.7	0.000193141	0.0284106	down	26227
chr10	46146601	46146860	diffreps_peak_1708	3.11007	259	ENST00000335258	ZFAND4	11.8909	0.000776116	0.0659785	down	93550
chr5	138762021	138762046	diffreps_peak_11961	3.52371	25	NM_152686	DNAJC18	3.17123	0.000299425	0.0382936	down	202052
chr13	113773281	113773820	diffreps_peak_4088	3.36485	539	NM_000131	F7	6.14935	0.000431668	0.0470936	down	2155
chr19	52704601	52704947	diffreps_peak_7016	4.65481	346	ENST00000462990	PPP2R1A	2.52915	2.21408e-05	0.00615638	down	5518
chr8	77775761	77776200	diffreps_peak_14458	3.94806	439	NM_024721	ZFHX4	3.25176	0.000112704	0.019743	down	79776
chr7	22232601	22232900	diffreps_peak_13315	5.8813	299	ENST00000405243	RAPGEF5	6.49237	1.31432e-06	0.000608894	down	9771
chr8	39785421	39785720	diffreps_peak_14306	3.25949	299	NM_002164	IDO1	2.14881	0.000550189	0.0542258	down	3620
chr17	56682338	56682490	diffreps_peak_6095	3.48611	152	NM_031272	TEX14	68.5	0.000326503	0.0404407	down	56155
chr12	113344738	113344860	diffreps_peak_3595	4.11312	122	NM_002534	OAS1	2.13272	7.70683e-05	0.0153636	down	4938
chr1	40766401	40766760	diffreps_peak_282	3.56575	359	NM_001852	COL9A2	16.0727	0.000271802	0.0357611	down	1298
chr15	25924221	25924980	diffreps_peak_4631	3.30686	759	NM_024490	ATP10A	2.82883	0.000493328	0.0507029	down	57194
chr6	160148531	160148735	diffreps_peak_13128	10.935	204	NM_152857	WTAP	3.31929	1.16152e-11	1.28327e-07	down	9589
chr5	153415801	153415880	diffreps_peak_12065	3.66101	79	ENST00000522634	FAM114A2	2.32998	0.00021827	0.0307612	down	10827
chr21	44579175	44579180	diffreps_peak_8859	3.30752	5	ENST00000433840	AP001631.10	12.9219	0.000492589	0.0507029	down
chr21	40648098	40648139	diffreps_peak_8825	3.5099	41	NM_018963	BRWD1	3.80541	0.000309103	0.0388447	down	54014
chr17	48275092	48275146	diffreps_peak_6055	3.5096	54	NM_000088	COL1A1	7.62712	0.000309315	0.0388447	down	1277
chr13	108959301	108959500	diffreps_peak_4068	3.10242	199	NM_006573	TNFSF13B	2.91444	0.000789906	0.0669768	down	10673
chr17	67242701	67242980	diffreps_peak_6200	3.1204	279	NM_018672	ABCA5	50.2	0.000757888	0.06509	down	23461
chr22	31679121	31679274	diffreps_peak_9017	3.11681	153	NM_052880	PIK3IP1	2.50805	0.000764171	0.0655254	down	113791
chr3	132319941	132320260	diffreps_peak_9928	5.74171	319	NM_016557	ACKR4	4.95663	1.81256e-06	0.000795079	down	51554
chr9	123691391	123691451	diffreps_peak_15575	4.08215	60	NM_001190945	TRAF1	6.33862	8.27665e-05	0.0161322	down	7185
chr19	7966141	7966420	diffreps_peak_6702	3.40991	279	NM_025061	LRRC8E	56	0.000389129	0.0450785	down	80131
chr18	52571101	52571340	diffreps_peak_6523	6.25374	239	NM_025214	CCDC68	2.36969	5.57524e-07	0.000294522	down	80323
chr1	2131181	2131880	diffreps_peak_20	5.99764	699	NM_001282670	FAAP20	2.68868	1.00544e-06	0.00048551	down	199990
chr3	176804752	176804829	diffreps_peak_10171	3.5096	77	ENST00000431674	TBL1XR1	8.30275	0.000309315	0.0388447	down	79718
chrX	153291901	153292120	diffreps_peak_16308	3.9864	219	NM_004992	MECP2	2.22822	0.000103181	0.0186009	down	4204
chr9	35732071	35732392	diffreps_peak_15058	10.2936	321	NM_006289	TLN1	2.22199	5.08666e-11	1.31086e-07	down	7094
chr22	31983721	31983898	diffreps_peak_9019	3.1204	177	ENST00000425671	SFI1	50.2	0.000757888	0.06509	down	9814
chr10	91066641	91067380	diffreps_peak_1927	3.67876	739	NM_001547	IFIT2	2.2289	0.000209529	0.0300345	down	3433
chr9	114304421	114305260	diffreps_peak_15508	4.08214	839	NM_133464	ZNF483	5.8125	8.27669e-05	0.0161322	down	158399
chr12	7125661	7125842	diffreps_peak_2971	4.03511	181	NM_005768	LPCAT3	10.202	9.22336e-05	0.0173795	down	10162
chr17	9145221	9145620	diffreps_peak_5746	5.93663	399	NM_004822	NTN1	10.1042	1.15711e-06	0.000546568	down	9423
chr2	113588041	113588150	diffreps_peak_7718	9.63928	109	NM_000576	IL1B	2.83457	2.29465e-10	2.48929e-07	down	3553
chr13	52706981	52707360	diffreps_peak_3889	3.46149	379	NM_002498	NEK3	2.49581	0.000345549	0.0422772	down	4752
chr12	69247361	69247820	diffreps_peak_3363	5.08315	459	NM_001874	CPM	2.41161	8.25745e-06	0.00277416	down	1368
chr1	1391181	1391296	diffreps_peak_18	8.29493	115	NM_001039211	ATAD3C	38.1719	5.07071e-09	4.02856e-06	down	219293
chr1	95001621	95001720	diffreps_peak_636	3.62074	99	NM_001993	F3	2.03189	0.000239476	0.0327244	down	2152
chr2	23920181	23920520	diffreps_peak_7151	3.14321	339	uc002reg.3	KLHL29	2.51696	0.000719108	0.06509	down	114818
chr7	112091074	112091100	diffreps_peak_13834	3.12611	26	ENST00000476927	IFRD1	2.02455	0.000747977	0.06509	down	3475
chr7	22766765	22766900	diffreps_peak_13325	4.05869	135	NM_000600	IL6	2.29625	8.73602e-05	0.0168736	down	3569
chr3	174814701	174815081	diffreps_peak_10158	3.22914	380	NM_207015	NAALADL2	2.62225	0.000590016	0.0569953	down	254827
chrX	18627584	18627690	diffreps_peak_15846	4.90966	106	NM_003159	CDKL5	2.48733	1.23123e-05	0.00380807	down	6792
chr1	119467381	119467440	diffreps_peak_750	5.56763	59	NM_152380	TBX15	5.88552	2.70628e-06	0.00112048	down	6913
chr3	113049014	113049240	diffreps_peak_9791	4.90597	226	NM_001164496	CFAP44	6.6532	1.24173e-05	0.00383298	down	55779
chr3	195029514	195029566	diffreps_peak_10262	3.6295	52	NM_012287	ACAP2	3.86563	0.000234695	0.0323698	down	23527
chr3	50621101	50621320	diffreps_peak_9495	3.72077	219	NM_016173	HEMK1	60.7	0.000190209	0.0281393	down	51409
chr14	62536320	62536480	diffreps_peak_4299	4.75773	160	NM_031914	SYT16	7.99519	1.74691e-05	0.00508114	down	83851
chr19	18553472	18553520	diffreps_peak_6784	5.14488	48	NM_006532	ELL	4.39002	7.16334e-06	0.00247767	down	8178
chr11	1605571	1606513	diffreps_peak_2184	4.33929	942	NM_001005922	KRTAP5-1	2.32926	4.57835e-05	0.0105575	down	387264
chr16	57417001	57417360	diffreps_peak_5448	9.0214	359	NM_002996	CX3CL1	2.35952	9.51928e-10	8.32599e-07	down	6376
chr11	6425281	6425288	diffreps_peak_2237	3.59793	7	uc009yey.3	APBB1	61.2	0.000252389	0.0340225	down	322
chr17	78234659	78234701	diffreps_peak_6269	11.0861	42	NM_020954	RNF213	2.4781	8.20089e-12	1.28327e-07	down	57674
chrX	23410901	23411400	diffreps_peak_15866	5.08564	499	NM_173495	PTCHD1	7.95706	8.2103e-06	0.00276177	down	139411
chr12	66562781	66563040	diffreps_peak_3343	7.54544	259	ENST00000544599	TMBIM4	5.53556	2.84813e-08	2.031e-05	down	51643
chrX	15645701	15646250	diffreps_peak_15831	3.1204	549	ENST00000380342	TMEM27	50.2	0.000757888	0.06509	down	57393
chr20	3719304	3719364	diffreps_peak_8387	3.15152	60	NM_052970	HSPA12B	3.90228	0.000705473	0.0642143	down	116835
chr12	48145721	48145752	diffreps_peak_3219	3.5096	31	NM_006105	RAPGEF3	9.09091	0.000309315	0.0388447	down	10411
chr21	40785841	40786214	diffreps_peak_8826	6.56079	373	ENST00000541890	WRB	2.97362	2.7492e-07	0.000158387	down	7485
chr1	54496401	54496640	diffreps_peak_392	3.0114	239	NM_001305043	TMEM59	57.6	0.000974094	0.0753755	down	9528
chr4	82348581	82348946	diffreps_peak_10692	3.49179	365	NM_152545	RASGEF1B	4.95062	0.000322264	0.0400244	down	153020
chr5	87485449	87485480	diffreps_peak_11669	6.03304	31	NM_001289007	TMEM161B	2.27699	9.2674e-07	0.000452812	down	153396
chr9	100432161	100432358	diffreps_peak_15433	3.93443	197	ENST00000375130	NCBP1	12.5938	0.000116296	0.0201403	down	4686
chr11	118247288	118247380	diffreps_peak_2826	4.05865	92	NM_004788	UBE4A	2.42901	8.73679e-05	0.0168736	down	9354
chr13	108959781	108960060	diffreps_peak_4069	6.59359	279	NM_006573	TNFSF13B	7.51542	2.54922e-07	0.000148544	down	10673
chr3	56604221	56604460	diffreps_peak_9542	3.36485	239	ENST00000538560	CCDC66	6.18182	0.000431668	0.0470936	down	285331
chr2	108486338	108486433	diffreps_peak_7672	6.30891	95	NM_182588	RGPD4	2.79854	4.91009e-07	0.000262469	down	285190
chr13	31309644	31309740	diffreps_peak_3774	3.35145	96	NM_001629	ALOX5AP	54.9	0.000445192	0.0474667	down	241
chr12	56115541	56116000	diffreps_peak_3271	3.97809	459	ENST00000550412	RP11-644F5.10	3.53667	0.000105175	0.0188303	down
chr6	153328161	153328760	diffreps_peak_13069	4.61774	599	ENST00000367225	RGS17	74.8	2.41136e-05	0.00648598	down	26575
chr2	108482645	108482781	diffreps_peak_7671	6.43176	136	NM_182588	RGPD4	3.67783	3.70031e-07	0.000205007	down	285190
chr12	7187641	7188160	diffreps_peak_2974	8.92593	519	NM_001733	C1R	2.13803	1.18597e-09	1.02183e-06	down	715
chr2	232575301	232575386	diffreps_peak_8285	6.59207	85	ENST00000440384	PTMA	4.04048	2.55817e-07	0.000148865	down	5757
chr1	55223381	55223880	diffreps_peak_396	7.02707	499	NM_152268	PARS2	2.80923	9.39578e-08	6.07482e-05	down	25973
chr5	6492041	6492420	diffreps_peak_11285	3.92042	379	NM_001145161	UBE2QL1	2.10428	0.00012011	0.020681	down	134111
chr3	192125941	192126340	diffreps_peak_10251	3.52615	399	NM_021032	FGF12	5.1893	0.000297749	0.0382027	down	2257
chr3	113007241	113007740	diffreps_peak_9788	3.71413	499	NM_001164496	CFAP44	71.7	0.000193141	0.0284106	down	55779
chr13	53201572	53201713	diffreps_peak_3896	4.5827	141	NM_001011724	HNRNPA1L2	2.9429	2.61398e-05	0.00683983	down	144983
chrX	114845141	114845233	diffreps_peak_16176	6.90349	92	NM_001282337	PLS3	4.35135	1.24884e-07	7.84679e-05	down	5358
chr4	76942268	76942340	diffreps_peak_10654	4.52971	72	NM_001565	CXCL10	3.50925	2.95315e-05	0.00749111	down	3627
chr2	210905046	210905251	diffreps_peak_8192	5.01875	205	ENST00000452086	KANSL1L	2.76601	9.57748e-06	0.00313857	down	151050
chr6	160169222	160169420	diffreps_peak_13133	10.4502	198	NM_152857	WTAP	3.86239	3.54688e-11	1.28327e-07	down	9589
chr2	130951861	130952039	diffreps_peak_7779	3.40991	178	ENST00000312988	TUBA3E	55.4	0.000389129	0.0450785	down	112714
chr7	122120175	122120183	diffreps_peak_13882	3.3014	8	uc022akq.1	CADPS2	59.6	0.000499574	0.0507029	down	93664
chr19	37488241	37488520	diffreps_peak_6875	3.09844	279	NM_001204838	ZNF568	6.99351	0.000797186	0.0675016	down	374900
chrX	49143461	49144080	diffreps_peak_15954	4.52084	619	NM_033215	PPP1R3F	3.82626	3.0141e-05	0.00761675	down	89801
chr11	66050861	66051340	diffreps_peak_2544	3.11007	479	ENST00000528852	CNIH2	11.7818	0.000776116	0.0659785	down	254263
chr6	29556701	29556745	diffreps_peak_12392	3.74955	44	NM_007160	OR2H2	2.3457	0.000178011	0.0274272	down	7932
chr18	74962701	74963140	diffreps_peak_6599	3.94808	439	NM_001480	GALR1	78.4	0.000112698	0.019743	down	2587
chrX	12905241	12905700	diffreps_peak_15811	3.22587	459	NM_016562	TLR7	61.7	0.000594464	0.0569953	down	51284
chr8	124978398	124978530	diffreps_peak_14722	4.67384	132	NM_001039112	FER1L6	4.07472	2.11916e-05	0.0059377	down	654463
chr7	134678243	134678429	diffreps_peak_13964	3.66247	186	NM_178563	AGBL3	11.8438	0.000217535	0.0306852	down	340351
chr4	81187741	81188240	diffreps_peak_10686	3.5689	499	NM_004464	FGF5	2.66627	0.000269838	0.0355995	down	2250
chr1	174417621	174418040	diffreps_peak_1060	3.453	419	NM_005684	GPR52	3.97044	0.000352375	0.0429034	down	9293
chr2	152470881	152471101	diffreps_peak_7886	3.20751	220	NM_004543	NEB	2.353	0.000620139	0.0587904	down	4703
chr19	46812561	46812616	diffreps_peak_6969	3.1204	55	NM_022462	HIF3A	50.2	0.000757888	0.06509	down	64344
chr19	12636183	12636420	diffreps_peak_6737	4.07823	237	NM_144976	ZNF564	2.20035	8.35157e-05	0.0162483	down	163050
chr1	155257901	155258500	diffreps_peak_927	4.57137	599	NM_020897	HCN3	6.23558	2.68307e-05	0.00697655	down	57657
chr6	46424488	46424715	diffreps_peak_12517	3.06511	227	NM_001251973	RCAN2	3.36195	0.000860779	0.0699153	down	10231
chr5	55466521	55466630	diffreps_peak_11457	3.3014	109	NM_024669	ANKRD55	59.6	0.000499574	0.0507029	down	79722
chr9	124027938	124028032	diffreps_peak_15582	3.1204	94	uc004bld.1	GSN	50.2	0.000757888	0.06509	down	2934
chr16	57674876	57674976	diffreps_peak_5451	4.56281	100	ENST00000563414	GPR56	93.2	2.73649e-05	0.0070467	down
chr19	45409616	45409840	diffreps_peak_6953	4.32349	224	ENST00000425718	APOE	70.1	4.74801e-05	0.0107103	down	348
chr6	31171261	31171620	diffreps_peak_12409	4.14409	359	ENST00000383331	HCG27	18.5455	7.17646e-05	0.0145319	down	253018
chr17	33814744	33814758	diffreps_peak_5915	3.72077	14	NM_001195790	SLFN12L	60.1	0.000190209	0.0281393	down	100506736
chr2	107021461	107021660	diffreps_peak_7661	4.60052	199	NM_001144013	RGPD3	8.47399	2.50888e-05	0.00669322	down	653489
chr6	35441373	35441640	diffreps_peak_12454	4.04447	267	NM_003214	TEAD3	3.12614	9.02678e-05	0.0172092	down	7005
chr21	46188501	46188860	diffreps_peak_8878	3.3014	359	NM_003343	UBE2G2	59.6	0.000499574	0.0507029	down	7327
chr16	89299761	89300400	diffreps_peak_5653	4.38617	639	uc010vph.1	DQ583205	3.37587	4.10991e-05	0.00973189	down
chr1	207217301	207217620	diffreps_peak_1221	7.86138	319	NM_018566	YOD1	2.79088	1.37602e-08	1.02819e-05	down	55432
chr3	39178401	39178551	diffreps_peak_9386	3.55689	150	NM_145755	TTC21A	2.58667	0.000277402	0.0362854	down	199223
chr3	180699761	180700000	diffreps_peak_10182	3.81645	239	NM_005087	FXR1	5.16872	0.000152599	0.02435	down	8087
chr10	91061705	91061885	diffreps_peak_1923	7.23356	180	NM_001547	IFIT2	2.43706	5.84037e-08	3.92729e-05	down	3433
chr16	89299633	89299880	diffreps_peak_5652	3.23428	247	uc010vph.1	DQ583205	9.77778	0.000583072	0.0565631	down
chr3	39233936	39234087	diffreps_peak_9389	3.17573	151	NM_001198621	XIRP1	3.77261	0.000667223	0.0618102	down	165904
chr21	43241422	43241480	diffreps_peak_8843	3.03898	58	NM_022115	PRDM15	56.5	0.000914152	0.0719872	down	63977
chr22	51048141	51048250	diffreps_peak_9176	3.72077	109	ENST00000008876	MAPK8IP2	60.7	0.000190209	0.0281393	down	23542
chr6	125403594	125403709	diffreps_peak_12855	5.2698	115	ENST00000359704	RNF217	4.63185	5.37279e-06	0.00197498	down	154214
chr22	18032534	18032960	diffreps_peak_8911	3.81645	426	NM_001290046	CECR2	5.12346	0.000152599	0.02435	down	27443
chr3	51411899	51412018	diffreps_peak_9499	3.1204	119	NM_004947	DOCK3	50.2	0.000757888	0.06509	down	1795
chr11	66283381	66283404	diffreps_peak_2546	3.35928	23	NM_024649	BBS1	4.56917	0.000437244	0.0474667	down	582
chr2	182386910	182387068	diffreps_peak_8020	3.70974	158	uc002unv.3	ITGA4	2.62203	0.000195102	0.028636	down	3676
chr3	115342150	115342460	diffreps_peak_9812	3.94808	310	NM_002045	GAP43	78.4	0.000112698	0.019743	down	2596
chr15	70947681	70948000	diffreps_peak_4956	3.09919	319	NM_018003	UACA	2.24519	0.000795818	0.0674119	down	55075
chr10	52512241	52512316	diffreps_peak_1760	4.3013	75	NM_001079516	ASAH2B	2.20943	4.99691e-05	0.0111499	down	653308
chr4	108853161	108853289	diffreps_peak_10819	3.43193	128	NM_183075	CYP2U1	2.71754	0.000369884	0.0443286	down	113612
chr4	103499641	103499840	diffreps_peak_10788	3.08497	199	ENST00000600343	NFKB1	2.98942	0.000822307	0.0683456	down	4790
chr17	76457625	76457790	diffreps_peak_6248	3.1102	165	NM_173628	DNAH17	4.31627	0.000775884	0.0659785	down	8632
chr19	53269101	53269400	diffreps_peak_7019	4.70815	299	NM_198457	ZNF600	2.30433	1.95818e-05	0.00556126	down	162966
chr15	28599717	28599780	diffreps_peak_4644	3.3014	63	uc010uaf.1	AK302306	59.6	0.000499574	0.0507029	down
chr16	83205141	83205176	diffreps_peak_5589	3.1724	35	ENST00000565636	CDH13	3.38095	0.000672354	0.0619879	down	1012
chr1	207222561	207223040	diffreps_peak_1223	7.24863	479	NM_018566	YOD1	2.06057	5.64124e-08	3.80209e-05	down	55432
chr6	26385242	26385480	diffreps_peak_12370	3.92863	238	NM_006995	BTN2A2	2.04627	0.000117862	0.0203687	down	10385
chr8	67513932	67514004	diffreps_peak_14401	4.08215	72	NM_001080416	MYBL1	6.31217	8.27665e-05	0.0161322	down	4603
chr4	76957079	76957350	diffreps_peak_10659	7.63314	271	NM_005409	CXCL11	3.08647	2.32732e-08	1.67825e-05	down	6373
chr2	113542121	113542800	diffreps_peak_7716	4.17847	679	NM_000575	IL1A	4.91566	6.63022e-05	0.0136913	down	3552
chr11	64761919	64762021	diffreps_peak_2523	10.729	102	NM_138456	BATF2	2.31052	1.86618e-11	1.28327e-07	down	116071
chr1	31654041	31654520	diffreps_peak_215	3.89493	479	NM_024522	NKAIN1	3.92068	0.000127371	0.0215813	down	79570
chr5	31983260	31983440	diffreps_peak_11358	4.34801	180	NM_178140	PDZD2	3.59444	4.48734e-05	0.0103984	down	23037
chr5	68728748	68728860	diffreps_peak_11545	3.46816	112	NM_001038603	MARVELD2	2.13463	0.000340283	0.0418122	down	153562
chr17	46656655	46656660	diffreps_peak_6040	3.09572	5	ENST00000465120	HOXB3	2.23008	0.000802196	0.0678363	down	3213
chr1	222876489	222876559	diffreps_peak_1317	5.61733	70	NM_022831	AIDA	5.02486	2.41364e-06	0.00101709	down	64853
chr19	44031248	44031396	diffreps_peak_6927	4.2014	148	NM_014297	ETHE1	9.48611	6.28924e-05	0.0130885	down	23474
chr9	119162941	119163240	diffreps_peak_15555	3.27377	299	NM_002581	PAPPA	5.08173	0.000532387	0.0527352	down	5069
chr1	228509044	228509360	diffreps_peak_1373	3.40991	316	NM_052843	OBSCN	56	0.000389129	0.0450785	down	84033
chr4	89199321	89199700	diffreps_peak_10725	10.5574	379	NM_152542	PPM1K	2.01198	2.77063e-11	1.28327e-07	down	152926
chr3	142090080	142090170	diffreps_peak_9997	11.1097	90	NM_019001	XRN1	2.02497	7.76784e-12	1.28327e-07	down	54464
chr6	146275825	146276060	diffreps_peak_13005	5.84747	235	NM_173082	SHPRH	2.89488	1.4208e-06	0.000651249	down	257218
chr7	103162501	103162646	diffreps_peak_13778	3.2106	145	NM_005045	RELN	62.3	0.000615745	0.0584921	down	5649
chr7	36364021	36364340	diffreps_peak_13411	3.0832	319	NM_015314	KIAA0895	10.8594	0.00082565	0.0683456	down	23366
chr1	89725501	89725960	diffreps_peak_596	7.99476	459	NM_052942	GBP5	2.12641	1.01215e-08	7.71933e-06	down	115362
chr3	55545001	55545304	diffreps_peak_9523	3.86512	303	NM_015576	ERC2	7.26389	0.000136422	0.022615	down	26059
chr21	35122109	35122180	diffreps_peak_8790	4.97954	71	uc021wip.1	ITSN1	19.3906	1.04824e-05	0.00339151	down	6453
chr7	128506741	128506884	diffreps_peak_13912	3.52615	143	NM_001195150	LOC100130705	5.1893	0.000297749	0.0382027	down	100130705
chr6	170591561	170591800	diffreps_peak_13200	6.94646	239	NM_005618	DLL1	3.18269	1.1312e-07	7.19893e-05	down	28514
chr18	43572071	43572160	diffreps_peak_6482	3.05441	89	NM_024430	PSTPIP2	2.78303	0.000882245	0.0708882	down	9050
chr5	1050488	1050560	diffreps_peak_11268	4.29319	72	NM_006598	SLC12A7	2.19419	5.09105e-05	0.0113032	down	10723
chr11	4112511	4112520	diffreps_peak_2204	5.64975	9	NM_003156	STIM1	13.2121	2.24001e-06	0.000955312	down	6786
chr1	150724256	150724484	diffreps_peak_887	10.2168	228	NM_004079	CTSS	2.31252	6.07009e-11	1.3793e-07	down	1520
chr4	2330461	2330869	diffreps_peak_10351	3.52499	408	NM_001172658	ZFYVE28	2.76852	0.000298546	0.0382261	down	57732
chr14	24896141	24896760	diffreps_peak_4134	3.81368	619	NM_001039771	CBLN3	2.01697	0.000153576	0.0244698	down	643866
chr14	73640501	73640780	diffreps_peak_4396	3.39722	279	ENST00000394157	PSEN1	2.94679	0.000400668	0.045992	down	5663
chr2	97041821	97042340	diffreps_peak_7596	4.2545	519	NM_015341	NCAPH	3.14835	5.56545e-05	0.0120363	down	23397
chr10	95661061	95661320	diffreps_peak_1963	3.5099	259	NM_153226	SLC35G1	3.77568	0.000309103	0.0388447	down	159371
chr10	35495822	35495979	diffreps_peak_1670	5.04108	157	NM_181571	CREM	2.12236	9.09739e-06	0.00300224	down	1390
chr12	39114454	39114740	diffreps_peak_3172	3.1204	286	ENST00000538596	CPNE8	50.2	0.000757888	0.06509	down	144402
chr20	44507541	44507769	diffreps_peak_8593	3.05873	228	NM_080752	ZSWIM3	5.84416	0.000873507	0.0703721	down	140831
chr20	33449261	33449365	diffreps_peak_8513	3.1204	104	NM_178026	GGT7	50.7	0.000757888	0.06509	down	2686
chr9	119124941	119125018	diffreps_peak_15553	3.1204	77	NM_002581	PAPPA	50.2	0.000757888	0.06509	down	5069
chr4	52860501	52860740	diffreps_peak_10574	3.72077	239	NM_001024611	LRRC66	60.1	0.000190209	0.0281393	down	339977
chr1	207221861	207222060	diffreps_peak_1222	4.77662	199	NM_018566	YOD1	2.99838	1.67257e-05	0.0049019	down	55432
chr1	117119481	117119940	diffreps_peak_734	3.05943	459	NM_001542	IGSF3	2.61667	0.000872102	0.0703721	down	3321
chr3	100962681	100963440	diffreps_peak_9711	7.04426	759	NM_016247	IMPG2	5.89751	9.03103e-08	5.87236e-05	down	50939
chr16	89987121	89987385	diffreps_peak_5660	3.1204	264	NM_002386	MC1R	50.2	0.000757888	0.06509	down	4157
chr6	54001961	54002680	diffreps_peak_12541	3.40991	719	NM_001281746	MLIP	55.4	0.000389129	0.0450785	down	90523
chr19	13874101	13874110	diffreps_peak_6751	3.74651	9	ENST00000586600	CCDC130	3.81527	0.000179261	0.0275201	down	81576
chr8	17500121	17500160	diffreps_peak_14188	4.11423	39	NM_006207	PDGFRL	3.82305	7.68727e-05	0.0153334	down	5157
chr2	107073426	107073579	diffreps_peak_7666	6.56499	153	NM_001144013	RGPD3	5.66642	2.72275e-07	0.000157072	down	653489
chrX	13054741	13055220	diffreps_peak_15813	3.04136	479	ENST00000333995	FAM9C	58.5	0.00090915	0.0719872	down	171484
chr9	140056375	140056540	diffreps_peak_15725	3.40991	165	NM_000832	GRIN1	56	0.000389129	0.0450785	down	2902
chr4	89182001	89182220	diffreps_peak_10724	6.4084	219	NM_152542	PPM1K	2.61438	3.90481e-07	0.000215031	down	152926
chr1	146412135	146412160	diffreps_peak_827	6.78429	25	NM_001278141	NBPF12	3.14941	1.64326e-07	0.000100802	down	149013
chr2	201838440	201838460	diffreps_peak_8117	3.78233	20	NM_173822	FAM126B	6.26337	0.000165073	0.0259674	down	285172
chr13	57728194	57728408	diffreps_peak_3899	4.22084	214	NM_198441	PRR20A	13.3281	6.01389e-05	0.0126598	down	122183
chr10	48003967	48004056	diffreps_peak_1722	3.16501	89	ENST00000420079	ASAH2C	3.22944	0.000683889	0.0628108	down
chr15	62161698	62161822	diffreps_peak_4909	3.37511	124	NM_017684	VPS13C	2.1976	0.000421591	0.0463383	down	54832
chr7	36396501	36396960	diffreps_peak_13412	3.2839	459	ENST00000415803	KIAA0895	7	0.000520113	0.0521964	down	23366
chr18	6031081	6031900	diffreps_peak_6338	3.29952	819	ENST00000400104	L3MBTL4	3.24074	0.000501738	0.0508439	down	91133
chr7	84627741	84628060	diffreps_peak_13634	6.1976	319	NM_152754	SEMA3D	11.8814	6.34448e-07	0.000329098	down	223117
chr10	6018911	6019060	diffreps_peak_1520	5.58088	149	ENST00000453922	IL15RA	2.13049	2.62495e-06	0.00109177	down	3601
chr9	124329335	124329507	diffreps_peak_15587	3.72077	172	ENST00000394340	DAB2IP	60.7	0.000190209	0.0281393	down	153090
chr1	119530261	119530428	diffreps_peak_751	3.2022	167	ENST00000369429	TBX15	2.71706	0.000627772	0.0594262	down	6913
chr10	43326941	43327340	diffreps_peak_1688	4.61774	399	NM_014753	BMS1	75.3	2.41136e-05	0.00648598	down	9790
chr5	52249001	52249200	diffreps_peak_11420	5.22277	199	NM_181501	ITGA1	84.7	5.98732e-06	0.00214184	down	3672
chr9	127641621	127641940	diffreps_peak_15608	5.2287	319	NM_002077	GOLGA1	3.61728	5.90613e-06	0.00213788	down	2800
chr21	33765681	33766000	diffreps_peak_8770	3.03639	319	ENST00000534991	C21orf119	2.8442	0.000919628	0.072274	down
chr13	33012788	33012874	diffreps_peak_3784	5.70151	86	NM_001278432	N4BP2L2	3.50265	1.98835e-06	0.00086108	down	10443
chr1	89646830	89647000	diffreps_peak_591	3.85738	170	NM_052941	GBP4	2.66984	0.000138874	0.022731	down	115361
chr19	40790671	40790856	diffreps_peak_6899	3.40991	185	ENST00000583859	AKT2	55.4	0.000389129	0.0450785	down	208
chr2	238667371	238667380	diffreps_peak_8322	3.66264	9	NM_001137550	LRRFIP1	4.04798	0.00021745	0.0306852	down	9208
chr9	35725601	35725724	diffreps_peak_15057	10.906	123	NM_006289	TLN1	2.40246	1.24166e-11	1.28327e-07	down	7094
chrX	56312261	56312720	diffreps_peak_15988	3.3014	459	NM_007250	KLF8	59.6	0.000499574	0.0507029	down	11279
chr8	42396861	42397420	diffreps_peak_14320	6.77224	559	NM_001135674	SMIM19	2.60551	1.68949e-07	0.000103382	down	114926
chr16	71913841	71913968	diffreps_peak_5514	3.11007	127	ENST00000565516	ZNF821	11.8909	0.000776116	0.0659785	down	55565
chr4	113362801	113363720	diffreps_peak_10865	3.54458	919	NM_025144	ALPK1	5.03261	0.00028538	0.0369442	down	80216
chr1	212587239	212587422	diffreps_peak_1263	3.6564	183	NM_001198862	TMEM206	4.37174	0.000220595	0.0309459	down	55248
chrX	19932061	19932780	diffreps_peak_15856	6.06599	719	NM_198279	CXorf23	2.15423	8.5904e-07	0.000426335	down	256643
chr1	40224221	40224440	diffreps_peak_280	3.3014	219	NM_001720	BMP8B	59.6	0.000499574	0.0507029	down	656
chr3	32995641	32995840	diffreps_peak_9336	3.72077	199	NM_005508	CCR4	60.1	0.000190209	0.0281393	down	1233
chr5	133450401	133450420	diffreps_peak_11928	3.58784	19	NM_003202	TCF7	4.40404	0.00025832	0.0345747	down	6932
chrX	91542965	91543001	diffreps_peak_16104	3.09288	36	NM_001168361	PCDH11X	59.1	0.000807462	0.0680413	down	27328
chr1	48569305	48569620	diffreps_peak_352	4.65172	315	ENST00000601108	AL109659.1	79.5	2.22987e-05	0.00615638	down
chr9	5549334	5549420	diffreps_peak_14900	8.69877	86	NM_025239	PDCD1LG2	2.01685	2.00093e-09	1.67409e-06	down	80380
chr5	112399841	112399864	diffreps_peak_11823	3.72077	23	NM_002387	MCC	60.1	0.000190209	0.0281393	down	4163
chr3	20164161	20164296	diffreps_peak_9291	3.18786	135	NM_003884	KAT2B	2.69088	0.000648841	0.0608785	down	8850
chr3	52273007	52273183	diffreps_peak_9509	3.79315	176	NM_007284	TWF2	2.15201	0.00016101	0.0254506	down	11344
chr3	39225141	39225620	diffreps_peak_9387	3.32847	479	NM_194293	XIRP1	8.66667	0.000469388	0.0490451	down	165904
chr7	45753291	45753920	diffreps_peak_13463	4.92724	629	NM_021116	ADCY1	80.6	1.1824e-05	0.00368791	down	107
chr5	115818201	115818271	diffreps_peak_11852	4.32349	70	ENST00000257414	SEMA6A	70.1	4.74801e-05	0.0107103	down	57556
chr1	148008572	148008624	diffreps_peak_845	6.18476	52	uc021owa.1	NBPF14	4.25476	6.53497e-07	0.000337867	down	25832
chr6	160176141	160176460	diffreps_peak_13135	10.435	319	NM_004906	WTAP	3.45082	3.67251e-11	1.28327e-07	down	9589
chr11	867921	868300	diffreps_peak_2181	4.24382	379	NM_023947	CHID1	71.1	5.70402e-05	0.0121686	down	66005
chr7	143964881	143965760	diffreps_peak_14033	3.89894	879	NM_198495	CTAGE4	3.09179	0.0001262	0.0214695	down	100128553
chr2	165353517	165353605	diffreps_peak_7930	3.74929	88	NM_004490	GRB14	6.1164	0.000178117	0.0274272	down	2888
chr8	11279601	11280160	diffreps_peak_14149	5.79536	559	NM_053279	FAM167A	5.70543	1.60191e-06	0.000717381	down	83648
chr10	124034554	124034560	diffreps_peak_2111	3.72077	6	NM_144587	BTBD16	60.7	0.000190209	0.0281393	down	118663
chr13	43493435	43493468	diffreps_peak_3840	6.47152	33	NM_001002264	EPSTI1	2.06709	3.37659e-07	0.000189188	down	94240
chr7	74015781	74016180	diffreps_peak_13559	3.39027	399	ENST00000476977	GTF2IRD1	3.66216	0.000407129	0.045992	down	9569
chr10	11377541	11377820	diffreps_peak_1548	3.3014	279	NM_006561	CELF2	59.6	0.000499574	0.0507029	down	10659
chr6	31976061	31976712	diffreps_peak_12420	3.54538	651	NM_000500	CYP21A2	2.94214	0.000284851	0.036884	down	1589
chr14	38679421	38679800	diffreps_peak_4179	4.39317	379	NM_001049	SSTR1	10.5657	4.04419e-05	0.00960392	down	6751
chr1	32126185	32126239	diffreps_peak_222	4.08214	54	NM_001856	COL16A1	5.73558	8.27667e-05	0.0161322	down	1307
chr17	76487524	76487652	diffreps_peak_6250	3.40991	128	NM_173628	DNAH17	55.4	0.000389129	0.0450785	down	8632
chr5	177562173	177562260	diffreps_peak_12165	3.60133	87	NM_001288794	RMND5B	5.28365	0.000250419	0.0338881	down	64777
chr2	182402261	182402640	diffreps_peak_8021	3.03898	379	NM_201548	CERKL	56.5	0.000914152	0.0719872	down	375298
chr18	77090011	77090104	diffreps_peak_6607	4.22132	93	NM_198531	ATP9B	3.72121	6.00726e-05	0.0126598	down	374868
chr10	121578821	121579020	diffreps_peak_2093	3.37789	199	NM_001243194	INPP5F	12.7455	0.0004189	0.0460951	down	22876
chr17	36485901	36486280	diffreps_peak_5950	3.1204	379	ENST00000342292	GPR179	50.2	0.000757888	0.06509	down	440435
chr1	68516230	68516440	diffreps_peak_498	3.72077	210	NM_004675	DIRAS3	60.7	0.000190209	0.0281393	down	9077
chr1	207890808	207891036	diffreps_peak_1230	3.40991	228	NM_175710	CR1L	55.4	0.000389129	0.0450785	down	1379
chr16	67354491	67354600	diffreps_peak_5473	3.35145	109	NM_001100915	KCTD19	54.9	0.000445192	0.0474667	down	146212
chr15	33066261	33066555	diffreps_peak_4680	3.75435	294	NM_001103184	FMN1	73.7	0.000176056	0.0272696	down	342184
chr10	48001602	48001973	diffreps_peak_1721	7.07711	371	ENST00000426610	ASAH2C	3.05681	8.37326e-08	5.47546e-05	down
chr6	56890881	56891360	diffreps_peak_12562	3.65603	479	NM_152731	BEND6	72.2	0.000220784	0.0309459	down	221336
chr1	144222501	144222551	diffreps_peak_790	6.37931	50	NM_001278267	NBPF20	6.62362	4.17535e-07	0.000227758	down	100288142
chr3	20153101	20153279	diffreps_peak_9290	3.70974	178	NM_003884	KAT2B	2.67358	0.000195102	0.028636	down	8850
chrX	56590025	56590100	diffreps_peak_15992	4.05143	75	NM_013444	UBQLN2	2.71444	8.8832e-05	0.0169945	down	29978
chr17	33806135	33806900	diffreps_peak_5912	7.0666	765	NM_001195790	SLFN12L	3.22436	8.57826e-08	5.59895e-05	down	100506736
chr6	39079681	39080020	diffreps_peak_12484	5.82801	339	NM_001304793	SAYSD1	95.7	1.48591e-06	0.00067412	down	55776
chr3	55544081	55544400	diffreps_peak_9522	5.76809	319	NM_015576	ERC2	108.8	1.70572e-06	0.000754131	down	26059
chr17	31324729	31324895	diffreps_peak_5895	3.1204	166	ENST00000394638	SPACA3	50.2	0.000757888	0.06509	down	124912
chr19	56613561	56613760	diffreps_peak_7040	3.1204	199	ENST00000587279	ZNF787	50.2	0.000757888	0.06509	down	126208
chr18	77916521	77916780	diffreps_peak_6611	3.1204	259	NM_032510	PARD6G	50.2	0.000757888	0.06509	down	84552
chr4	75482041	75482254	diffreps_peak_10641	4.69803	213	NM_001657	AREG	2.89366	2.00434e-05	0.00566636	down	374
chr5	172347366	172347574	diffreps_peak_12137	3.13852	208	ENST00000523291	ERGIC1	4.07495	0.000726912	0.06509	down	57222
chr2	164467341	164467760	diffreps_peak_7928	3.2555	419	NM_018086	FIGN	2.52653	0.000555264	0.054506	down	55137
chr19	43016501	43016520	diffreps_peak_6925	3.34179	19	NM_001712	CEACAM1	2.03246	0.000455207	0.0483116	down	634
chr4	124321122	124321440	diffreps_peak_10924	3.12785	318	ENST00000508849	SPRY1	9.40404	0.000744984	0.06509	down	10252
chr2	113590238	113590340	diffreps_peak_7720	6.49491	102	NM_000576	IL1B	3.33673	3.19953e-07	0.000180787	down	3553
chr16	50765921	50766420	diffreps_peak_5415	3.06267	499	NM_022162	NOD2	2.25212	0.000865624	0.0701739	down	64127
chr11	5602561	5603114	diffreps_peak_2226	4.89675	553	NM_001005162	OR52B6	2.10253	1.26839e-05	0.00389379	down	340980
chr7	115578061	115578300	diffreps_peak_13840	4.80514	239	NM_012252	TFEC	3.00097	1.56623e-05	0.00463888	down	22797
chr3	3887101	3887580	diffreps_peak_9183	3.24635	479	NM_020873	LRRN1	62.8	0.000567092	0.0553724	down	57633
chr19	39421241	39421536	diffreps_peak_6896	4.22085	295	NM_017827	SARS2	15.4	6.01388e-05	0.0126598	down	54938
chr15	45782925	45783079	diffreps_peak_4786	3.87318	154	NM_013309	SLC30A4	3.86639	0.000133912	0.0223495	down	7782
