# Supplementary material for: Wilms' tumour 1‐associating protein inhibits endothelial cell angiogenesis by m6A‐dependent epigenetic silencing of desmoplakin in brain arteriovenous malformation
Source: J Cell Mol Med. 2020 Apr 13;24(9):4981–91. doi: 10.1111/jcmm.15101 (PMC7205785; doi:10.1111/jcmm.15101)
Supplement: Supplementary file 6 — Table S5 [file JCMM-24-4981-s006.xlsx]

## Sheet: up.siWTAP_vs_siNC
siWTAP vs siNC up-regulated genes
gene	gene_id	biotype	strand	locus	siWT_FPKM	siNC_FPKM	Fold change	log2(fold change)	p_value	Regulation	GeneID
ETV1	ENSG00000006468	protein_coding	-	chr7:13930852-14031050	2.71761	1.40157	1.93898	0.955299	0.02645	up	2115
RPUSD1	ENSG00000007376	protein_coding	-	chr16:834973-850737	14.8165	7.33273	2.02059	1.01478	0.0038	up	113000
LYPLA2	ENSG00000011009	protein_coding	+	chr1:24117459-24122029	26.2711	19.4214	1.35269	0.435828	0.02125	up	11313
RGPD5	ENSG00000015568	protein_coding	+	chr2:110550334-110615272	20.9485	8.624	2.4291	1.28042	0.00955	up	84220
ZFP64	ENSG00000020256	protein_coding	-	chr20:50668201-50820847	12.9037	7.66459	1.68355	0.751507	0.0271	up	55734
EHD2	ENSG00000024422	protein_coding	+	chr19:48110780-48246391	36.8009	24.9072	1.47752	0.563181	0.00185	up	30846
HSD17B6	ENSG00000025423	protein_coding	+	chr12:57106210-57181574	1.33193	0	inf	inf	0.00055	up	8630
TUBG2	ENSG00000037042	protein_coding	+	chr17:40811322-40819024	4.10464	1.85869	2.20835	1.14297	0.012	up	27175
TLL1	ENSG00000038295	protein_coding	+	chr4:166794409-167025047	10.4423	4.43211	2.35607	1.23638	0.0003	up	7092
INPP4A	ENSG00000040933	protein_coding	+	chr2:99061316-99210853	9.94404	6.4872	1.53287	0.616237	0.03805	up	3631
ADRB1	ENSG00000043591	protein_coding	+	chr10:115803805-115806667	1.11917	0.529496	2.11366	1.07974	0.0439	up	153
AKR7A2	ENSG00000053371	protein_coding	-	chr1:19630458-19638640	11.7927	8.45903	1.3941	0.479329	0.0463	up	8574
USP13	ENSG00000058056	protein_coding	+	chr3:179370542-179507189	6.5886	4.62607	1.42423	0.510184	0.0417	up	8975
RIOK2	ENSG00000058729	protein_coding	-	chr5:96424778-96772921	29.0271	16.4328	1.76642	0.820825	0.0091	up	55781
SLC6A16	ENSG00000063127	protein_coding	-	chr19:49792894-49828482	1.40918	0.183721	7.67023	2.93927	0.00845	up	28968
CA11	ENSG00000063180	protein_coding	-	chr19:49141198-49184461	1.96316	0.156867	12.5148	3.64556	0.02675	up	770
EPN1	ENSG00000063245	protein_coding	+	chr19:56186591-56249768	27.946	21.1682	1.32019	0.400746	0.01455	up	29924
PHKA1	ENSG00000067177	protein_coding	-	chrX:71798663-71934167	2.71227	1.76136	1.53987	0.622812	0.02125	up	5255
ROGDI	ENSG00000067836	protein_coding	-	chr16:4846968-4852951	3.78846	1.39772	2.71046	1.43854	0.0051	up	79641
HYAL2	ENSG00000068001	protein_coding	-	chr3:50355220-50365682	33.6391	22.7966	1.47562	0.561322	0.00445	up	8692
NUCKS1	ENSG00000069275	protein_coding	-	chr1:205681946-205719404	61.0262	49.6509	1.22911	0.29761	0.04065	up	64710
DGCR2	ENSG00000070413	protein_coding	-	chr22:19023794-19115962	12.1691	7.24083	1.68062	0.748993	0.0332	up	9993
NDST1	ENSG00000070614	protein_coding	+	chr5:149855093-149937773	15.8905	11.6226	1.36721	0.451234	0.0109	up	3340
TCF3	ENSG00000071564	protein_coding	-	chr19:1609290-1652604	48.2962	30.6126	1.57766	0.657785	0.0027	up	6929
FAM3A	ENSG00000071889	protein_coding	-	chrX:153733349-153744566	13.5038	7.69254	1.75544	0.811829	0.0017	up	60343
TFRC	ENSG00000072274	protein_coding	-	chr3:195722895-195809060	99.3963	73.1352	1.35908	0.442627	0.00585	up	7037
MRPS34	ENSG00000074071	protein_coding	-	chr16:1821890-1823156	17.9507	11.8406	1.51603	0.600298	0.0265	up	65993
TEAD2	ENSG00000074219	protein_coding	-	chr19:49834873-49891338	24.4923	17.6942	1.3842	0.469054	0.0408	up	8463
MGLL	ENSG00000074416	protein_coding	-	chr3:127407908-127542051	68.5355	49.4123	1.38701	0.471981	0.01175	up	11343
PTPLAD1	ENSG00000074696	protein_coding	+	chr15:65822755-65870687	33.5109	26.5794	1.26078	0.334322	0.02905	up
FSCN1	ENSG00000075618	protein_coding	+	chr7:5632438-5646286	47.2377	36.3145	1.3008	0.379394	0.01475	up	6624
SMARCD3	ENSG00000082014	protein_coding	-	chr7:150929574-150974982	1.72686	0.623822	2.7682	1.46895	0.031	up	6604
PLOD1	ENSG00000083444	protein_coding	+	chr1:11994261-12035595	32.9281	25.9122	1.27076	0.345687	0.0478	up	5351
CAD	ENSG00000084774	protein_coding	+	chr2:27440257-27466811	30.9747	19.5403	1.58517	0.664639	0.02275	up	790
POMGNT1	ENSG00000085998	protein_coding	-	chr1:46654352-46686933	22.4055	14.8011	1.51377	0.598145	0.02375	up	55624
ZW10	ENSG00000086827	protein_coding	-	chr11:113603908-113644533	13.7361	9.4167	1.4587	0.544679	0.0028	up	9183
UIMC1	ENSG00000087206	protein_coding	-	chr5:176332005-176449634	20.2895	12.4734	1.62662	0.701881	0.0023	up	51720
METTL2A	ENSG00000087995	protein_coding	+	chr17:60501227-60527454	15.8301	10.9982	1.43934	0.52541	0.02995	up	339175
CRLS1	ENSG00000088766	protein_coding	+	chr20:5986735-6020699	22.8974	16.3773	1.39811	0.483483	0.03935	up	54675
KDM2B	ENSG00000089094	protein_coding	-	chr12:121837843-122031409	11.2062	6.98472	1.60439	0.682026	0.01245	up	84678
GANAB	ENSG00000089597	protein_coding	-	chr11:62392297-62414104	98.8288	70.3616	1.40458	0.490143	0.0124	up	23193
PITPNM2	ENSG00000090975	protein_coding	-	chr12:123468026-123634562	9.8282	6.39771	1.53621	0.619373	0.0316	up	57605
ANGPT2	ENSG00000091879	protein_coding	-	chr8:6261071-6565730	34.2736	25.0317	1.36921	0.453345	0.03295	up	285
WDR76	ENSG00000092470	protein_coding	+	chr15:44119160-44160617	12.0907	8.56552	1.41156	0.497288	0.0435	up	79968
AGO1	ENSG00000092847	protein_coding	+	chr1:36335408-36395211	7.43617	5.42271	1.3713	0.455546	0.0428	up	26523
SH2D3C	ENSG00000095370	protein_coding	-	chr9:130500595-130541020	11.9093	5.45417	2.18353	1.12666	0.0003	up	10044
SYDE2	ENSG00000097096	protein_coding	-	chr1:85622555-85666729	2.92118	1.8261	1.59968	0.677785	0.01895	up	84144
SCD	ENSG00000099194	protein_coding	+	chr10:102106880-102124591	32.9162	25.9939	1.26631	0.340626	0.031	up	6319
BCL7C	ENSG00000099385	protein_coding	-	chr16:30844946-30906541	13.9207	10.0647	1.38313	0.467933	0.029	up	9274
ZDHHC8	ENSG00000099904	protein_coding	+	chr22:20116978-20135530	36.4042	21.9309	1.65995	0.731142	0.00645	up	29801
KLHL22	ENSG00000099910	protein_coding	-	chr22:20778873-20850170	9.35596	5.0605	1.84882	0.886606	0.04585	up	84861
PPM1F	ENSG00000100034	protein_coding	-	chr22:22273792-22307209	22.3985	12.6072	1.77664	0.829153	0.0035	up	9647
DGCR14	ENSG00000100056	protein_coding	-	chr22:19117791-19132197	7.07695	4.70727	1.50341	0.588238	0.0216	up	8220
GCAT	ENSG00000100116	protein_coding	+	chr22:38203911-38213183	4.57793	2.23592	2.04744	1.03382	0.0098	up	23464
CENPM	ENSG00000100162	protein_coding	-	chr22:42334724-42343168	6.54391	3.22477	2.02927	1.02096	0.0155	up	79019
HMOX1	ENSG00000100292	protein_coding	+	chr22:35776353-35790207	23.9861	14.8597	1.61418	0.690799	5e-05	up	3162
TTLL12	ENSG00000100304	protein_coding	-	chr22:43562627-43583139	20.3436	10.8991	1.86654	0.900367	5e-05	up	23170
TMED8	ENSG00000100580	protein_coding	-	chr14:77801363-77857840	11.1314	8.83039	1.26058	0.334091	0.0331	up	283578
NDRG3	ENSG00000101079	protein_coding	-	chr20:35280168-35374541	6.81452	4.22593	1.61255	0.689342	0.0122	up	57446
RBFA	ENSG00000101546	protein_coding	+	chr18:77794345-77854968	18.2672	12.9365	1.41207	0.49781	0.03055	up	79863
RGCC	ENSG00000102760	protein_coding	+	chr13:42031694-42045018	25.5548	17.9793	1.42134	0.507253	0.02575	up	28984
ESRP2	ENSG00000103067	protein_coding	-	chr16:68021296-68272005	1.7316	0.635589	2.7244	1.44594	0.0467	up	80004
NME4	ENSG00000103202	protein_coding	+	chr16:446724-462487	24.7035	14.4979	1.70394	0.768873	0.00345	up	4833
BCKDK	ENSG00000103507	protein_coding	+	chr16:31117427-31124110	20.958	14.6532	1.43027	0.516286	0.014	up	10295
NOMO1	ENSG00000103512	protein_coding	+	chr16:14927537-14990017	40.5377	28.3936	1.4277	0.513697	0.03895	up	23420
CSK	ENSG00000103653	protein_coding	+	chr15:75074397-75095539	35.8691	24.8119	1.44564	0.531708	0.00395	up	1445
STX10	ENSG00000104915	protein_coding	-	chr19:13254871-13261197	14.0212	9.45367	1.48315	0.568667	0.028	up	8677
ILVBL	ENSG00000105135	protein_coding	-	chr19:15218213-15236985	14.6558	8.30022	1.76571	0.820251	0.00615	up	10994
CCNE1	ENSG00000105173	protein_coding	+	chr19:30302804-30315215	9.28725	6.21638	1.494	0.579176	0.02525	up	898
APLP1	ENSG00000105290	protein_coding	+	chr19:36316865-36370693	3.30882	0.98889	3.34598	1.74243	0.0276	up	333
IQCE	ENSG00000106012	protein_coding	+	chr7:2598631-2654368	6.08564	3.44357	1.76725	0.821505	0.0219	up	23288
HSPB1	ENSG00000106211	protein_coding	+	chr7:75931860-75933612	193.619	153.435	1.2619	0.335597	0.0309	up	3315
IMPDH1	ENSG00000106348	protein_coding	-	chr7:128032330-128050306	41.3136	31.1703	1.32541	0.406444	0.02085	up	3614
TSPAN13	ENSG00000106537	protein_coding	+	chr7:16793159-16824161	14.3219	8.92442	1.6048	0.682393	0.0008	up	27075
BCL7B	ENSG00000106635	protein_coding	-	chr7:72950685-72972332	20.8279	13.3672	1.55814	0.639828	0.03175	up	9275
TBL2	ENSG00000106638	protein_coding	-	chr7:72983261-72993121	18.6288	13.3774	1.39255	0.477731	0.0471	up	26608
LIMK1	ENSG00000106683	protein_coding	+	chr7:73497262-73536855	18.4542	14.1345	1.30561	0.384726	0.0467	up	3984
CNTNAP3	ENSG00000106714	protein_coding	-	chr9:39072763-39288312	3.88229	2.05294	1.89108	0.919212	0.0133	up	79937
MEGF9	ENSG00000106780	protein_coding	-	chr9:123363090-123476748	2.96852	2.04972	1.44825	0.534314	0.0147	up	1955
KANK1	ENSG00000107104	protein_coding	+	chr9:213107-746105	31.9156	25.3244	1.26027	0.333735	0.03695	up	23189
TESK1	ENSG00000107140	protein_coding	+	chr9:35605366-35647096	9.48197	6.05696	1.56547	0.646592	0.0367	up	7016
DVL1	ENSG00000107404	protein_coding	-	chr1:1266693-1284730	10.754	7.39074	1.45507	0.541085	0.01875	up	1855
CXCL12	ENSG00000107562	protein_coding	-	chr10:44793037-44881941	8.62565	5.17315	1.66739	0.73759	0.0196	up	6387
NPM3	ENSG00000107833	protein_coding	-	chr10:103541081-103543170	32.4151	20.5243	1.57935	0.659331	0.01575	up	10360
FBXL15	ENSG00000107872	protein_coding	+	chr10:104162373-104182893	1.50914	0.562562	2.68261	1.42364	0.0301	up	79176
SUFU	ENSG00000107882	protein_coding	+	chr10:104263743-104393292	4.27574	2.37837	1.79776	0.846201	0.00585	up	51684
UBTF	ENSG00000108312	protein_coding	-	chr17:42269172-42301078	38.1456	26.1855	1.45674	0.542748	0.017	up	7343
TUBD1	ENSG00000108423	protein_coding	-	chr17:57936850-57970304	8.16795	4.68479	1.7435	0.80199	0.01665	up	51174
CBX1	ENSG00000108468	protein_coding	-	chr17:46147413-46178883	33.572	24.5355	1.3683	0.452384	0.0047	up	10951
INTS2	ENSG00000108506	protein_coding	-	chr17:59942730-60005377	5.89776	4.02392	1.46568	0.551566	0.0469	up	57508
ICAM2	ENSG00000108622	protein_coding	-	chr17:62073430-62097994	73.8398	55.0513	1.34129	0.423622	0.0121	up	3384
VAT1	ENSG00000108828	protein_coding	-	chr17:41166621-41177140	117.086	92.4125	1.267	0.341412	0.0273	up	10493
TMEM97	ENSG00000109084	protein_coding	+	chr17:26646120-26662515	13.2884	9.31386	1.42674	0.512718	0.0292	up	27346
CDR2L	ENSG00000109089	protein_coding	+	chr17:72983726-73001895	8.09623	6.14313	1.31793	0.398278	0.0384	up	30850
AADAT	ENSG00000109576	protein_coding	-	chr4:170981372-171012850	1.85308	0.709313	2.6125	1.38543	0.0467	up	51166
MTCH2	ENSG00000109919	protein_coding	-	chr11:47638866-47664175	53.3956	38.9876	1.36955	0.453705	0.02785	up	23788
ST3GAL4	ENSG00000110080	protein_coding	+	chr11:126225534-126875953	6.79442	3.8619	1.75935	0.815041	0.0192	up	6484
PRPF19	ENSG00000110107	protein_coding	-	chr11:60658201-60674060	60.8108	45.1699	1.34627	0.428964	0.028	up	27339
BCL7A	ENSG00000110987	protein_coding	+	chr12:122445339-122499948	4.39819	1.67499	2.62581	1.39276	0.00075	up	605
C12orf49	ENSG00000111412	protein_coding	-	chr12:117153592-117175875	17.8624	13.9443	1.28099	0.357255	0.0463	up	79794
NUP107	ENSG00000111581	protein_coding	+	chr12:69068150-69136785	39.4488	25.5339	1.54496	0.62757	0.00555	up	57122
UST	ENSG00000111962	protein_coding	+	chr6:149068463-149398126	1.7522	0.516793	3.39053	1.76151	0.01795	up	10090
PHACTR2	ENSG00000112419	protein_coding	+	chr6:143857981-144184949	53.981	35.1277	1.53671	0.619841	0.02055	up	9749
DUSP22	ENSG00000112679	protein_coding	+	chr6:291629-351355	8.83282	5.75539	1.5347	0.61796	0.03245	up	56940
LAMA4	ENSG00000112769	protein_coding	-	chr6:112429962-112672498	111.403	79.3561	1.40383	0.489373	0.0183	up	3910
FBRSL1	ENSG00000112787	protein_coding	+	chr12:133066136-133161774	19.966	11.6619	1.71208	0.775747	0.0236	up	57666
DBN1	ENSG00000113758	protein_coding	-	chr5:176883608-176901402	68.1084	49.3207	1.38093	0.465639	0.00685	up	1627
PRKAR2A	ENSG00000114302	protein_coding	-	chr3:48782029-48889414	32.3444	22.8686	1.41436	0.500149	0.0085	up	5576
GNAI2	ENSG00000114353	protein_coding	+	chr3:50263723-50296787	183.936	144.937	1.26907	0.343772	0.025	up	2771
RRP9	ENSG00000114767	protein_coding	-	chr3:51967445-51975957	23.8208	18.2737	1.30356	0.382452	0.04055	up	9136
DGUOK	ENSG00000114956	protein_coding	+	chr2:74153952-74208568	33.4971	22.4825	1.48992	0.575234	0.00745	up	1716
ACTR1B	ENSG00000115073	protein_coding	-	chr2:98272430-98280570	10.0126	7.25095	1.38087	0.465574	0.03925	up	10120
EFEMP1	ENSG00000115380	protein_coding	-	chr2:56093101-56151274	569.142	427.475	1.3314	0.412949	0.00845	up	2202
PECR	ENSG00000115425	protein_coding	-	chr2:216809212-216967506	1.14587	0.265887	4.30962	2.10756	0.03835	up	55825
ZNF142	ENSG00000115568	protein_coding	-	chr2:219502638-219528166	13.0321	8.12735	1.60349	0.681213	0.0388	up	7701
MECR	ENSG00000116353	protein_coding	-	chr1:29519384-29557454	14.2519	8.20981	1.73596	0.795733	0.00265	up	51102
MIIP	ENSG00000116691	protein_coding	+	chr1:12079522-12092102	9.75216	6.85257	1.42314	0.509078	0.0499	up	60672
SLC2A1	ENSG00000117394	protein_coding	-	chr1:43391051-43424530	17.2519	12.1033	1.42539	0.511358	0.04075	up	6513
DPH5	ENSG00000117543	protein_coding	-	chr1:101455178-101552821	21.5326	14.7578	1.45907	0.545045	0.0429	up	51611
NENF	ENSG00000117691	protein_coding	+	chr1:212606228-212619714	9.23913	5.4525	1.69447	0.760838	0.02665	up	29937
CTSD	ENSG00000117984	protein_coding	-	chr11:1753639-1785255	34.4294	25.1694	1.3679	0.451968	0.0076	up	1509
STK11	ENSG00000118046	protein_coding	+	chr19:1189405-1238026	26.1905	18.8196	1.39166	0.476804	0.04025	up	6794
PHF3	ENSG00000118482	protein_coding	+	chr6:64345724-66417118	16.1946	11.3225	1.4303	0.516316	0.0048	up	23469
GLE1	ENSG00000119392	protein_coding	+	chr9:131266978-131314689	9.38071	7.16778	1.30873	0.38817	0.03765	up	2733
ZBTB45	ENSG00000119574	protein_coding	-	chr19:59024896-59050278	3.77466	1.75478	2.15108	1.10506	0.00535	up	84878
LTBP2	ENSG00000119681	protein_coding	-	chr14:74964872-75079306	59.2237	46.4462	1.2751	0.350613	0.03855	up	4053
FAM45A	ENSG00000119979	protein_coding	+	chr10:120863597-120897496	20.0648	13.3949	1.49794	0.582979	0.0491	up	404636
SORBS3	ENSG00000120896	protein_coding	+	chr8:22298331-22433301	35.3736	22.1787	1.59493	0.673495	0.0134	up	10174
AKAP1	ENSG00000121057	protein_coding	+	chr17:55162452-55198710	12.7653	8.5293	1.49664	0.581728	0.00375	up	8165
TSHZ3	ENSG00000121297	protein_coding	-	chr19:31765850-31908700	2.8196	1.56078	1.80653	0.853223	0.0256	up	57616
PEX16	ENSG00000121680	protein_coding	-	chr11:45931219-45940363	9.3857	5.97917	1.56973	0.650519	0.0249	up	9409
MTIF3	ENSG00000122033	protein_coding	-	chr13:27998680-28024739	11.9166	5.61736	2.12138	1.085	0.0498	up	219402
PQLC1	ENSG00000122490	protein_coding	-	chr18:77662419-77711664	9.27198	5.78226	1.60352	0.681244	0.01845	up	80148
POLM	ENSG00000122678	protein_coding	-	chr7:44111845-44122139	9.66684	5.79327	1.66863	0.738667	0.0241	up	27434
ACO1	ENSG00000122729	protein_coding	+	chr9:32384600-32454767	14.6151	9.26686	1.57713	0.657306	0.00225	up	48
PRDX4	ENSG00000123131	protein_coding	+	chrX:23682378-23704516	79.3793	59.8105	1.32718	0.408364	0.0247	up	10549
PEPD	ENSG00000124299	protein_coding	-	chr19:33877855-34012700	21.841	15.4811	1.41082	0.496535	0.04525	up	5184
VAMP7	ENSG00000124333	protein_coding	+	chrX:155110942-155173433	8.70339	2.37974	3.6573	1.87078	0.0006	up	6845
MCEE	ENSG00000124370	protein_coding	-	chr2:71336813-71357369	7.36196	2.48466	2.96296	1.56704	0.01755	up	84693
HIST1H1D	ENSG00000124575	protein_coding	-	chr6:26234439-26235216	125.833	100.692	1.24968	0.321556	0.04355	up	3007
PEX6	ENSG00000124587	protein_coding	-	chr6:42928495-42946958	2.70179	1.73314	1.5589	0.640525	0.03315	up	5190
HIST1H3B	ENSG00000124693	protein_coding	-	chr6:26031816-26032288	181.058	125.536	1.44227	0.528346	0.00315	up	8358
KLHDC3	ENSG00000124702	protein_coding	+	chr6:42981840-42989036	17.8836	13.2685	1.34783	0.430634	0.01975	up	116138
SOX4	ENSG00000124766	protein_coding	+	chr6:21593971-21598847	48.4691	36.53	1.32683	0.407985	0.00455	up	6659
PPDPF	ENSG00000125534	protein_coding	+	chr20:62152076-62153559	42.5571	28.2635	1.50572	0.590458	0.0328	up	79144
CENPB	ENSG00000125817	protein_coding	-	chr20:3764497-3767337	30.7948	24.3539	1.26447	0.338536	0.03235	up	1059
BFSP1	ENSG00000125864	protein_coding	-	chr20:17474549-17549865	1.16681	0.403221	2.89371	1.53292	0.0257	up	631
ID1	ENSG00000125968	protein_coding	+	chr20:30193085-30194318	128.941	95.1887	1.35458	0.437846	0.00505	up	3397
MAP2K2	ENSG00000126934	protein_coding	-	chr19:4090318-4124126	68.6615	53.7252	1.27801	0.353903	0.0261	up	5605
FGFRL1	ENSG00000127418	protein_coding	+	chr4:1003723-1020685	10.802	7.61054	1.41935	0.505226	0.0099	up	53834
GNG11	ENSG00000127920	protein_coding	+	chr7:93551010-93557922	19.4562	14.6477	1.32828	0.409557	0.01465	up	2791
SDF2L1	ENSG00000128228	protein_coding	+	chr22:21996549-21998587	17.712	11.9801	1.47846	0.564091	0.0351	up	23753
CDC42EP1	ENSG00000128283	protein_coding	+	chr22:37956453-37965412	66.2666	50.3776	1.3154	0.3955	0.0114	up	11135
STRIP2	ENSG00000128578	protein_coding	+	chr7:129074273-129128240	7.42117	5.05467	1.46818	0.554029	0.0305	up	57464
C15orf57	ENSG00000128891	protein_coding	-	chr15:40780239-40857256	16.6176	11.4458	1.45185	0.537892	0.0264	up	90416
DOHH	ENSG00000129932	protein_coding	-	chr19:3490818-3500938	6.69702	3.6855	1.81713	0.86166	0.0018	up	83475
STK33	ENSG00000130413	protein_coding	-	chr11:8413417-8615836	3.24805	1.89437	1.71458	0.777855	0.0496	up	65975
ZBTB46	ENSG00000130584	protein_coding	-	chr20:62375018-62462597	2.87266	1.12308	2.55783	1.35492	0.01915	up	140685
TMEM160	ENSG00000130748	protein_coding	-	chr19:47549164-47551888	6.18579	2.72785	2.26764	1.18119	0.04175	up	54958
LRP3	ENSG00000130881	protein_coding	+	chr19:33668508-33698694	6.57812	4.15038	1.58494	0.664431	0.0106	up	4037
HABP4	ENSG00000130956	protein_coding	+	chr9:99212482-99382112	6.13465	3.78441	1.62103	0.696911	0.00675	up	22927
POLN	ENSG00000130997	protein_coding	-	chr4:2073644-2243891	1.76806	0.619771	2.85276	1.51236	0.02665	up	353497
ARHGEF9	ENSG00000131089	protein_coding	-	chrX:62854846-63005426	1.24904	0.501596	2.49015	1.31623	0.01865	up	23229
RAB11FIP4	ENSG00000131242	protein_coding	+	chr17:29718641-29865236	1.47543	0.231489	6.37365	2.67212	0.00675	up	84440
HAUS8	ENSG00000131351	protein_coding	-	chr19:17160538-17186435	8.52979	4.03719	2.11281	1.07916	0.01015	up	93323
ZSWIM4	ENSG00000132003	protein_coding	+	chr19:13906273-13943044	13.6173	10.1675	1.3393	0.421481	0.02525	up	65249
DCAF15	ENSG00000132017	protein_coding	+	chr19:14041999-14072256	14.1715	8.54419	1.65861	0.729975	0.0191	up	90379
CC2D1A	ENSG00000132024	protein_coding	+	chr19:13993160-14041692	13.2706	9.32132	1.42368	0.509623	0.04545	up	54862
PER2	ENSG00000132326	protein_coding	-	chr2:239140324-239198743	5.93035	4.40186	1.34724	0.430005	0.0347	up	8864
MYBBP1A	ENSG00000132382	protein_coding	-	chr17:4400688-4458926	40.1395	26.7867	1.49849	0.583508	0.00675	up	10514
NES	ENSG00000132688	protein_coding	-	chr1:156638554-156647189	52.9912	41.5758	1.27457	0.350008	0.01555	up	10763
DPH2	ENSG00000132768	protein_coding	+	chr1:44435671-44439041	25.9199	18.6868	1.38707	0.472039	0.0207	up	1802
TOE1	ENSG00000132773	protein_coding	+	chr1:45794834-45956872	15.7289	10.7755	1.45968	0.545657	0.03855	up	114034
BTBD2	ENSG00000133243	protein_coding	-	chr19:1985446-2034880	13.4975	7.6413	1.76639	0.820804	0.00065	up	55643
ZNF414	ENSG00000133250	protein_coding	-	chr19:8575461-8579048	3.4149	1.33812	2.55202	1.35164	0.02735	up	84330
CSNK1G2	ENSG00000133275	protein_coding	+	chr19:1941187-1981337	20.5922	14.5712	1.41321	0.498979	0.0187	up	1455
LARGE	ENSG00000133424	protein_coding	-	chr22:33558211-34318829	2.89148	1.37657	2.1005	1.07073	0.01505	up	9215
MICAL2	ENSG00000133816	protein_coding	+	chr11:12115542-12285334	223.058	150.695	1.4802	0.565794	0.0236	up	9645
CTIF	ENSG00000134030	protein_coding	+	chr18:46065416-46389588	13.0635	8.50957	1.53516	0.618389	0.0281	up	9811
IER3IP1	ENSG00000134049	protein_coding	-	chr18:44632316-44702745	36.6396	27.7634	1.31971	0.400222	0.0431	up	51124
KCTD1	ENSG00000134504	protein_coding	-	chr18:24034873-24770662	4.40597	2.4742	1.78077	0.832498	0.00755	up	284252
KDELC1	ENSG00000134901	protein_coding	-	chr13:103436630-103451357	6.18568	4.07949	1.51629	0.600544	0.0259	up	79070
CARS2	ENSG00000134905	protein_coding	-	chr13:111293758-111373421	15.5217	10.4576	1.48426	0.56974	0.0411	up	79587
CDK4	ENSG00000135446	protein_coding	-	chr12:58117543-58154190	136.039	103.1	1.31949	0.39998	0.03845	up	1019
KRT7	ENSG00000135480	protein_coding	+	chr12:52626303-52702947	231.849	157.188	1.47498	0.5607	0.0039	up	3855
HEY2	ENSG00000135547	protein_coding	+	chr6:125899703-126082415	4.7931	3.04705	1.57303	0.653549	0.0146	up	23493
DYSF	ENSG00000135636	protein_coding	+	chr2:71680752-71913898	18.3844	13.3322	1.37895	0.463574	0.0089	up	8291
CYP27A1	ENSG00000135929	protein_coding	+	chr2:219646471-219680016	1.94484	0.918045	2.11847	1.08302	0.0446	up	1593
ANKRD36	ENSG00000135976	protein_coding	+	chr2:97779232-97930258	9.87724	6.10337	1.61833	0.694502	0.0066	up	375248
HS6ST1	ENSG00000136720	protein_coding	-	chr2:128994289-129076151	5.57747	4.04712	1.37813	0.462715	0.03905	up	9394
RALGPS1	ENSG00000136828	protein_coding	+	chr9:129677052-129985445	1.91223	0.6308	3.03143	1.6	0.03375	up	9649
ST6GALNAC4	ENSG00000136840	protein_coding	-	chr9:130670164-130679317	19.1208	12.667	1.50949	0.594064	0.00525	up	27090
ANGPTL2	ENSG00000136859	protein_coding	-	chr9:129677052-129985445	4.00328	2.55092	1.56935	0.650166	0.03635	up	23452
MYC	ENSG00000136997	protein_coding	+	chr8:128747679-128753674	78.5831	62.2449	1.26248	0.336264	0.02385	up	4609
ALDH1B1	ENSG00000137124	protein_coding	+	chr9:38392660-38398658	14.0613	10.6636	1.31863	0.399038	0.0246	up	219
VARS2	ENSG00000137411	protein_coding	+	chr6:30875960-30894236	7.19964	4.18592	1.71996	0.782379	0.0228	up	57176
BUD13	ENSG00000137656	protein_coding	-	chr11:116618885-116643704	12.3465	8.59631	1.43625	0.522311	0.009	up	84811
SMAD6	ENSG00000137834	protein_coding	+	chr15:66994565-67074338	66.3056	45.8583	1.44588	0.531948	0.01195	up	4091
DYNC2LI1	ENSG00000138036	protein_coding	+	chr2:44001177-44037149	6.93543	3.95037	1.75564	0.811997	0.0356	up	51626
G3BP2	ENSG00000138757	protein_coding	-	chr4:76567965-76735382	75.3588	53.9333	1.39726	0.482599	0.0159	up	9908
TMEM117	ENSG00000139173	protein_coding	+	chr12:44229769-44783545	1.90884	0.412073	4.63227	2.21172	0.0161	up	84216
GLTP	ENSG00000139433	protein_coding	-	chr12:110288747-110318293	18.9104	13.2839	1.42356	0.509502	0.0048	up	51228
LNX2	ENSG00000139517	protein_coding	-	chr13:28120049-28194541	10.7374	8.38522	1.28052	0.356728	0.03605	up	222484
NABP2	ENSG00000139579	protein_coding	+	chr12:56615798-56623638	15.1455	9.39599	1.61191	0.688774	0.0016	up	79035
VPS37B	ENSG00000139722	protein_coding	-	chr12:123349881-123380991	20.3759	16.056	1.26905	0.343754	0.0473	up	79720
FBLN5	ENSG00000140092	protein_coding	-	chr14:92335755-92414331	7.20848	3.84806	1.87328	0.905563	0.01885	up	10516
SORD	ENSG00000140263	protein_coding	+	chr15:45315301-45369383	6.63125	3.85691	1.71932	0.781838	0.01025	up	6652
ULK3	ENSG00000140474	protein_coding	-	chr15:75128456-75135687	18.8961	13.451	1.4048	0.490369	0.044	up	25989
SCRN2	ENSG00000141295	protein_coding	-	chr17:45908992-45918699	4.72655	2.32987	2.02868	1.02054	0.0258	up	90507
G6PC3	ENSG00000141349	protein_coding	+	chr17:42148102-42153709	20.2088	13.8145	1.46286	0.548796	0.01445	up	92579
CCDC40	ENSG00000141519	protein_coding	+	chr17:78010434-78074412	1.71668	0.182209	9.42146	3.23595	0.0002	up	55036
TRIM65	ENSG00000141569	protein_coding	-	chr17:73876415-73893084	12.4787	7.99023	1.56175	0.643164	0.00095	up	201292
TPGS1	ENSG00000141933	protein_coding	+	chr19:489175-519654	3.33814	1.78973	1.86517	0.899305	0.04335	up	91978
PFKL	ENSG00000141959	protein_coding	+	chr21:45719933-45747259	31.7374	24.0602	1.31908	0.399537	0.015	up	5211
ZNF787	ENSG00000142409	protein_coding	-	chr19:56598731-56632649	14.6984	11.1753	1.31526	0.395351	0.0431	up	126208
ZNF593	ENSG00000142684	protein_coding	+	chr1:26496361-26498551	10.9182	7.49379	1.45696	0.542962	0.0151	up	51042
USP21	ENSG00000143258	protein_coding	+	chr1:161129239-161135516	5.86042	3.09163	1.89558	0.922636	0.01505	up	27005
ADAM15	ENSG00000143537	protein_coding	+	chr1:155006299-155060014	65.8582	48.2499	1.36494	0.448839	0.02655	up	8751
ETAA1	ENSG00000143971	protein_coding	+	chr2:67624450-67637677	7.8933	5.43659	1.45188	0.537926	0.0455	up	54465
FBLN7	ENSG00000144152	protein_coding	+	chr2:112895961-112945791	1.22431	0.524897	2.33247	1.22186	0.0314	up	129804
PKP4	ENSG00000144283	protein_coding	+	chr2:159313475-159610287	20.3011	14.0005	1.45002	0.536073	0.00585	up	8502
CDCA7	ENSG00000144354	protein_coding	+	chr2:174202946-174233725	14.9063	10.8957	1.3681	0.452169	0.01335	up	83879
GMPPA	ENSG00000144591	protein_coding	+	chr2:220299567-220403494	16.9875	11.4386	1.4851	0.570558	0.02035	up	29926
ITGA9	ENSG00000144668	protein_coding	+	chr3:37493605-37903271	1.07522	0.459529	2.33982	1.2264	0.0487	up	3680
CTDSPL	ENSG00000144677	protein_coding	+	chr3:37903450-38025960	2.89297	1.84502	1.56799	0.648914	0.03865	up	10217
OSBPL11	ENSG00000144909	protein_coding	-	chr3:125247701-125313934	9.4676	7.15433	1.32334	0.404182	0.0219	up	114885
FAM86B2	ENSG00000145002	protein_coding	-	chr8:11973290-12523120	1.14498	4.22045e-13	2712950756950	41.303	0.00915	up	653333
LPP	ENSG00000145012	protein_coding	+	chr3:187868993-188608460	66.1352	39.5566	1.67191	0.741499	0.02195	up	4026
SCD5	ENSG00000145284	protein_coding	-	chr4:83550691-83720010	5.6507	4.05444	1.39371	0.478928	0.0384	up	79966
NAF1	ENSG00000145414	protein_coding	-	chr4:164029936-164088073	20.2076	15.1007	1.33819	0.420285	0.04215	up	92345
FAM50B	ENSG00000145945	protein_coding	+	chr6:3832166-3855971	3.59926	2.02921	1.77373	0.826783	0.02715	up	26240
ABT1	ENSG00000146109	protein_coding	+	chr6:26597179-26600278	16.625	12.5218	1.32769	0.408914	0.02375	up	29777
C7orf50	ENSG00000146540	protein_coding	-	chr7:1036621-1177896	15.4647	11.3496	1.36258	0.446339	0.04955	up	84310
PSPH	ENSG00000146733	protein_coding	-	chr7:56078743-56119297	9.56215	5.25455	1.81979	0.863769	0.00575	up	5723
CXorf36	ENSG00000147113	protein_coding	-	chrX:45007618-45193162	12.5578	7.66283	1.63879	0.712633	0.02125	up	79742
ADHFE1	ENSG00000147576	protein_coding	+	chr8:67341262-67430759	1.87254	0.665061	2.8156	1.49344	0.0434	up	137872
ARHGAP39	ENSG00000147799	protein_coding	-	chr8:145754562-145911194	3.05447	1.72947	1.76613	0.820588	0.04195	up	80728
MED22	ENSG00000148297	protein_coding	-	chr9:136205159-136214986	13.1488	9.96155	1.31996	0.400491	0.02835	up	6837
NACC2	ENSG00000148411	protein_coding	-	chr9:138898382-138987131	12.3741	9.2676	1.3352	0.417054	0.02385	up	138151
FAM171A1	ENSG00000148468	protein_coding	-	chr10:15253641-15413061	32.5121	24.2496	1.34073	0.423015	0.00575	up	221061
AASDHPPT	ENSG00000149313	protein_coding	+	chr11:105921824-105972702	25.9527	16.8986	1.53579	0.618977	0.00455	up	60496
CSRP2BP	ENSG00000149474	protein_coding	+	chr20:18118516-18169031	4.1911	2.64896	1.58216	0.6619	0.04795	up	57325
FEZ1	ENSG00000149557	protein_coding	-	chr11:125315645-125369424	9.26844	6.11343	1.51608	0.600344	0.0276	up	9638
MPZL2	ENSG00000149573	protein_coding	-	chr11:118124117-118135251	28.0558	18.2248	1.53943	0.622397	0.00365	up	10205
LATS2	ENSG00000150457	protein_coding	-	chr13:21547170-21635686	25.3109	17.7296	1.4276	0.513594	0.00075	up	26524
DIXDC1	ENSG00000150764	protein_coding	+	chr11:111797867-111893308	15.1775	9.09658	1.66848	0.738535	0.00025	up	85458
PDE3B	ENSG00000152270	protein_coding	+	chr11:14665268-14892350	2.16833	0.808828	2.68083	1.42268	0.0215	up	5140
PANK1	ENSG00000152782	protein_coding	-	chr10:91342744-91410579	4.14639	1.47465	2.81179	1.49149	0.01485	up	53354
CDYL	ENSG00000153046	protein_coding	+	chr6:4706392-4955785	24.5329	17.4834	1.40321	0.488727	0.0234	up	9425
LPCAT1	ENSG00000153395	protein_coding	-	chr5:1456594-1524092	21.379	11.6472	1.83555	0.876214	0.0002	up	79888
ADAMTS1	ENSG00000154734	protein_coding	-	chr21:28208065-28217728	27.4545	16.1389	1.70114	0.766499	0.01205	up	9510
DPH3	ENSG00000154813	protein_coding	-	chr3:16299484-16306479	31.4467	22.1248	1.42133	0.50724	0.0207	up	285381
VOPP1	ENSG00000154978	protein_coding	-	chr7:55503748-55640681	34.3092	26.6518	1.28732	0.364367	0.0179	up	81552
ALS2CR12	ENSG00000155749	protein_coding	-	chr2:202152993-202222121	1.50582	0.433992	3.4697	1.79481	0.02465	up	130540
N6AMT1	ENSG00000156239	protein_coding	-	chr21:30244512-30257693	2.03037	1.19343	1.70128	0.766624	0.0399	up	29104
SFXN2	ENSG00000156398	protein_coding	+	chr10:104474294-104503249	4.90611	2.63626	1.86102	0.89609	0.0363	up	118980
TYSND1	ENSG00000156521	protein_coding	-	chr10:71897736-71906496	1.91839	0.903582	2.1231	1.08617	0.0133	up	219743
BRPF1	ENSG00000156983	protein_coding	+	chr3:9773412-9789702	13.9936	10.0347	1.39453	0.479774	0.01345	up	7862
GHRL	ENSG00000157017	protein_coding	-	chr3:10289706-10362862	3.86395	0.109279	35.3586	5.14399	5e-05	up	51738
MMP14	ENSG00000157227	protein_coding	+	chr14:23305765-23318236	124.078	96.0364	1.29199	0.369596	0.0194	up	4323
KIT	ENSG00000157404	protein_coding	+	chr4:55524084-55606881	2.13103	0.896741	2.37642	1.24879	0.0028	up	3815
SLC35B2	ENSG00000157593	protein_coding	-	chr6:44221832-44225291	9.80774	6.11887	1.60287	0.680655	0.00785	up	347734
MRAS	ENSG00000158186	protein_coding	+	chr3:138066538-138124375	8.35025	4.97013	1.68009	0.748537	0.01705	up	22808
HIST1H4H	ENSG00000158406	protein_coding	-	chr6:26281282-26285762	297.037	218.687	1.35827	0.441771	0.0147	up	8365
DUSP23	ENSG00000158716	protein_coding	+	chr1:159750721-159752333	17.8682	10.0055	1.78584	0.836599	0.00655	up	54935
ADAMTS4	ENSG00000158859	protein_coding	-	chr1:161154097-161184185	6.83414	3.81213	1.79273	0.842161	0.03785	up	9507
FBXW5	ENSG00000159069	protein_coding	-	chr9:139834886-139839148	36.4683	26.6667	1.36756	0.451604	0.02495	up	54461
PTMS	ENSG00000159335	protein_coding	+	chr12:6857169-6880116	117.34	79.9693	1.46731	0.553171	0.03615	up	5763
LRRC36	ENSG00000159708	protein_coding	+	chr16:67360700-67419106	3.1531	1.07021	2.94625	1.55888	0.01575	up	55282
CCDC107	ENSG00000159884	protein_coding	+	chr9:35658300-35681156	3.53488	1.39012	2.54286	1.34645	0.034	up	203260
SSU72	ENSG00000160075	protein_coding	-	chr1:1477052-1510249	55.3142	43.3146	1.27703	0.352798	0.04165	up	29101
CBS	ENSG00000160200	protein_coding	-	chr21:44473300-44497053	43.4677	33.1363	1.31178	0.391528	0.03155	up	875
FAM207A	ENSG00000160256	protein_coding	+	chr21:46359924-46396904	14.2281	9.22825	1.5418	0.624617	0.02695	up	85395
ZNF714	ENSG00000160352	protein_coding	+	chr19:21264964-21308073	12.9627	7.75952	1.67055	0.740324	0.01425	up	148206
GPSM1	ENSG00000160360	protein_coding	+	chr9:139221931-139268133	17.7692	11.3842	1.56087	0.642347	0.001	up	26086
FGFR4	ENSG00000160867	protein_coding	+	chr5:176513886-176525145	1.6586	0.555846	2.98392	1.57721	0.0216	up	2264
MAML1	ENSG00000161021	protein_coding	+	chr5:179159850-179223648	13.1756	8.86608	1.48607	0.571499	0.00275	up	9794
FDXR	ENSG00000161513	protein_coding	-	chr17:72858618-72869156	4.0778	2.49998	1.63113	0.705873	0.0414	up	2232
RAVER1	ENSG00000161847	protein_coding	-	chr19:10415478-10444316	13.0178	8.82441	1.47521	0.560917	0.04495	up	125950
SNRNP25	ENSG00000161981	protein_coding	+	chr16:96406-107669	10.8913	6.99709	1.55655	0.638351	0.04515	up	79622
CCNF	ENSG00000162063	protein_coding	+	chr16:2479394-2509980	12.6539	8.9227	1.41816	0.504025	0.00555	up	899
RPS6KA4	ENSG00000162302	protein_coding	+	chr11:64126619-64139687	12.3895	7.99655	1.54936	0.631671	0.01955	up	8986
ZSWIM5	ENSG00000162415	protein_coding	-	chr1:45482070-45771881	1.08129	0.273706	3.95054	1.98205	0.0336	up	57643
RBM15	ENSG00000162775	protein_coding	+	chr1:110828996-110889299	14.7479	11.5208	1.28011	0.356265	0.03375	up	64783
H3F3A	ENSG00000163041	protein_coding	+	chr1:226248412-226259702	93.0062	74.9368	1.24113	0.311652	0.04635	up	3020
RPRD2	ENSG00000163125	protein_coding	+	chr1:150335566-150449042	11.7356	8.58742	1.3666	0.450593	0.022	up	23248
KRTCAP2	ENSG00000163463	protein_coding	-	chr1:155141883-155162707	61.545	45.5925	1.34989	0.432843	0.04285	up	200185
ADAMTS9	ENSG00000163638	protein_coding	-	chr3:64501332-64997143	15.0723	10.6829	1.41088	0.496597	0.0317	up	56999
KIF15	ENSG00000163808	protein_coding	+	chr3:44803208-44914868	4.54538	3.12761	1.4533	0.539337	0.02175	up	56992
TMEM41A	ENSG00000163900	protein_coding	-	chr3:185000728-185216845	9.90695	6.62931	1.49442	0.579582	0.0408	up	90407
C1orf50	ENSG00000164008	protein_coding	+	chr1:43232915-43263968	11.0856	5.58523	1.9848	0.988991	0.0084	up	79078
PLXNB1	ENSG00000164050	protein_coding	-	chr3:48445260-48471594	15.7967	9.00569	1.75408	0.810714	0.016	up	5364
SHISA5	ENSG00000164054	protein_coding	-	chr3:48509196-48542259	67.7089	53.5351	1.26476	0.338861	0.0335	up	51246
CAMLG	ENSG00000164615	protein_coding	+	chr5:134074190-134087847	18.2505	12.1999	1.49595	0.581066	0.0091	up	819
STEAP1	ENSG00000164647	protein_coding	+	chr7:89511666-89867451	20.9054	14.8869	1.40428	0.48983	0.0231	up	26872
MED30	ENSG00000164758	protein_coding	+	chr8:118532951-118552501	8.83227	4.13811	2.13437	1.09381	0.0112	up	90390
TRUB1	ENSG00000165832	protein_coding	+	chr10:116697951-116737430	11.1119	7.32762	1.51645	0.600694	0.0122	up	142940
UBTD1	ENSG00000165886	protein_coding	+	chr10:99258624-99330966	8.39829	5.70277	1.47267	0.558433	0.02825	up	80019
NOLC1	ENSG00000166197	protein_coding	+	chr10:103911932-103923627	57.544	35.6522	1.61404	0.690674	5e-05	up	9221
DCHS1	ENSG00000166341	protein_coding	-	chr11:6642555-6677085	16.0529	12.1819	1.31777	0.398103	0.0067	up	8642
CATSPER2	ENSG00000166762	protein_coding	-	chr15:43885251-44095241	1.71361	0.474891	3.60845	1.85138	0.02835	up	117155
SLC27A4	ENSG00000167114	protein_coding	+	chr9:131102924-131123749	10.4673	7.19545	1.45471	0.540729	0.00655	up	10999
RRM1	ENSG00000167325	protein_coding	+	chr11:4115936-4223885	29.992	22.428	1.33726	0.419277	0.02265	up	6240
ZNF180	ENSG00000167384	protein_coding	-	chr19:44979853-45004576	8.39963	5.98578	1.40327	0.488788	0.01785	up	7733
TPM4	ENSG00000167460	protein_coding	+	chr19:16177830-16213813	854.737	500.652	1.70725	0.771671	0.0001	up	7171
C19orf55	ENSG00000167595	protein_coding	+	chr19:36249043-36261930	10.8513	5.74327	1.8894	0.917925	0.00705	up
ANKRD33	ENSG00000167612	protein_coding	+	chr12:52281743-52285448	1.64335	0.348434	4.71641	2.23769	0.0053	up	341405
CHAF1A	ENSG00000167670	protein_coding	+	chr19:4402658-4457819	16.5907	8.48488	1.95532	0.967407	0.0251	up	10036
SEMA6B	ENSG00000167680	protein_coding	-	chr19:4542599-4559820	14.0596	8.75131	1.60657	0.683986	0.00055	up	10501
KRT80	ENSG00000167767	protein_coding	-	chr12:52562779-52585784	5.73437	3.99484	1.43544	0.521497	0.01345	up	144501
SCARA3	ENSG00000168077	protein_coding	+	chr8:27491384-27534293	8.61674	6.25109	1.37844	0.463035	0.0302	up	51435
RNF187	ENSG00000168159	protein_coding	+	chr1:228673888-228683467	33.5568	17.9476	1.86971	0.902815	0.00335	up	149603
HIST1H2BI	ENSG00000168242	protein_coding	+	chr6:26273143-26273622	147.389	115.042	1.28118	0.357476	0.04305	up	8346
GSTM4	ENSG00000168765	protein_coding	+	chr1:110198702-110208118	1.69025	0.460839	3.66776	1.8749	0.009	up	2948
MECP2	ENSG00000169057	protein_coding	-	chrX:153287023-153363212	8.17349	5.47137	1.49386	0.579049	0.03395	up	4204
CHST14	ENSG00000169105	protein_coding	+	chr15:40763159-40765353	6.89303	4.82256	1.42933	0.515338	0.0405	up	113189
GPRIN1	ENSG00000169258	protein_coding	-	chr5:175969511-176037134	5.16055	3.62956	1.42181	0.507729	0.01525	up	114787
LDB2	ENSG00000169744	protein_coding	-	chr4:16402052-16900432	13.3212	5.11062	2.60658	1.38216	5e-05	up	9079
RAC3	ENSG00000169750	protein_coding	+	chr17:79989499-79992080	13.6453	7.31816	1.86458	0.898848	0.00465	up	5881
CNTROB	ENSG00000170037	protein_coding	+	chr17:7825176-7853236	14.2709	9.26403	1.54046	0.623365	0.04795	up	116840
FOS	ENSG00000170345	protein_coding	+	chr14:75745476-75748933	1.65091	0.555639	2.97121	1.57105	0.0205	up	2353
TRABD	ENSG00000170638	protein_coding	+	chr22:50624343-50638976	16.0359	11.0017	1.45759	0.543583	0.0037	up	80305
TSEN34	ENSG00000170892	protein_coding	+	chr19:54693788-54697585	10.0834	6.28554	1.60423	0.681881	0.0138	up	79042
SCAND1	ENSG00000171222	protein_coding	-	chr20:34541538-34547394	17.8614	10.3811	1.72056	0.78288	0.00405	up	51282
MRPL36	ENSG00000171421	protein_coding	-	chr5:1798499-1801480	37.3824	20.3379	1.83807	0.878188	0.00065	up	64979
BCL2L1	ENSG00000171552	protein_coding	-	chr20:30252254-30311792	37.4349	26.1578	1.43112	0.517142	0.0061	up	598
ENC1	ENSG00000171617	protein_coding	-	chr5:73923230-74072737	51.5125	35.4895	1.45149	0.537532	0.00675	up	8507
RGS19	ENSG00000171700	protein_coding	-	chr20:62704533-62711323	8.57864	3.82047	2.24544	1.167	0.00045	up	10287
MLLT3	ENSG00000171843	protein_coding	-	chr9:20341662-20622542	1.81864	0.522148	3.483	1.80033	0.0057	up	4300
SMN1	ENSG00000172062	protein_coding	+	chr5:69140556-70320941	21.4303	14.3111	1.49746	0.582517	0.0216	up	6606
NEGR1	ENSG00000172260	protein_coding	-	chr1:71547006-72748417	11.593	5.76169	2.01208	1.00869	0.002	up	257194
FAM195A	ENSG00000172366	protein_coding	+	chr16:691812-699200	3.86247	0.960474	4.02141	2.0077	0.0051	up	84331
PDE3A	ENSG00000172572	protein_coding	+	chr12:20514665-20837315	15.0518	10.4937	1.43436	0.52041	0.01715	up	5139
TMEM134	ENSG00000172663	protein_coding	-	chr11:67231818-67236748	5.96304	2.79198	2.13578	1.09476	0.04485	up	80194
EGFL7	ENSG00000172889	protein_coding	+	chr9:139541826-139567130	125.281	93.6985	1.33707	0.419073	0.0263	up	51162
COQ2	ENSG00000173085	protein_coding	-	chr4:84182688-84206067	14.0365	10.4819	1.33912	0.421286	0.049	up	27235
ESRRA	ENSG00000173153	protein_coding	+	chr11:64073043-64085556	14.0617	8.6178	1.63171	0.706381	0.02715	up	2101
LRFN4	ENSG00000173621	protein_coding	+	chr11:66615703-66725847	13.6024	7.59657	1.79059	0.840436	0.003	up	78999
MARCH3	ENSG00000173926	protein_coding	-	chr5:126203405-126366500	41.4928	27.4384	1.51221	0.596663	0.0492	up	115123
CTSF	ENSG00000174080	protein_coding	-	chr11:66330933-66336312	2.16594	0.669889	3.23328	1.693	0.0157	up	8722
EIF3F	ENSG00000175390	protein_coding	+	chr11:7991797-8023409	109.836	86.2985	1.27274	0.347939	0.0292	up	8665
CCDC85B	ENSG00000175602	protein_coding	+	chr11:65657874-65659105	16.5155	10.4507	1.58033	0.660222	0.0046	up	11007
ZNF77	ENSG00000175691	protein_coding	-	chr19:2933215-2944969	3.47373	2.13035	1.63059	0.705394	0.04925	up	58492
C15orf54	ENSG00000175746	protein_coding	+	chr15:39157522-39719396	19.7636	14.567	1.35674	0.440142	0.0329	up	400360
BAIAP2	ENSG00000175866	protein_coding	+	chr17:79008947-79156964	13.4314	6.56417	2.04618	1.03293	0.0018	up	10458
MBLAC2	ENSG00000176055	protein_coding	-	chr5:89754019-89810370	4.23379	2.27041	1.86477	0.898999	0.016	up	153364
SSNA1	ENSG00000176101	protein_coding	+	chr9:140083098-140084822	24.4063	17.9381	1.36058	0.444227	0.0483	up	8636
TMEM39A	ENSG00000176142	protein_coding	-	chr3:119148346-119187677	30.3721	18.2103	1.66786	0.737996	0.0073	up	55254
CCDC57	ENSG00000176155	protein_coding	-	chr17:80059335-80170706	13.6505	7.52729	1.81346	0.858746	0.00505	up	284001
CLEC14A	ENSG00000176435	protein_coding	-	chr14:38723307-38725574	30.7963	18.1814	1.69383	0.760292	5e-05	up	161198
DPP7	ENSG00000176978	protein_coding	-	chr9:140004993-140009629	39.7424	25.5475	1.55562	0.637493	0.00305	up	29952
HIC1	ENSG00000177374	protein_coding	+	chr17:1957447-1962981	11.0267	6.9402	1.58881	0.66795	0.00335	up	3090
SOX12	ENSG00000177732	protein_coding	+	chr20:300956-340304	9.51318	6.07077	1.56705	0.648048	0.00625	up	6666
ZNF354C	ENSG00000177932	protein_coding	+	chr5:178487415-178510538	4.41708	3.24695	1.36038	0.444007	0.0297	up	30832
ADAMTSL1	ENSG00000178031	protein_coding	+	chr9:18473891-18910948	10.1467	6.83954	1.48353	0.569034	0.04135	up	92949
SHISA3	ENSG00000178343	protein_coding	+	chr4:42399855-42404504	4.15875	2.61046	1.59311	0.671845	0.03585	up	152573
BEND3	ENSG00000178409	protein_coding	-	chr6:107386385-107436473	4.12489	2.61425	1.57785	0.657959	0.0013	up	57673
RPP25	ENSG00000178718	protein_coding	-	chr15:75246756-75313837	10.2929	6.85692	1.5011	0.586021	0.0328	up	54913
MAGED1	ENSG00000179222	protein_coding	+	chrX:51546102-51645453	22.6372	16.2285	1.3949	0.480165	0.0115	up	9500
C17orf96	ENSG00000179294	protein_coding	-	chr17:36827960-36831187	4.98037	3.52811	1.41163	0.497358	0.0354	up	100170841
VWA1	ENSG00000179403	protein_coding	+	chr1:1370240-1378262	2.96198	1.11847	2.64825	1.40504	0.00575	up	64856
SHISA2	ENSG00000180730	protein_coding	-	chr13:26618734-26625169	3.44683	1.84395	1.86927	0.902473	0.0042	up	387914
SCRIB	ENSG00000180900	protein_coding	-	chr8:144873089-144897549	24.2945	12.0077	2.02324	1.01667	0.0156	up	23513
SLC25A42	ENSG00000181035	protein_coding	+	chr19:19174807-19223697	2.26664	0.916803	2.47233	1.30587	0.0453	up	284439
PJA1	ENSG00000181191	protein_coding	-	chrX:68380693-68385636	7.8834	5.38416	1.46418	0.550096	0.01785	up	64219
FANCB	ENSG00000181544	protein_coding	-	chrX:14861528-14891191	5.43932	3.09484	1.75754	0.813561	0.01705	up	2187
MEX3D	ENSG00000181588	protein_coding	-	chr19:1554667-1568057	27.1468	14.9451	1.81644	0.86111	5e-05	up	399664
RNF41	ENSG00000181852	protein_coding	-	chr12:56598284-56615717	17.8656	13.0306	1.37104	0.455272	0.0374	up	10193
GINS3	ENSG00000181938	protein_coding	+	chr16:58328983-58440048	11.8518	8.9909	1.3182	0.398568	0.04745	up	64785
IDH2	ENSG00000182054	protein_coding	-	chr15:90626276-90645736	34.2777	26.1205	1.31229	0.39209	0.02795	up	3418
ZNF708	ENSG00000182141	protein_coding	-	chr19:21473961-21512227	5.83148	3.99103	1.46115	0.547101	0.03995	up	7562
MRPL41	ENSG00000182154	protein_coding	+	chr9:140445650-140447007	12.3263	7.86023	1.56818	0.649091	0.01355	up	64975
ORAI1	ENSG00000182500	protein_coding	+	chr12:122064454-122080583	10.7802	7.98163	1.35063	0.433635	0.04055	up	84876
HIST1H3I	ENSG00000182572	protein_coding	-	chr6:27839622-27840099	59.6283	37.6696	1.58293	0.662596	0.00425	up	8354
HIST1H2AJ	ENSG00000182611	protein_coding	-	chr6:27782111-27782607	108.257	83.5175	1.29622	0.374312	0.04225	up	8331
ZNF721	ENSG00000182903	protein_coding	-	chr4:419223-492960	16.0432	9.91386	1.61826	0.69444	0.0408	up	170960
AFMID	ENSG00000183077	protein_coding	+	chr17:76183397-76203782	13.7146	8.45899	1.6213	0.697155	0.0375	up	125061
RUVBL2	ENSG00000183207	protein_coding	+	chr19:49496704-49520338	46.6756	36.0417	1.29504	0.373001	0.0418	up	10856
HIST2H3D	ENSG00000183598	protein_coding	-	chr1:149784825-149785236	42.5002	23.7614	1.78863	0.838852	0.0085	up	653604
FAM101B	ENSG00000183688	protein_coding	-	chr17:289768-295730	29.1594	21.3415	1.36632	0.450295	0.00435	up	359845
CBX6	ENSG00000183741	protein_coding	-	chr22:39257454-39268319	16.1334	10.2379	1.57586	0.656139	0.00055	up	23466
KCTD16	ENSG00000183775	protein_coding	+	chr5:143550395-143865249	3.53235	2.32838	1.51708	0.6013	0.04615	up	57528
SMTN	ENSG00000183963	protein_coding	+	chr22:31460090-31500743	60.6155	45.8311	1.32258	0.403358	0.04265	up	6525
CLDN5	ENSG00000184113	protein_coding	-	chr22:19510546-19515068	7.43632	4.71131	1.5784	0.658462	0.0128	up	7122
CRELD2	ENSG00000184164	protein_coding	+	chr22:50293876-50321188	17.6025	10.3257	1.70473	0.769544	0.00915	up	79174
HIST1H1B	ENSG00000184357	protein_coding	-	chr6:27834569-27835359	224.284	161.986	1.38459	0.469456	0.00205	up	3009
THAP7	ENSG00000184436	protein_coding	-	chr22:21353392-21399306	4.97385	2.55323	1.94806	0.962038	0.0156	up	80764
SIVA1	ENSG00000184990	protein_coding	+	chr14:105219436-105234831	27.555	17.5301	1.57187	0.652479	0.0163	up	10572
BRI3BP	ENSG00000184992	protein_coding	+	chr12:125478245-125515777	4.0837	2.52441	1.61768	0.693927	0.0012	up	140707
NOMO2	ENSG00000185164	protein_coding	-	chr16:18511181-18573533	17.6631	14.0659	1.25574	0.328537	0.04785	up	283820
ZNF74	ENSG00000185252	protein_coding	+	chr22:20748404-20762745	2.84902	1.59595	1.78515	0.836045	0.0062	up	7625
GAS2L1	ENSG00000185340	protein_coding	+	chr22:29702571-29708774	5.43866	2.82467	1.92542	0.94517	0.0015	up	10634
C17orf70	ENSG00000185504	protein_coding	-	chr17:79506910-79520987	10.9939	8.1352	1.35139	0.434448	0.03935	up
NR2F2	ENSG00000185551	protein_coding	+	chr15:96533822-96883492	75.6419	59.8468	1.26393	0.337912	0.04755	up	7026
ZNF267	ENSG00000185947	protein_coding	+	chr16:31885078-31928668	21.0989	13.4333	1.57065	0.65136	0.014	up	10308
BICD2	ENSG00000185963	protein_coding	-	chr9:95473644-95527094	19.0118	12.3909	1.53433	0.61761	0.0001	up	23299
PIP5K1C	ENSG00000186111	protein_coding	-	chr19:3630180-3700477	12.3981	8.8636	1.39877	0.484156	0.0084	up	23396
PDE2A	ENSG00000186642	protein_coding	-	chr11:72287184-72385635	3.47065	1.77877	1.95115	0.964325	0.04205	up	5138
PRR5	ENSG00000186654	protein_coding	+	chr22:45064592-45258665	3.24654	1.8633	1.74236	0.801042	0.0337	up	55615
ZNF397	ENSG00000186812	protein_coding	+	chr18:32820993-32870196	7.38561	3.22908	2.28723	1.1936	0.03075	up	84307
MT1X	ENSG00000187193	protein_coding	+	chr16:56716335-56721964	23.084	13.1008	1.76203	0.817237	0.02915	up	4501
BCAM	ENSG00000187244	protein_coding	+	chr19:45312327-45324673	4.94286	2.76204	1.78957	0.839611	0.0421	up	4059
EIF4EBP1	ENSG00000187840	protein_coding	+	chr8:37887858-37917883	90.1236	65.8649	1.36831	0.452395	0.01335	up	1978
RILPL1	ENSG00000188026	protein_coding	-	chr12:123942187-124018265	11.6415	6.48079	1.7963	0.84503	0.01315	up	353116
MAPK12	ENSG00000188130	protein_coding	-	chr22:50683611-50700254	21.0676	14.8368	1.41996	0.505846	0.01115	up	6300
IER5L	ENSG00000188483	protein_coding	-	chr9:131937834-131972827	3.48842	2.29479	1.52015	0.604213	0.0424	up	389792
H2AFX	ENSG00000188486	protein_coding	-	chr11:118964563-118966177	35.3789	21.7829	1.62416	0.699692	5e-05	up	3014
TMEM201	ENSG00000188807	protein_coding	+	chr1:9648931-9674935	9.80738	6.38967	1.53488	0.618126	0.0024	up	199953
MSL1	ENSG00000188895	protein_coding	+	chr17:38278550-38293042	33.4824	24.1974	1.38372	0.468549	0.0208	up	339287
NELFB	ENSG00000188986	protein_coding	+	chr9:140149624-140167998	14.029	9.23439	1.51921	0.603323	0.00115	up	25920
SLC35E2B	ENSG00000189339	protein_coding	-	chr1:1590785-1624167	4.86927	3.39325	1.43499	0.521039	0.03085	up	728661
PLEKHG4	ENSG00000196155	protein_coding	+	chr16:67311412-67360666	10.6901	6.73466	1.58732	0.666593	0.02885	up	25894
ZNF681	ENSG00000196172	protein_coding	-	chr19:23921996-23941693	3.03702	0.962832	3.15426	1.6573	0.0087	up	148213
ZNF777	ENSG00000196453	protein_coding	-	chr7:149128453-149158214	7.99899	5.15959	1.55032	0.632562	0.0032	up	27153
MKL1	ENSG00000196588	protein_coding	-	chr22:40742506-41032706	18.9001	8.20534	2.30339	1.20376	0.0168	up	57591
RABL6	ENSG00000196642	protein_coding	+	chr9:139685806-139735639	35.7001	23.5944	1.51307	0.597483	0.01375	up	55684
ZFP62	ENSG00000196670	protein_coding	-	chr5:180274610-180288286	8.75227	4.89333	1.78861	0.83884	0.0026	up	643836
HIST1H2AG	ENSG00000196787	protein_coding	+	chr6:27100831-27103070	37.0759	27.4581	1.35027	0.433251	0.0062	up	8969
MVB12B	ENSG00000196814	protein_coding	+	chr9:129089127-129269320	8.73982	4.46937	1.95549	0.967532	0.0102	up	89853
PCNXL3	ENSG00000197136	protein_coding	+	chr11:65383243-65404910	11.6261	7.88339	1.47476	0.560484	0.02045	up
C20orf112	ENSG00000197183	protein_coding	-	chr20:31030861-31196695	46.7558	36.9732	1.26459	0.338667	0.02315	up
HIST1H2BE	ENSG00000197697	protein_coding	+	chr6:26183957-26184454	87.0856	61.2354	1.42214	0.508068	0.00895	up	8344
SPG7	ENSG00000197912	protein_coding	+	chr16:89557324-89624176	42.2945	29.6691	1.42554	0.511511	0.02035	up	6687
C1orf122	ENSG00000197982	protein_coding	+	chr1:38268615-38275126	19.1044	10.4659	1.8254	0.86821	0.0354	up	127687
TPM2	ENSG00000198467	protein_coding	-	chr9:35681988-35691017	74.0078	56.4864	1.31019	0.389774	0.0229	up	7169
ZNF43	ENSG00000198521	protein_coding	-	chr19:21987751-22034927	9.49284	6.20989	1.52866	0.612271	0.02135	up	7594
HIST1H4L	ENSG00000198558	protein_coding	-	chr6:27840925-27841289	139.501	104.65	1.33302	0.414703	0.0354	up	8368
LDB1	ENSG00000198728	protein_coding	-	chr10:103867316-103880210	15.6228	9.60593	1.62638	0.70166	0.00965	up	8861
ITPRIPL1	ENSG00000198885	protein_coding	+	chr2:96991068-96994091	2.57027	1.30283	1.97283	0.98027	0.03905	up	150771
PRMT6	ENSG00000198890	protein_coding	+	chr1:107599266-107601916	9.68345	5.46104	1.77319	0.826345	5e-05	up	55170
NHSL2	ENSG00000204131	protein_coding	+	chrX:71130937-71363424	9.89749	5.80569	1.70479	0.769594	0.00125	up	340527
OXLD1	ENSG00000204237	protein_coding	-	chr17:79632065-79640934	6.35974	2.33527	2.72335	1.44538	0.0211	up	339229
ZNF783	ENSG00000204946	protein_coding	+	chr7:148959261-148994403	7.52454	5.6847	1.32365	0.404519	0.0493	up	100289678
MT1H	ENSG00000205358	protein_coding	+	chr16:56703725-56705041	1.41071	0	inf	inf	0.00455	up	4496
ATP6AP1L	ENSG00000205464	protein_coding	+	chr5:81575280-81682796	1.22527	0.20849	5.87688	2.55505	0.0206	up	92270
RGL3	ENSG00000205517	protein_coding	-	chr19:11488235-11530018	2.47544	0.375346	6.59508	2.72139	0.0023	up	57139
SERF1B	ENSG00000205572	protein_coding	+	chr5:69140556-70320941	2.78805	0.387232	7.19997	2.84799	0.0288	up	728492
KCTD11	ENSG00000213859	protein_coding	+	chr17:7255207-7258263	4.38017	3.0587	1.43203	0.518066	0.0401	up	147040
CYB5RL	ENSG00000215883	protein_coding	-	chr1:54598746-54879152	1.69505	0.484633	3.49761	1.80637	0.01695	up	606495
ZNF579	ENSG00000218891	protein_coding	-	chr19:56088898-56092211	5.06955	1.87755	2.70009	1.43301	0.0005	up	163033
HIST1H2AM	ENSG00000233224	protein_coding	-	chr6:27858092-27860963	131.313	98.9501	1.32706	0.408238	0.0341	up	8336
ZNF585B	ENSG00000245680	protein_coding	-	chr19:37498758-37734828	9.34988	4.94376	1.89125	0.919338	0.00825	up	92285
H2AFJ	ENSG00000246705	protein_coding	+	chr12:14927269-14930936	14.6679	8.78429	1.66979	0.739666	0.0181	up	55766
PGAM5	ENSG00000247077	protein_coding	+	chr12:133264191-133299228	31.2355	24.0051	1.3012	0.379848	0.02825	up	192111
MARS2	ENSG00000247626	protein_coding	+	chr2:198557829-198651486	5.10819	3.31087	1.54285	0.6256	0.0101	up	92935
MEX3A	ENSG00000254726	protein_coding	-	chr1:156041803-156051789	9.27872	4.66848	1.98752	0.990972	0.0001	up	92312
HIST1H3G	ENSG00000256018	protein_coding	-	chr6:26271145-26271612	100.108	74.1417	1.35023	0.433204	0.02405	up	8355
HIST1H3F	ENSG00000256316	protein_coding	-	chr6:26250369-26250835	85.9992	61.4215	1.40015	0.485579	0.0169	up	8968
RP11-1012A1.4	ENSG00000258466	protein_coding	-	chr14:68086514-68162531	2.07623	1.46945e-47	1.41263e+47	156.629	0.04085	up
ZNF234	ENSG00000263002	protein_coding	+	chr19:44645709-44663156	7.36399	5.10009	1.44389	0.529964	0.0461	up	10780
AC006116.20	ENSG00000267710	protein_coding	+	chr19:56732680-56904914	1.39353	0.293862	4.74211	2.24553	0.03065	up
EGLN2	ENSG00000269858	protein_coding	+	chr19:41277552-41406413	36.7862	26.4184	1.39244	0.47762	0.02115	up	112398

## Sheet: down.siWTAP_vs_siNC
siWTAP vs siNC down-regulated genes
gene	gene_id	biotype	strand	locus	siWT_FPKM	siNC_FPKM	Fold change	log2(fold change)	p_value	Regulation	GeneID
LAP3	ENSG00000002549	protein_coding	+	chr4:17578814-17616194	136.51	227.003	-1.66291	-0.733709	5e-05	down	51056
SLC7A2	ENSG00000003989	protein_coding	+	chr8:17354596-17428082	263.811	344.805	-1.30702	-0.386278	0.00805	down	6542
MSL3	ENSG00000005302	protein_coding	+	chrX:11776277-11793870	32.9568	45.9914	-1.39551	-0.480789	0.03535	down	10943
CX3CL1	ENSG00000006210	protein_coding	+	chr16:57406369-57418960	9.04888	16.3094	-1.80236	-0.849889	5e-05	down	6376
IFRD1	ENSG00000006652	protein_coding	+	chr7:112063022-112131117	43.5682	58.9477	-1.353	-0.43616	0.00935	down	3475
SELE	ENSG00000007908	protein_coding	-	chr1:169631244-169863408	88.4364	132.276	-1.49572	-0.580839	0.00035	down	6401
IL32	ENSG00000008517	protein_coding	+	chr16:3115297-3137101	184.08	250.893	-1.36296	-0.44674	0.00495	down	9235
IDS	ENSG00000010404	protein_coding	-	chrX:148558520-148632055	15.737	22.8606	-1.45267	-0.538705	0.0367	down	3423
HIVEP2	ENSG00000010818	protein_coding	-	chr6:143069579-143266338	11.6413	21.9553	-1.88598	-0.915311	0.0102	down	3097
CLCN6	ENSG00000011021	protein_coding	+	chr1:11821843-11908402	4.75797	9.0117	-1.89402	-0.921454	0.01765	down	1185
GPRC5A	ENSG00000013588	protein_coding	+	chr12:13043715-13070871	12.9766	20.591	-1.58678	-0.6661	0.04425	down	9052
MTMR11	ENSG00000014914	protein_coding	-	chr1:149900542-149908791	6.23136	9.48479	-1.52211	-0.606068	0.0439	down	10903
XYLT2	ENSG00000015532	protein_coding	+	chr17:48423452-48440499	4.96597	15.4625	-3.1137	-1.63863	0.0006	down	64132
RUNX3	ENSG00000020633	protein_coding	-	chr1:25226001-25291612	1.98594	6.38698	-3.21609	-1.68531	5e-05	down	864
SERPINB1	ENSG00000021355	protein_coding	-	chr6:2832565-2842283	31.1906	43.7614	-1.40303	-0.488547	0.01175	down	1992
BIRC3	ENSG00000023445	protein_coding	+	chr11:102188214-102210134	229.5	290.959	-1.2678	-0.342324	0.01625	down	330
TYMP	ENSG00000025708	protein_coding	-	chr22:50961996-50971009	24.2924	38.2449	-1.57436	-0.654762	0.00035	down	1890
CD44	ENSG00000026508	protein_coding	+	chr11:35160416-35253949	33.0638	50.8598	-1.53823	-0.621274	0.01785	down	960
BTN3A1	ENSG00000026950	protein_coding	+	chr6:26402464-26415444	7.79798	11.4856	-1.4729	-0.558657	0.0351	down	11119
CENPQ	ENSG00000031691	protein_coding	+	chr6:49431090-49460820	3.66878	6.00821	-1.63766	-0.711636	0.0191	down	55166
NSUN2	ENSG00000037474	protein_coding	-	chr5:6599351-6633404	45.408	70.1097	-1.544	-0.626669	0.00045	down	54888
PI4K2B	ENSG00000038210	protein_coding	+	chr4:25162262-25280714	24.7643	35.0027	-1.41344	-0.499207	0.00325	down	55300
PHLPP2	ENSG00000040199	protein_coding	-	chr16:71657610-71758604	9.24472	12.8377	-1.38865	-0.47368	0.03755	down	23035
TNC	ENSG00000041982	protein_coding	-	chr9:117782805-117880536	0.633018	2.05968	-3.25374	-1.7021	0.00135	down	3371
HDAC9	ENSG00000048052	protein_coding	+	chr7:18126571-19042039	13.4322	20.1904	-1.50313	-0.58797	0.0418	down	9734
TNFRSF9	ENSG00000049249	protein_coding	-	chr1:7979906-8000926	13.1354	18.7776	-1.42953	-0.515545	0.007	down	3604
TNIP3	ENSG00000050730	protein_coding	-	chr4:122052562-122148621	1.13325	2.44533	-2.1578	-1.10956	0.02245	down	79931
LAMA3	ENSG00000053747	protein_coding	+	chr18:21269406-21535030	1.663	3.46115	-2.08126	-1.05746	0.01825	down	3909
TAB2	ENSG00000055208	protein_coding	+	chr6:149539061-149732749	31.6037	56.1914	-1.778	-0.830258	5e-05	down	23118
TRAF1	ENSG00000056558	protein_coding	-	chr9:123664670-123691451	79.4841	105.327	-1.32513	-0.406132	0.0048	down	7185
LAMC2	ENSG00000058085	protein_coding	+	chr1:183155372-183214035	70.1657	110.415	-1.57363	-0.654093	5e-05	down	3918
MYLK	ENSG00000065534	protein_coding	-	chr3:123304359-123603178	7.5121	14.3201	-1.90627	-0.930751	0.00115	down	4638
SLK	ENSG00000065613	protein_coding	+	chr10:105726958-105788991	19.9468	26.2312	-1.31506	-0.395131	0.01105	down	9748
COL17A1	ENSG00000065618	protein_coding	-	chr10:105791043-105845760	0.392504	1.1805	-3.00762	-1.58862	0.04165	down	1308
TRO	ENSG00000067445	protein_coding	+	chrX:54946894-54957866	2.27746	4.7862	-2.10154	-1.07145	0.01135	down	7216
CBFB	ENSG00000067955	protein_coding	+	chr16:67063018-67134961	57.7021	75.0014	-1.2998	-0.378293	0.02805	down	865
IFI35	ENSG00000068079	protein_coding	+	chr17:41158741-41166473	46.309	73.2684	-1.58216	-0.6619	0.00025	down	3430
CLEC2D	ENSG00000069493	protein_coding	+	chr12:9817564-9852151	3.39713	7.02405	-2.06765	-1.04799	0.03555	down	29121
PPP2R3A	ENSG00000073711	protein_coding	+	chr3:135684514-135866733	5.8916	8.66865	-1.47136	-0.557148	0.04445	down	5523
TSG101	ENSG00000074319	protein_coding	-	chr11:18477370-18548779	31.1019	46.5934	-1.49809	-0.583125	0.0058	down	7251
NUAK1	ENSG00000074590	protein_coding	-	chr12:106457117-106533811	11.7271	16.5538	-1.41158	-0.497307	0.0286	down	9891
TXK	ENSG00000074966	protein_coding	-	chr4:48068409-48136273	1.45322	3.00869	-2.07036	-1.04988	0.03505	down	7294
LAMP3	ENSG00000078081	protein_coding	-	chr3:182840000-182881627	12.7642	17.5124	-1.372	-0.456277	0.0047	down	27074
CEACAM1	ENSG00000079385	protein_coding	-	chr19:42901279-43156507	2.56406	6.19785	-2.41721	-1.27334	0.019	down	634
CXCL2	ENSG00000081041	protein_coding	-	chr4:74962751-74965010	72.7476	93.3169	-1.28275	-0.359238	0.0224	down	2920
C5orf22	ENSG00000082213	protein_coding	+	chr5:31532372-31555165	10.8566	17.7661	-1.63643	-0.710554	0.0084	down	55322
CYLD	ENSG00000083799	protein_coding	+	chr16:50774820-50837249	35.4764	50.6715	-1.42832	-0.514316	0.0139	down	1540
FAT1	ENSG00000083857	protein_coding	-	chr4:187508936-187647876	8.77937	14.562	-1.65866	-0.730019	0.0207	down	2195
NKAIN1	ENSG00000084628	protein_coding	-	chr1:31652591-31712401	1.6856	3.15792	-1.87347	-0.905711	0.0117	down	79570
WDFY1	ENSG00000085449	protein_coding	-	chr2:224720432-224810104	49.2118	70.7863	-1.4384	-0.524468	0.01955	down	57590
B4GALT1	ENSG00000086062	protein_coding	-	chr9:33104079-33179981	28.3554	41.2153	-1.45352	-0.539554	0.0124	down	2683
TMED2	ENSG00000086598	protein_coding	+	chr12:124066766-124083116	128.407	157.902	-1.2297	-0.298307	0.03295	down	10959
L2HGDH	ENSG00000087299	protein_coding	-	chr14:50704280-50883179	2.48122	4.83845	-1.95003	-0.963495	0.04155	down	79944
PTPN4	ENSG00000088179	protein_coding	+	chr2:120517206-120741394	4.73786	10.3656	-2.18783	-1.1295	0.03215	down	5775
EBF4	ENSG00000088881	protein_coding	+	chr20:2673523-2740753	2.05119	4.78513	-2.33286	-1.2221	0.0181	down	57593
P2RX7	ENSG00000089041	protein_coding	+	chr12:121570621-121623876	2.59564	4.14874	-1.59835	-0.676585	0.03205	down	5027
CMTM1	ENSG00000089505	protein_coding	+	chr16:66586465-66613040	1.48589	4.00216	-2.69344	-1.42945	0.04845	down	113540
ICAM1	ENSG00000090339	protein_coding	+	chr19:10362576-10399695	292.599	419.985	-1.43536	-0.521413	0.00035	down	3383
NLRC4	ENSG00000091106	protein_coding	-	chr2:32449521-32490923	0.553158	1.12498	-2.03373	-1.02413	0.02715	down	58484
TBX15	ENSG00000092607	protein_coding	-	chr1:119425668-119532179	0.683166	1.89714	-2.77699	-1.47352	0.00095	down	6913
HDAC6	ENSG00000094631	protein_coding	+	chrX:48659783-48683392	11.5438	25.0049	-2.16609	-1.11509	0.0034	down	10013
DSP	ENSG00000096696	protein_coding	+	chr6:7541807-7586950	16.6248	24.7934	-1.49135	-0.576617	0.0001	down	1832
DERL3	ENSG00000099958	protein_coding	-	chr22:24129149-24181315	0.311151	1.93691	-6.22498	-2.63807	0.04205	down	91319
BCL2L13	ENSG00000099968	protein_coding	+	chr22:18111620-18213621	28.9857	41.205	-1.42156	-0.507479	0.0119	down	23786
TIMP3	ENSG00000100234	protein_coding	+	chr22:32908538-33454358	4.92554	7.66318	-1.5558	-0.637661	0.00075	down	7078
CHKB	ENSG00000100288	protein_coding	-	chr22:51007289-51052409	7.59518	13.8099	-1.81824	-0.862543	0.0106	down	1120
APOL1	ENSG00000100342	protein_coding	+	chr22:36649055-36663576	16.3112	32.4204	-1.98762	-0.991039	5e-05	down	8542
CSF2RB	ENSG00000100368	protein_coding	+	chr22:37309669-37336491	10.5279	13.8018	-1.31098	-0.390644	0.0158	down	1439
TRIM9	ENSG00000100505	protein_coding	-	chr14:51441979-51562779	0.0743658	1.12812	-15.1698	-3.92313	0.0054	down	114088
CDKN3	ENSG00000100526	protein_coding	+	chr14:54863566-54886936	9.05176	15.2767	-1.6877	-0.755059	0.01975	down	1033
LGMN	ENSG00000100600	protein_coding	-	chr14:93170151-93215047	54.154	73.4772	-1.35682	-0.440229	0.0065	down	5641
SIX4	ENSG00000100625	protein_coding	-	chr14:61176245-61191066	4.6075	6.53803	-1.419	-0.504872	0.0437	down	51804
C14orf93	ENSG00000100802	protein_coding	-	chr14:23451906-23479375	1.46676	2.84039	-1.93651	-0.953459	0.02675	down	60686
NFKBIA	ENSG00000100906	protein_coding	-	chr14:35870716-35873955	128.166	160.741	-1.25416	-0.326724	0.03	down	4792
STK4	ENSG00000101109	protein_coding	+	chr20:43595114-43708618	18.7329	27.0493	-1.44395	-0.530017	0.03495	down	6789
FERMT1	ENSG00000101311	protein_coding	-	chr20:6055491-6104191	2.22156	3.3155	-1.49242	-0.577653	0.029	down	55612
SAMHD1	ENSG00000101347	protein_coding	-	chr20:35504523-35580246	57.9654	107.365	-1.85222	-0.889253	5e-05	down	25939
CST3	ENSG00000101439	protein_coding	-	chr20:23608533-23619110	50.9043	67.2551	-1.32121	-0.401858	0.02135	down	1471
CELF4	ENSG00000101489	protein_coding	-	chr18:34823009-35146000	0	1.20153	-inf	-inf	5e-05	down	56853
METTL4	ENSG00000101574	protein_coding	-	chr18:2537523-2571508	6.37302	11.5403	-1.8108	-0.856625	0.021	down	64863
GABRE	ENSG00000102287	protein_coding	-	chrX:151121595-151143152	17.8625	35.2305	-1.97232	-0.979894	0.00455	down	2564
TNFSF13B	ENSG00000102524	protein_coding	+	chr13:108903587-108960832	4.63243	12.2349	-2.64116	-1.40117	0.00075	down	10673
KLF5	ENSG00000102554	protein_coding	+	chr13:73629113-73651676	4.16156	6.23237	-1.49761	-0.582658	0.0439	down	688
PARP4	ENSG00000102699	protein_coding	-	chr13:24982294-25171814	35.3961	45.8686	-1.29587	-0.373917	0.03	down	143
TSNAXIP1	ENSG00000102904	protein_coding	+	chr16:67840667-67906470	0.327388	1.22781	-3.75034	-1.90702	0.0353	down	55815
N4BP1	ENSG00000102921	protein_coding	-	chr16:48572636-48654059	39.5845	51.4031	-1.29857	-0.376921	0.0281	down	9683
NOMO3	ENSG00000103226	protein_coding	+	chr16:16326351-16388668	7.8243	14.5338	-1.85753	-0.893383	0.02535	down	408050
HAGHL	ENSG00000103253	protein_coding	+	chr16:770580-791329	1.18966	4.03718	-3.39354	-1.76279	0.0037	down	84264
BMF	ENSG00000104081	protein_coding	-	chr15:40380090-40401093	1.27437	3.28872	-2.58066	-1.36774	0.002	down	90427
ZDHHC2	ENSG00000104219	protein_coding	+	chr8:17013537-17082308	23.6179	44.7881	-1.89636	-0.923234	0.0226	down	51201
TRIM35	ENSG00000104228	protein_coding	-	chr8:27142403-27168836	8.33843	11.8151	-1.41694	-0.502779	0.02635	down	23087
RIPK2	ENSG00000104312	protein_coding	+	chr8:90769974-90803291	47.6909	74.015	-1.55197	-0.634105	5e-05	down	8767
NBN	ENSG00000104320	protein_coding	-	chr8:90945563-91064320	22.8148	32.3519	-1.41802	-0.503879	0.0484	down	4683
POP1	ENSG00000104356	protein_coding	+	chr8:99129524-99172062	8.48415	14.5339	-1.71307	-0.776582	0.02865	down	10940
EMC2	ENSG00000104412	protein_coding	+	chr8:109455829-109499145	17.068	24.7693	-1.45122	-0.537263	0.00845	down	9694
ASAH1	ENSG00000104763	protein_coding	-	chr8:17913933-17953903	3.47016	7.29904	-2.10337	-1.0727	0.0068	down	427
TNNT1	ENSG00000105048	protein_coding	-	chr19:55644161-55660722	0.362381	1.07538	-2.96755	-1.56927	0.01155	down	7138
PLEKHA4	ENSG00000105559	protein_coding	-	chr19:49340353-49371889	8.814	17.3854	-1.97247	-0.980004	0.0042	down	57664
BET1	ENSG00000105829	protein_coding	-	chr7:93592073-93640425	15.2417	21.747	-1.42681	-0.512795	0.01185	down	10282
ZC3HAV1	ENSG00000105939	protein_coding	-	chr7:138728265-138794465	47.6642	67.437	-1.41483	-0.500633	0.0035	down	56829
CPED1	ENSG00000106034	protein_coding	+	chr7:120628730-120937498	0.291721	1.21482	-4.16435	-2.05809	0.0211	down	79974
AHR	ENSG00000106546	protein_coding	+	chr7:17319457-17385776	13.6075	22.3594	-1.64316	-0.716475	0.03735	down	196
PRKAG2	ENSG00000106617	protein_coding	-	chr7:151253196-151576299	14.0738	22.8347	-1.6225	-0.69822	0.0126	down	51422
SPATA6L	ENSG00000106686	protein_coding	-	chr9:4490443-4666674	2.25129	4.19778	-1.86461	-0.898876	0.03465	down	55064
TRIM14	ENSG00000106785	protein_coding	-	chr9:100819020-100881494	24.4892	32.3453	-1.3208	-0.401413	0.0248	down	9830
ELAVL2	ENSG00000107105	protein_coding	-	chr9:23690101-23826335	0.476485	1.70049	-3.56883	-1.83545	0.0045	down	1993
DDX58	ENSG00000107201	protein_coding	-	chr9:32455299-32526322	166.412	312.662	-1.87885	-0.909847	5e-05	down	23586
GLIS3	ENSG00000107249	protein_coding	-	chr9:3824126-4348392	4.24289	8.63133	-2.03431	-1.02454	0.0067	down	169792
SETX	ENSG00000107290	protein_coding	-	chr9:135136742-135230372	29.3303	39.9809	-1.36313	-0.446918	0.0343	down	23064
TNKS2	ENSG00000107854	protein_coding	+	chr10:93558068-93625033	19.3751	25.5526	-1.31883	-0.399263	0.0071	down	80351
CPEB3	ENSG00000107864	protein_coding	-	chr10:93806448-94050844	1.51449	3.66699	-2.42128	-1.27577	5e-05	down	22849
CSF3	ENSG00000108342	protein_coding	+	chr17:38171613-38174066	56.2267	90.7351	-1.61374	-0.690406	5e-05	down	1440
LGALS3BP	ENSG00000108679	protein_coding	-	chr17:76967319-76976191	1.42782	4.61801	-3.23431	-1.69346	0.00075	down	3959
CCL2	ENSG00000108691	protein_coding	+	chr17:32581899-32584222	764.044	1082.12	-1.41631	-0.502134	0.0003	down	6347
CCL8	ENSG00000108700	protein_coding	+	chr17:32646054-32648421	0.230611	2.84393	-12.3321	-3.62435	0.0439	down	6355
MPP2	ENSG00000108852	protein_coding	-	chr17:41952724-41987068	0.656126	1.42834	-2.17694	-1.1223	0.02785	down	4355
CCND1	ENSG00000110092	protein_coding	+	chr11:69453874-69490184	153.844	189.637	-1.23266	-0.301773	0.0408	down	595
HIPK3	ENSG00000110422	protein_coding	+	chr11:33278217-33378569	23.898	31.6765	-1.32549	-0.406525	0.0118	down	10114
CD69	ENSG00000110848	protein_coding	-	chr12:9905081-9913497	7.78169	16.3192	-2.09712	-1.06841	5e-05	down	969
ACAD10	ENSG00000111271	protein_coding	+	chr12:112123856-112247782	5.88572	9.6663	-1.64233	-0.715745	0.0476	down	80724
BTN3A3	ENSG00000111801	protein_coding	+	chr6:26440699-26453643	4.14166	11.516	-2.78053	-1.47536	5e-05	down	10384
GCNT2	ENSG00000111846	protein_coding	+	chr6:10492455-10629601	3.33152	6.49604	-1.94987	-0.963379	0.0007	down	2651
NCOA7	ENSG00000111912	protein_coding	+	chr6:126102306-126252266	83.5219	130.328	-1.56041	-0.641925	5e-05	down	135112
SOD2	ENSG00000112096	protein_coding	-	chr6:160090088-160210781	153.302	287.155	-1.87313	-0.905454	0.00545	down	6648
CD83	ENSG00000112149	protein_coding	+	chr6:14117871-14137149	11.4248	15.9347	-1.39476	-0.480012	0.0089	down	9308
CAP2	ENSG00000112186	protein_coding	+	chr6:17393446-17558023	3.83835	7.10663	-1.85148	-0.888679	0.0006	down	10486
BVES	ENSG00000112276	protein_coding	-	chr6:105544696-105627870	5.69547	9.55042	-1.67685	-0.745751	0.00055	down	11149
TRIM38	ENSG00000112343	protein_coding	+	chr6:25963029-26002003	16.7794	21.8315	-1.30109	-0.379723	0.02335	down	10475
FAM46A	ENSG00000112773	protein_coding	-	chr6:82201155-82462491	4.07678	7.95299	-1.9508	-0.964066	0.0002	down	55603
LIFR	ENSG00000113594	protein_coding	-	chr5:38475064-38671318	12.98	18.5291	-1.42751	-0.5135	0.0028	down	3977
SEC24A	ENSG00000113615	protein_coding	+	chr5:133936833-134063513	22.8433	30.1009	-1.31772	-0.39804	0.0304	down	10802
XRN1	ENSG00000114127	protein_coding	-	chr3:142025448-142166904	30.9845	53.4244	-1.72423	-0.785952	0.00415	down	54464
FOXP1	ENSG00000114861	protein_coding	-	chr3:71003843-71633140	49.8195	66.0887	-1.32656	-0.407694	0.0376	down	27086
IL1A	ENSG00000115008	protein_coding	-	chr2:113531491-113542167	31.7	51.272	-1.61741	-0.693687	5e-05	down	3552
CCL20	ENSG00000115009	protein_coding	+	chr2:228678557-228682272	87.7878	164.72	-1.87635	-0.907927	5e-05	down	6364
IFIH1	ENSG00000115267	protein_coding	-	chr2:163123588-163175213	66.2261	113.294	-1.71071	-0.774597	5e-05	down	64135
GCA	ENSG00000115271	protein_coding	+	chr2:163175349-163695240	13.1804	22.092	-1.67612	-0.745126	0.00255	down	25801
STAT1	ENSG00000115415	protein_coding	-	chr2:191745522-191885686	130.078	200.926	-1.54466	-0.627288	0.0006	down	6772
IL1R1	ENSG00000115594	protein_coding	+	chr2:102681003-102798568	3.72647	5.72739	-1.53695	-0.620068	0.0335	down	3554
UXS1	ENSG00000115652	protein_coding	-	chr2:106709758-106810795	17.0595	24.3477	-1.42722	-0.513211	0.02135	down	80146
RAB3GAP1	ENSG00000115839	protein_coding	+	chr2:135809834-136288806	18.4236	28.2792	-1.53494	-0.618185	0.0292	down	22930
KYNU	ENSG00000115919	protein_coding	+	chr2:143635066-143799890	2.46826	5.48341	-2.22157	-1.15158	0.0033	down	8942
RNF19B	ENSG00000116514	protein_coding	-	chr1:33402045-33430286	32.9937	41.714	-1.2643	-0.338341	0.0289	down	127544
SWT1	ENSG00000116668	protein_coding	+	chr1:185126211-185260897	2.7312	4.47353	-1.63794	-0.71188	0.03895	down	54823
PLA2G4A	ENSG00000116711	protein_coding	+	chr1:186798084-186958113	12.3211	18.384	-1.49207	-0.577319	0.0009	down	5321
GADD45A	ENSG00000116717	protein_coding	+	chr1:68150743-68154021	34.0728	46.6824	-1.37008	-0.454258	0.0465	down	1647
RRAGC	ENSG00000116954	protein_coding	-	chr1:39303869-39325495	27.6646	34.7916	-1.25762	-0.330696	0.03525	down	64121
TBCE	ENSG00000116957	protein_coding	+	chr1:235530674-235612283	10.1817	13.5371	-1.32956	-0.410948	0.0464	down	6905
NID1	ENSG00000116962	protein_coding	-	chr1:236139129-236228462	10.7184	15.0361	-1.40283	-0.488342	0.0013	down	4811
LGALS8	ENSG00000116977	protein_coding	+	chr1:236681299-236767804	39.1308	67.5549	-1.72639	-0.787758	0.048	down	3964
GBP3	ENSG00000117226	protein_coding	-	chr1:89472348-89488577	22.5259	34.9235	-1.55037	-0.632612	0.0104	down	2635
GBP1	ENSG00000117228	protein_coding	-	chr1:89518001-89531043	87.3432	182.563	-2.09017	-1.06362	5e-05	down	2633
BLZF1	ENSG00000117475	protein_coding	+	chr1:169337207-169429907	36.4777	49.6349	-1.36069	-0.444341	0.0177	down	8548
PROX1	ENSG00000117707	protein_coding	+	chr1:213991093-214214595	1.59819	3.02608	-1.89344	-0.92101	0.03885	down	5629
TNFAIP3	ENSG00000118503	protein_coding	+	chr6:138144809-138204449	62.2038	96.3451	-1.54886	-0.631209	0.00515	down	7128
MYB	ENSG00000118513	protein_coding	+	chr6:135502452-135540311	0.573668	1.08638	-1.89374	-0.921242	0.0314	down	4602
FOXO3	ENSG00000118689	protein_coding	+	chr6:108881037-109005977	7.75042	10.4907	-1.35357	-0.436771	0.00925	down	2309
PCDH17	ENSG00000118946	protein_coding	+	chr13:58205943-58303445	4.08998	7.07455	-1.72973	-0.790545	5e-05	down	27253
AFTPH	ENSG00000119844	protein_coding	+	chr2:64751464-64820139	10.7504	14.5791	-1.35615	-0.439518	0.01495	down	54812
IFIT3	ENSG00000119917	protein_coding	+	chr10:90973325-91174314	93.7307	184.541	-1.96884	-0.977346	5e-05	down	3437
IFIT2	ENSG00000119922	protein_coding	+	chr10:90973325-91174314	33.6388	78.7669	-2.34154	-1.22746	5e-05	down	3433
CD274	ENSG00000120217	protein_coding	+	chr9:5450502-5470567	45.4548	61.7885	-1.35934	-0.442906	0.02495	down	29126
TNFSF18	ENSG00000120337	protein_coding	-	chr1:172745044-173033155	23.3573	38.1527	-1.63344	-0.707911	5e-05	down	8995
EGR1	ENSG00000120738	protein_coding	+	chr5:137801178-137805004	13.2653	19.2125	-1.44833	-0.53439	0.00165	down	1958
PTK2B	ENSG00000120899	protein_coding	+	chr8:27168998-27316903	0.210444	1.129	-5.36486	-2.42354	0.0012	down	2185
TNFSF10	ENSG00000121858	protein_coding	-	chr3:172223297-172241297	13.293	34.0389	-2.56067	-1.35652	5e-05	down	8743
PTGFR	ENSG00000122420	protein_coding	+	chr1:78695282-79005434	0.730472	2.15656	-2.95228	-1.56183	0.00025	down	5737
PLAU	ENSG00000122861	protein_coding	+	chr10:75668934-75682535	14.7593	19.7691	-1.33943	-0.421618	0.01925	down	5328
OPTN	ENSG00000123240	protein_coding	+	chr10:12938624-13180291	61.3938	88.9899	-1.44949	-0.535549	0.00975	down	10133
NMI	ENSG00000123609	protein_coding	-	chr2:152126978-152146571	27.4756	41.2255	-1.50044	-0.585385	0.00045	down	9111
TNFAIP6	ENSG00000123610	protein_coding	+	chr2:152194341-152236560	1.40798	2.9125	-2.06856	-1.04863	0.03375	down	7130
SDC4	ENSG00000124145	protein_coding	-	chr20:43953927-43977064	59.0551	80.7786	-1.36785	-0.45191	0.00405	down	6385
ZNFX1	ENSG00000124201	protein_coding	-	chr20:47835883-47905797	40.6323	60.5653	-1.49057	-0.575864	0.0012	down	57169
RNF114	ENSG00000124226	protein_coding	+	chr20:48552913-48570429	27.244	40.4586	-1.48504	-0.570506	0.0006	down	55905
CXCL6	ENSG00000124875	protein_coding	+	chr4:74702213-74714781	10.7561	19.0382	-1.77	-0.823749	0.00015	down	6372
IRF1	ENSG00000125347	protein_coding	-	chr5:131746327-131826490	64.145	90.0796	-1.40431	-0.489863	0.0118	down	3659
C1orf61	ENSG00000125462	protein_coding	-	chr1:156374041-156400493	1.03428	3.23521	-3.12798	-1.64523	0.0012	down	10485
IL1B	ENSG00000125538	protein_coding	-	chr2:113587327-113594480	1.38705	4.89641	-3.5301	-1.81971	0.00045	down	3553
SNRPB2	ENSG00000125870	protein_coding	+	chr20:16695488-16722421	24.8665	33.1161	-1.33176	-0.413332	0.0253	down	6629
IFI6	ENSG00000126709	protein_coding	-	chr1:27992571-27998729	353.625	500.002	-1.41393	-0.499713	0.00045	down	2537
APOL3	ENSG00000128284	protein_coding	-	chr22:36536371-36562225	40.4637	61.029	-1.50824	-0.592867	0.00375	down	80833
APOL2	ENSG00000128335	protein_coding	-	chr22:36622255-36636000	36.2932	59.2142	-1.63155	-0.706245	0.00045	down	23780
IRF5	ENSG00000128604	protein_coding	+	chr7:128577665-128590089	1.01871	2.45614	-2.41103	-1.26965	0.011	down	3663
VPS13C	ENSG00000129003	protein_coding	-	chr15:62144587-62352672	27.3341	39.0027	-1.42689	-0.512872	0.02475	down	54832
SAT1	ENSG00000130066	protein_coding	+	chrX:23801289-23804343	278.472	370.804	-1.33157	-0.413126	0.00475	down	6303
LRCH2	ENSG00000130224	protein_coding	-	chrX:114345184-114468635	4.29374	5.74568	-1.33815	-0.420242	0.02685	down	57631
ATP8B3	ENSG00000130270	protein_coding	-	chr19:1782073-1812275	0.576146	1.58741	-2.75522	-1.46217	0.0235	down	148229
BST2	ENSG00000130303	protein_coding	-	chr19:17513747-17516457	93.9142	132.648	-1.41244	-0.49819	0.0035	down	684
NSUN5	ENSG00000130305	protein_coding	-	chr7:72707496-72722864	4.80588	7.78131	-1.61912	-0.695212	0.01325	down	55695
THEMIS2	ENSG00000130775	protein_coding	+	chr1:28199054-28213196	7.42879	10.1462	-1.36579	-0.449738	0.04635	down	9473
IDO1	ENSG00000131203	protein_coding	+	chr8:39759793-39873910	2.31842	7.71495	-3.32769	-1.73452	0.00135	down	3620
GFPT2	ENSG00000131459	protein_coding	-	chr5:179727689-179780387	26.6665	36.2918	-1.36095	-0.444617	0.01875	down	9945
AOC3	ENSG00000131471	protein_coding	+	chr17:41003200-41010147	0.278592	1.34856	-4.84065	-2.2752	0.0136	down	8639
VIMP	ENSG00000131871	protein_coding	-	chr15:101811021-101817705	43.4125	55.2194	-1.27197	-0.347063	0.041	down	55829
GCH1	ENSG00000131979	protein_coding	-	chr14:55308725-55369570	17.5872	38.5744	-2.19333	-1.13312	5e-05	down	2643
TRIM21	ENSG00000132109	protein_coding	-	chr11:4406126-4414926	30.073	40.2003	-1.33676	-0.418737	0.01875	down	6737
TRIM22	ENSG00000132274	protein_coding	+	chr11:5684424-5959849	129.989	192.977	-1.48456	-0.570031	0.0052	down	10346
CARD6	ENSG00000132357	protein_coding	+	chr5:40841285-40860275	8.67665	12.4514	-1.43504	-0.521094	0.013	down	84674
SEC61G	ENSG00000132432	protein_coding	-	chr7:54819942-54872621	150.374	190.159	-1.26457	-0.338649	0.04565	down	23480
XAF1	ENSG00000132530	protein_coding	+	chr17:6658765-6678966	87.1972	124.676	-1.42982	-0.515832	0.0207	down	54739
ANKEF1	ENSG00000132623	protein_coding	+	chr20:9966735-10349424	0.826842	1.58132	-1.91248	-0.935442	0.0324	down	63926
INADL	ENSG00000132849	protein_coding	+	chr1:62208148-62629592	2.08939	6.13667	-2.93705	-1.55437	0.0162	down
CCNA1	ENSG00000133101	protein_coding	+	chr13:37005966-37017019	1.82568	3.14154	-1.72075	-0.783036	0.03745	down	8900
EPSTI1	ENSG00000133106	protein_coding	-	chr13:43460523-43566407	50.6357	88.4321	-1.74644	-0.804416	0.00125	down	94240
SLC39A11	ENSG00000133195	protein_coding	-	chr17:70642087-71088851	1.50994	5.20024	-3.44399	-1.78408	0.00165	down	201266
CNDP2	ENSG00000133313	protein_coding	+	chr18:72163050-72188366	73.0662	107.31	-1.46867	-0.554509	0.0008	down	55748
PDZD2	ENSG00000133401	protein_coding	+	chr5:31639516-32122047	5.04605	9.00573	-1.78471	-0.835688	0.02495	down	23037
RSAD2	ENSG00000134321	protein_coding	+	chr2:6980683-7038370	154.246	305.523	-1.98075	-0.986046	5e-05	down	91543
CMPK2	ENSG00000134326	protein_coding	-	chr2:6980683-7038370	76.5107	124.536	-1.62769	-0.702826	0.0154	down	129607
FST	ENSG00000134363	protein_coding	+	chr5:52776238-52782964	14.244	24.5924	-1.72651	-0.787858	0.0035	down	10468
IL15RA	ENSG00000134470	protein_coding	-	chr10:5990854-6020150	18.3788	24.5709	-1.33692	-0.418908	0.0485	down	3601
C12orf39	ENSG00000134548	protein_coding	+	chr12:21679240-21757781	1.28264	2.52736	-1.97044	-0.978518	0.04135	down
CYP2J2	ENSG00000134716	protein_coding	-	chr1:60358979-60392462	0.411802	1.33187	-3.23425	-1.69343	0.01465	down	1573
GOLM1	ENSG00000135052	protein_coding	-	chr9:88641060-88897676	52.9519	67.7898	-1.28021	-0.356386	0.02505	down	51280
OASL	ENSG00000135114	protein_coding	-	chr12:121458094-121477045	29.3545	63.889	-2.17647	-1.12199	5e-05	down	8638
P2RX4	ENSG00000135124	protein_coding	+	chr12:121647659-121671909	18.5571	29.3055	-1.57921	-0.659199	0.00405	down	5025
TRAFD1	ENSG00000135148	protein_coding	+	chr12:112563304-112591407	23.6915	37.0726	-1.56481	-0.645983	0.00495	down	10906
KIAA1009	ENSG00000135315	protein_coding	-	chr6:84833959-84937353	3.10116	4.93236	-1.59049	-0.669468	0.01235	down
PRR5L	ENSG00000135362	protein_coding	+	chr11:36317837-36486754	1.61468	3.74801	-2.3212	-1.21487	0.0082	down	79899
LMO2	ENSG00000135363	protein_coding	-	chr11:33880121-33913836	12.2222	18.8164	-1.53953	-0.622486	0.0029	down	4005
COQ10A	ENSG00000135469	protein_coding	+	chr12:56660641-56664750	3.50794	6.8999	-1.96694	-0.975952	0.00595	down	93058
STX11	ENSG00000135604	protein_coding	+	chr6:144471662-144509507	9.10163	13.6039	-1.49467	-0.579825	0.00595	down	8676
TEC	ENSG00000135605	protein_coding	-	chr4:48137799-48271881	0.458853	2.7559	-6.00606	-2.58642	0.0006	down	100124696
SP110	ENSG00000135899	protein_coding	-	chr2:230990025-231268447	57.968	86.6349	-1.49453	-0.579692	0.0181	down	3431
SERPINE2	ENSG00000135919	protein_coding	-	chr2:224839828-224904036	45.8164	66.88	-1.45974	-0.545713	0.0006	down	5270
SLC41A2	ENSG00000136052	protein_coding	-	chr12:105196330-105352522	22.7051	35.4421	-1.56097	-0.642445	0.03595	down	84102
THSD1	ENSG00000136114	protein_coding	-	chr13:52951304-52980629	6.40075	8.69682	-1.35872	-0.442247	0.02825	down	55901
LRCH1	ENSG00000136141	protein_coding	+	chr13:47127302-47327175	8.35147	11.2504	-1.34712	-0.429879	0.03925	down	23143
SPRY2	ENSG00000136158	protein_coding	-	chr13:80910110-80915086	24.987	31.9283	-1.2778	-0.353658	0.0325	down	10253
GPNMB	ENSG00000136235	protein_coding	+	chr7:23275585-23314727	0.466517	2.15587	-4.62121	-2.20827	0.0012	down	10457
IL6	ENSG00000136244	protein_coding	+	chr7:22765013-22771621	95.7477	203.352	-2.12383	-1.08667	5e-05	down	3569
RTP4	ENSG00000136514	protein_coding	+	chr3:187086119-187089864	5.83005	12.849	-2.20392	-1.14007	5e-05	down	64108
IL36G	ENSG00000136688	protein_coding	+	chr2:113730779-113743242	0.905119	4.03862	-4.46197	-2.15768	0.0263	down	56300
RANBP6	ENSG00000137040	protein_coding	-	chr9:6011042-6015618	8.84531	11.3496	-1.28312	-0.359654	0.0461	down	26953
IL11RA	ENSG00000137070	protein_coding	+	chr9:34638129-34681295	0.740737	1.98183	-2.67548	-1.4198	0.02095	down	3590
TLN1	ENSG00000137076	protein_coding	-	chr9:35696944-35758572	50.6365	111.28	-2.19763	-1.13595	5e-05	down	7094
GMPR	ENSG00000137198	protein_coding	+	chr6:16238810-16295780	24.0922	41.4281	-1.71957	-0.782046	5e-05	down	2766
MDC1	ENSG00000137337	protein_coding	-	chr6:30667583-30685666	11.1049	23.7847	-2.14182	-1.09884	0.002	down	9656
CPEB2	ENSG00000137449	protein_coding	+	chr4:15004297-15447790	15.5861	25.9168	-1.66282	-0.733633	0.00015	down	132864
SULF1	ENSG00000137573	protein_coding	+	chr8:70378858-70573150	1.79988	4.6462	-2.58139	-1.36815	0.0119	down	23213
DDX60	ENSG00000137628	protein_coding	-	chr4:169137443-169239958	42.31	58.9277	-1.39276	-0.477947	0.0079	down	55601
PPP2R1B	ENSG00000137713	protein_coding	-	chr11:111473114-111637151	23.7347	38.1597	-1.60776	-0.685051	0.00745	down	5519
CASP1	ENSG00000137752	protein_coding	-	chr11:104896169-104972158	5.22619	10.4151	-1.99286	-0.994842	0.00565	down	834
TMEM62	ENSG00000137842	protein_coding	+	chr15:43398422-43513481	18.9585	30.3242	-1.59951	-0.677627	0.04085	down	80021
GTF2B	ENSG00000137947	protein_coding	-	chr1:89318614-89357627	17.6548	26.1193	-1.47944	-0.565055	0.00395	down	2959
IFI44	ENSG00000137965	protein_coding	+	chr1:79115480-79129763	150.045	217.779	-1.45142	-0.537469	0.0015	down	10561
PNPT1	ENSG00000138035	protein_coding	-	chr2:55861399-55921045	64.1871	95.2198	-1.48347	-0.568979	0.0004	down	87178
STAT4	ENSG00000138378	protein_coding	-	chr2:191886251-192038902	0.310276	1.15657	-3.72756	-1.89823	0.0212	down	6775
ITGAV	ENSG00000138448	protein_coding	+	chr2:187454791-187630685	162.916	207.277	-1.2723	-0.347434	0.04875	down	3685
HERC6	ENSG00000138642	protein_coding	+	chr4:89299890-89364263	65.9783	99.3911	-1.50642	-0.591125	0.0023	down	55008
HERC5	ENSG00000138646	protein_coding	+	chr4:89378267-89427314	26.498	45.0366	-1.69962	-0.765214	5e-05	down	51191
SCARB2	ENSG00000138760	protein_coding	-	chr4:77079889-77135046	60.9885	87.294	-1.43132	-0.517345	0.0023	down	950
AMIGO2	ENSG00000139211	protein_coding	-	chr12:47469489-47630443	3.51943	6.23679	-1.7721	-0.82546	0.0011	down	347902
TMX1	ENSG00000139921	protein_coding	+	chr14:51706879-51722759	26.4743	33.3756	-1.26068	-0.334199	0.04675	down	81542
WARS	ENSG00000140105	protein_coding	-	chr14:100800124-100996640	467.816	617.344	-1.31963	-0.400134	0.0391	down	7453
BCL2A1	ENSG00000140379	protein_coding	-	chr15:80253230-80263788	5.83397	9.95717	-1.70676	-0.771257	0.0176	down	597
PCSK6	ENSG00000140479	protein_coding	-	chr15:101835623-102065405	0.916342	2.30646	-2.51703	-1.33172	0.00575	down	5046
MCTP2	ENSG00000140563	protein_coding	+	chr15:94774766-95023632	0.429575	1.16577	-2.71377	-1.4403	0.03535	down	55784
NLRC5	ENSG00000140853	protein_coding	+	chr16:57023396-57117443	35.3017	52.5275	-1.48796	-0.573335	0.04885	down	84166
MAP1LC3B	ENSG00000140941	protein_coding	+	chr16:87117167-87438385	199.909	247.745	-1.23929	-0.309516	0.0364	down	81631
IRF8	ENSG00000140968	protein_coding	+	chr16:85932408-85956215	2.73081	5.94276	-2.1762	-1.12181	0.0097	down	3394
CTRL	ENSG00000141086	protein_coding	-	chr16:67927174-67970990	0.350085	1.83642	-5.24564	-2.39112	0.0187	down	1506
ASXL3	ENSG00000141431	protein_coding	+	chr18:31158578-31331158	0.809967	1.59712	-1.97183	-0.979538	0.03665	down	80816
CBX4	ENSG00000141582	protein_coding	-	chr17:77806954-77813228	11.0666	15.9519	-1.44145	-0.527519	0.01855	down	8535
PMAIP1	ENSG00000141682	protein_coding	+	chr18:57567179-57571538	63.1433	99.8112	-1.58071	-0.660571	5e-05	down	5366
IFITM3	ENSG00000142089	protein_coding	-	chr11:318639-330122	353.404	479.886	-1.3579	-0.441374	0.0033	down	10410
RGS16	ENSG00000143333	protein_coding	-	chr1:182567757-182573543	1.16384	2.54462	-2.1864	-1.12856	0.00955	down	6004
ATP8B2	ENSG00000143515	protein_coding	+	chr1:154298028-154323783	11.297	14.9379	-1.32229	-0.40304	0.03515	down	57198
ARL6IP5	ENSG00000144746	protein_coding	+	chr3:69134094-69155217	41.7475	52.47	-1.25684	-0.329805	0.0282	down	10550
CAMK2D	ENSG00000145349	protein_coding	-	chr4:114372187-114683083	16.2773	23.1688	-1.42338	-0.509325	0.0088	down	817
CYP4V2	ENSG00000145476	protein_coding	+	chr4:187112673-187179625	2.85159	5.1122	-1.79275	-0.842175	0.00655	down	285440
FBXL17	ENSG00000145743	protein_coding	-	chr5:107194735-107717799	3.55202	7.26344	-2.04487	-1.03201	0.00955	down	64839
TNIP1	ENSG00000145901	protein_coding	-	chr5:150409503-150473138	125.139	166.529	-1.33076	-0.412245	0.0195	down	10318
TNFRSF21	ENSG00000146072	protein_coding	-	chr6:47199267-47277641	13.7362	17.9871	-1.30947	-0.38898	0.01755	down	27242
TPBG	ENSG00000146242	protein_coding	+	chr6:83072922-83080545	3.67108	5.17429	-1.40947	-0.495156	0.04295	down	7162
WTAP	ENSG00000146457	protein_coding	+	chr6:160090088-160210781	19.4339	74.5905	-3.83817	-1.94042	0.00215	down	9589
C6orf211	ENSG00000146476	protein_coding	+	chr6:151773421-151791236	11.6454	21.0134	-1.80444	-0.851552	0.0001	down
TMEM140	ENSG00000146859	protein_coding	+	chr7:134671258-134855547	14.7295	24.1882	-1.64216	-0.715591	0.00225	down	55281
DOCK11	ENSG00000147251	protein_coding	+	chrX:117629860-117820126	0.737088	1.15184	-1.56269	-0.644029	0.0431	down	139818
RGS20	ENSG00000147509	protein_coding	+	chr8:54764367-54871863	3.76147	10.1369	-2.69492	-1.43024	0.001	down	8601
SYBU	ENSG00000147642	protein_coding	-	chr8:110586206-110704020	0.978535	3.048	-3.11487	-1.63917	0.00395	down	55638
PLIN2	ENSG00000147872	protein_coding	-	chr9:19108372-19149288	50.2968	68.1393	-1.35474	-0.438021	0.0111	down	123
UGCG	ENSG00000148154	protein_coding	+	chr9:114659045-114697649	24.9896	38.6047	-1.54483	-0.627446	0.00035	down	7357
ZC3H12C	ENSG00000149289	protein_coding	+	chr11:109964086-110042566	27.6257	41.3806	-1.4979	-0.582945	0.0006	down	85463
MTA2	ENSG00000149480	protein_coding	-	chr11:62360685-62369312	45.4157	65.5097	-1.44244	-0.528515	0.00595	down	9219
ANK3	ENSG00000151150	protein_coding	-	chr10:61786055-62493248	1.27189	3.75197	-2.94993	-1.56068	0.01665	down	288
ZFP36L2	ENSG00000152518	protein_coding	-	chr2:43393799-43823185	14.6105	20.9642	-1.43487	-0.520923	0.04195	down	678
PLEKHH2	ENSG00000152527	protein_coding	+	chr2:43864411-43995126	1.17138	3.42125	-2.92069	-1.54631	0.00675	down	130271
RASGRP3	ENSG00000152689	protein_coding	+	chr2:33661390-33789817	29.2875	44.3042	-1.51273	-0.597158	0.02195	down	25780
GPR180	ENSG00000152749	protein_coding	+	chr13:95254156-95286899	8.16637	10.8924	-1.33381	-0.415557	0.008	down	160897
IFIT5	ENSG00000152778	protein_coding	+	chr10:91174342-91180758	96.6532	144.599	-1.49606	-0.58117	0.00065	down	24138
HHEX	ENSG00000152804	protein_coding	+	chr10:94447944-94455403	24.3011	35.5107	-1.46128	-0.547232	0.0028	down	3087
RASSF3	ENSG00000153179	protein_coding	+	chr12:65004292-65091347	45.7547	60.166	-1.31497	-0.395027	0.0432	down	283349
PTPRR	ENSG00000153233	protein_coding	-	chr12:71031852-71314623	0.659422	1.84531	-2.79838	-1.48459	0.0031	down	5801
RPIA	ENSG00000153574	protein_coding	+	chr2:88991161-89050452	13.0631	18.0854	-1.38446	-0.469322	0.01345	down	22934
CEBPG	ENSG00000153879	protein_coding	+	chr19:33864235-33873592	51.1289	64.6444	-1.26434	-0.338387	0.01875	down	1054
ABCA9	ENSG00000154258	protein_coding	-	chr17:66970628-67057205	0.206414	1.14491	-5.54666	-2.47162	0.0096	down	10350
GBP5	ENSG00000154451	protein_coding	-	chr1:89724632-89738544	6.78847	15.3902	-2.26712	-1.18086	5e-05	down	115362
EPHB1	ENSG00000154928	protein_coding	+	chr3:134316642-134979309	0.665965	2.15029	-3.22883	-1.69101	0.0246	down	2047
SLC25A28	ENSG00000155287	protein_coding	-	chr10:101370281-101380366	56.6322	80.5257	-1.42191	-0.507829	0.0041	down	81894
GRAMD3	ENSG00000155324	protein_coding	+	chr5:125695823-125832186	1.10928	2.52348	-2.27488	-1.18579	0.03545	down	65983
MOV10	ENSG00000155363	protein_coding	+	chr1:113215762-113243368	37.63	49.9035	-1.32616	-0.407259	0.0489	down	4343
VBP1	ENSG00000155959	protein_coding	+	chrX:154425283-154468098	22.0267	37.8377	-1.71781	-0.780574	0.00025	down	7411
UBE2L6	ENSG00000156587	protein_coding	-	chr11:57319128-57335757	67.7291	98.3137	-1.45157	-0.537618	0.00035	down	9246
RAB11FIP1	ENSG00000156675	protein_coding	-	chr8:37716135-37756985	1.67534	2.80116	-1.67199	-0.74157	0.02695	down	80223
B3GNT7	ENSG00000156966	protein_coding	+	chr2:232260253-232265875	1.95812	3.40904	-1.74098	-0.799897	0.0061	down	93010
FCHO2	ENSG00000157107	protein_coding	+	chr5:72251807-72386349	9.48869	14.2389	-1.50061	-0.585552	0.0344	down	115548
MX1	ENSG00000157601	protein_coding	+	chr21:42792230-42831141	456.528	670.288	-1.46823	-0.554078	0.0011	down	4599
MEGF11	ENSG00000157890	protein_coding	-	chr15:66187416-66546085	0.142205	2.28782	-16.0881	-4.00792	0.0003	down	84465
GALNT14	ENSG00000158089	protein_coding	-	chr2:31133332-31378068	0.326202	2.25449	-6.91131	-2.78896	5e-05	down	79623
CLDN14	ENSG00000159261	protein_coding	-	chr21:37802657-37948867	4.24343	7.65563	-1.80411	-0.851289	0.02695	down	23562
ADIPOR1	ENSG00000159346	protein_coding	-	chr1:202909950-202927700	30.3934	40.044	-1.31752	-0.397827	0.0237	down	51094
C1R	ENSG00000159403	protein_coding	-	chr12:7187512-7275097	1.91723	5.47003	-2.85308	-1.51252	0.01055	down	715
EFCAB14	ENSG00000159658	protein_coding	-	chr1:47098408-47184824	16.4385	28.4567	-1.7311	-0.791686	0.0026	down	9813
LY6E	ENSG00000160932	protein_coding	+	chr8:144063154-144105249	112.625	144.722	-1.28499	-0.361759	0.01835	down	4061
FBXL13	ENSG00000161040	protein_coding	-	chr7:102453307-102715286	7.30754	12.3418	-1.68892	-0.7561	0.0069	down	222235
CCL5	ENSG00000161570	protein_coding	-	chr17:34195970-34212867	20.77	41.0806	-1.97788	-0.983958	5e-05	down	6352
PLCD3	ENSG00000161714	protein_coding	-	chr17:43100707-43221548	3.26031	13.244	-4.0622	-2.02226	0.0242	down	113026
TNFSF13	ENSG00000161955	protein_coding	+	chr17:7452207-7464925	0.326108	1.67035	-5.12208	-2.35673	0.0058	down	8741
DCP1A	ENSG00000162290	protein_coding	-	chr3:53317446-53381654	20.5259	33.2396	-1.6194	-0.695457	0.04815	down	55802
JAK1	ENSG00000162434	protein_coding	-	chr1:65210777-65432187	163.175	217.308	-1.33174	-0.413317	0.0073	down	3716
GBP2	ENSG00000162645	protein_coding	-	chr1:89571814-89641723	7.73151	15.5239	-2.00786	-1.00566	5e-05	down	2634
GBP4	ENSG00000162654	protein_coding	-	chr1:89646830-89664615	17.8221	39.6995	-2.22755	-1.15546	0.0046	down	115361
KCNT2	ENSG00000162687	protein_coding	-	chr1:196194908-196578355	1.14597	2.73999	-2.39096	-1.25759	0.0011	down	343450
VCAM1	ENSG00000162692	protein_coding	+	chr1:101185297-101204601	13.0273	20.6474	-1.58493	-0.66442	0.00045	down	7412
ATF3	ENSG00000162772	protein_coding	+	chr1:212738675-212794119	101.732	136.251	-1.33932	-0.4215	0.00445	down	467
NBPF8	ENSG00000162825	protein_coding	+	chr1:144146807-144224481	0.429213	1.66706	-3.88399	-1.95754	0.0201	down	728841
CTSS	ENSG00000163131	protein_coding	-	chr1:150702671-150738433	46.5081	126.571	-2.7215	-1.4444	5e-05	down	1520
MSX1	ENSG00000163132	protein_coding	+	chr4:4861392-4865663	4.52684	8.0769	-1.78423	-0.835298	0.00185	down	4487
CCNYL1	ENSG00000163249	protein_coding	+	chr2:208576263-208626563	46.7833	68.7304	-1.46912	-0.554953	0.00855	down	151195
FZD5	ENSG00000163251	protein_coding	-	chr2:208627309-208634287	2.57948	4.36142	-1.69081	-0.757717	0.00035	down	7855
KBTBD8	ENSG00000163376	protein_coding	+	chr3:67048726-67061634	2.45089	5.26878	-2.14975	-1.10417	0.00085	down	84541
GLB1L	ENSG00000163521	protein_coding	-	chr2:220094478-220142892	1.0614	3.50328	-3.30063	-1.72274	0.0095	down	79411
NUAK2	ENSG00000163545	protein_coding	-	chr1:205271186-205290883	17.4417	28.1789	-1.6156	-0.692073	5e-05	down	81788
PPM1K	ENSG00000163644	protein_coding	-	chr4:89178771-89205921	11.3278	16.9942	-1.50023	-0.585182	0.02655	down	152926
TIPARP	ENSG00000163659	protein_coding	+	chr3:156389650-156424559	30.1976	45.916	-1.52052	-0.604566	0.0002	down	25976
DCLK3	ENSG00000163673	protein_coding	-	chr3:36753912-36781352	0.195135	1.24943	-6.40288	-2.67872	0.01155	down	85443
CXCL3	ENSG00000163734	protein_coding	-	chr4:74902305-74904524	81.9048	103.291	-1.26111	-0.334697	0.02775	down	2921
CXCL5	ENSG00000163735	protein_coding	-	chr4:74861358-74864496	31.4214	45.5584	-1.44992	-0.535971	0.00075	down	6374
CXCL1	ENSG00000163739	protein_coding	+	chr4:74735108-74737019	596.801	838.967	-1.40577	-0.491365	0.001	down	2919
DTX3L	ENSG00000163840	protein_coding	+	chr3:122246770-122294050	74.9594	102.326	-1.36509	-0.448996	0.00765	down	151636
MAP9	ENSG00000164114	protein_coding	-	chr4:156197840-156302498	0.567939	2.11018	-3.71551	-1.89356	0.00035	down	79884
ESM1	ENSG00000164283	protein_coding	-	chr5:54273691-54338672	542.43	684.729	-1.26234	-0.336097	0.0214	down	11082
CASP3	ENSG00000164305	protein_coding	-	chr4:185548849-185570663	29.8713	49.056	-1.64225	-0.715671	5e-05	down	836
EGFLAM	ENSG00000164318	protein_coding	+	chr5:38258510-38468441	0.333873	1.31902	-3.95065	-1.98209	0.0227	down	133584
RICTOR	ENSG00000164327	protein_coding	-	chr5:38845959-39074510	26.0328	38.1927	-1.4671	-0.552967	0.0075	down	253260
TLR3	ENSG00000164342	protein_coding	+	chr4:186990305-187009223	5.93472	15.5195	-2.61503	-1.38683	5e-05	down	7098
CSF2	ENSG00000164400	protein_coding	+	chr5:131409482-131411859	52.2422	102.254	-1.9573	-0.968868	5e-05	down	1437
SLC35A1	ENSG00000164414	protein_coding	+	chr6:88117700-88222057	5.25374	7.66378	-1.45873	-0.544711	0.031	down	10559
FZD6	ENSG00000164930	protein_coding	+	chr8:104133259-104345094	26.3551	33.6747	-1.27773	-0.353583	0.04755	down	8323
GEM	ENSG00000164949	protein_coding	-	chr8:95261480-95274578	7.83858	11.652	-1.48649	-0.571907	0.01085	down	2669
C9orf89	ENSG00000165233	protein_coding	+	chr9:95858499-95875565	6.56335	11.115	-1.6935	-0.760007	0.03285	down
RET	ENSG00000165731	protein_coding	+	chr10:43572474-43625799	2.9281	5.89904	-2.01462	-1.01051	0.0009	down	5979
IFI27	ENSG00000165949	protein_coding	+	chr14:94571181-94583033	408.807	619.269	-1.51482	-0.599149	0.0003	down	3429
DEPDC4	ENSG00000166153	protein_coding	-	chr12:100550134-100660857	0	1.2718	-inf	-inf	0.00025	down	120863
ST5	ENSG00000166444	protein_coding	-	chr11:8703957-8932498	5.0093	9.09046	-1.81472	-0.859744	0.04725	down	6764
RRAD	ENSG00000166592	protein_coding	-	chr16:66955581-66959547	14.204	19.2493	-1.35521	-0.438513	0.0272	down	6236
CHRFAM7A	ENSG00000166664	protein_coding	-	chr15:30488238-30686052	0.690108	2.67664	-3.87858	-1.95553	0.0297	down	89832
B2M	ENSG00000166710	protein_coding	+	chr15:45003674-45011075	2296.68	3325.11	-1.44779	-0.533853	0.001	down	567
TMEM194A	ENSG00000166881	protein_coding	-	chr12:57449425-57481846	8.92266	11.3006	-1.26651	-0.340854	0.04115	down
C15orf48	ENSG00000166920	protein_coding	+	chr15:45722726-45878488	6.39335	17.033	-2.66418	-1.41369	0.004	down	84419
GREM1	ENSG00000166923	protein_coding	+	chr15:33009470-33026870	6.90239	9.80239	-1.42014	-0.506036	0.008	down	26585
MEI1	ENSG00000167077	protein_coding	+	chr22:42095502-42195460	0.725864	3.16496	-4.36025	-2.12441	0.00615	down	150365
BATF2	ENSG00000168062	protein_coding	-	chr11:64755414-64764517	11.3969	17.6241	-1.5464	-0.628914	0.001	down	116071
IRF2	ENSG00000168310	protein_coding	-	chr4:185308866-185395734	10.9023	21.2103	-1.94549	-0.960136	0.00575	down	3660
TAP1	ENSG00000168394	protein_coding	-	chr6:32808493-32827362	68.4574	107.472	-1.56992	-0.650688	0.0002	down	6890
MLKL	ENSG00000168404	protein_coding	-	chr16:74705752-74734858	24.4005	41.3155	-1.69323	-0.759774	5e-05	down	197259
HR	ENSG00000168453	protein_coding	-	chr8:21971927-21990897	0.31743	1.50373	-4.73722	-2.24404	0.0047	down	55806
ADAM9	ENSG00000168615	protein_coding	+	chr8:38854387-38962663	70.5553	117.414	-1.66414	-0.734774	5e-05	down	8754
IL7R	ENSG00000168685	protein_coding	+	chr5:35852796-35879705	21.682	31.0921	-1.434	-0.520048	0.00605	down	3575
LGALS9	ENSG00000168961	protein_coding	+	chr17:25783669-25976586	83.6007	143.163	-1.71246	-0.776071	0.0047	down	3965
CXCL10	ENSG00000169245	protein_coding	-	chr4:76932336-77033955	195.686	590.088	-3.01548	-1.59239	5e-05	down	3627
CXCL11	ENSG00000169248	protein_coding	-	chr4:76932336-77033955	47.7446	145.804	-3.05383	-1.61062	5e-05	down	6373
ADRB2	ENSG00000169252	protein_coding	+	chr5:147830594-148442737	4.49598	6.64998	-1.47909	-0.564714	0.04035	down	154
PGM2	ENSG00000169299	protein_coding	+	chr4:37828254-37864558	16.941	24.5774	-1.45076	-0.536809	0.0027	down	55276
IL8	ENSG00000169429	protein_coding	+	chr4:74606222-74609433	1365.99	2341.1	-1.71385	-0.777244	5e-05	down
ZEB2	ENSG00000169554	protein_coding	-	chr2:145141647-145337001	16.8522	24.3459	-1.44467	-0.530742	0.04205	down	9839
CSGALNACT2	ENSG00000169826	protein_coding	+	chr10:43633933-43680756	19.1711	28.734	-1.49882	-0.583831	0.0006	down	55454
ALCAM	ENSG00000170017	protein_coding	+	chr3:105085752-105295744	91.5303	115.294	-1.25963	-0.332997	0.02945	down	214
B3GNT2	ENSG00000170340	protein_coding	+	chr2:62423247-62451866	14.8173	24.3904	-1.64607	-0.71903	5e-05	down	10678
SERPINB9	ENSG00000170542	protein_coding	-	chr6:2884221-2903514	64.7683	84.0594	-1.29785	-0.376122	0.01095	down	5272
STAT2	ENSG00000170581	protein_coding	-	chr12:56735380-56753939	59.2107	92.2802	-1.55851	-0.640163	0.00175	down	6773
TTLL6	ENSG00000170703	protein_coding	-	chr17:46839596-46894576	0.489835	1.47555	-3.01235	-1.59089	0.00885	down	284076
C11orf24	ENSG00000171067	protein_coding	-	chr11:68028802-68039469	8.56646	13.9044	-1.62312	-0.698768	0.0367	down	53838
SOCS5	ENSG00000171150	protein_coding	+	chr2:46926090-46990268	8.31739	10.876	-1.30762	-0.386941	0.02505	down	9655
C1GALT1C1	ENSG00000171155	protein_coding	-	chrX:119759647-119764005	13.0544	17.2927	-1.32466	-0.405627	0.0465	down	29071
CXXC5	ENSG00000171604	protein_coding	+	chr5:139026883-139063467	1.59769	4.27352	-2.6748	-1.41943	0.00385	down	51523
KLF11	ENSG00000172059	protein_coding	+	chr2:10182975-10194993	9.18491	12.8789	-1.40218	-0.487671	0.00365	down	8462
FRMD3	ENSG00000172159	protein_coding	-	chr9:85857904-86153461	1.12367	2.32547	-2.06953	-1.0493	0.026	down	257019
ISG20	ENSG00000172183	protein_coding	+	chr15:89178867-89199714	79.2644	124.239	-1.5674	-0.648375	0.00175	down	3669
STARD5	ENSG00000172345	protein_coding	-	chr15:81451915-81616524	1.12736	3.52161	-3.12377	-1.64329	0.002	down	80765
SYNPO2	ENSG00000172403	protein_coding	+	chr4:119809995-119982402	1.31086	2.12405	-1.62035	-0.696307	0.00955	down	171024
PURG	ENSG00000172733	protein_coding	-	chr8:30853320-30891231	0.550674	1.61631	-2.93514	-1.55343	0.00965	down	29942
PARP14	ENSG00000173193	protein_coding	+	chr3:122399464-122449687	153.968	262.61	-1.70562	-0.770294	5e-05	down	54625
RNF213	ENSG00000173821	protein_coding	+	chr17:78234664-78411886	336.862	586.002	-1.73959	-0.798748	0.0011	down	57674
SLC25A30	ENSG00000174032	protein_coding	-	chr13:45967450-45994506	7.10532	11.0372	-1.55338	-0.635408	0.04285	down	253512
BTC	ENSG00000174808	protein_coding	-	chr4:75669968-75719896	1.35565	5.54347	-4.08915	-2.0318	5e-05	down	685
VCPIP1	ENSG00000175073	protein_coding	-	chr8:67540721-67579452	8.8107	11.5225	-1.30779	-0.387126	0.01105	down	80124
CSRP2	ENSG00000175183	protein_coding	-	chr12:77252494-77274132	18.5568	27.448	-1.47914	-0.564755	0.02555	down	1466
TMEM9B	ENSG00000175348	protein_coding	-	chr11:8968840-8999074	18.229	24.6578	-1.35267	-0.43581	0.0221	down	56674
PLA2G16	ENSG00000176485	protein_coding	-	chr11:63340666-63389143	11.2218	18.078	-1.61097	-0.687932	0.0071	down	11145
ACSF3	ENSG00000176715	protein_coding	+	chr16:89154782-89222254	7.51386	11.427	-1.52079	-0.604819	0.01965	down	197322
GCNT4	ENSG00000176928	protein_coding	-	chr5:74323288-74326724	3.17152	6.14582	-1.93781	-0.954429	0.0001	down	51301
FZD8	ENSG00000177283	protein_coding	-	chr10:35927176-35930362	9.39437	11.983	-1.27555	-0.351118	0.04845	down	8325
SAMD9L	ENSG00000177409	protein_coding	-	chr7:92759367-92777682	54.4218	98.1912	-1.80426	-0.85141	5e-05	down	219285
GRAMD1C	ENSG00000178075	protein_coding	+	chr3:113547028-113666417	5.99077	10.6767	-1.78219	-0.833652	0.01865	down	54762
PLEKHM3	ENSG00000178385	protein_coding	-	chr2:208693026-208890284	1.63033	2.84301	-1.74382	-0.802253	0.01535	down	389072
NSUN7	ENSG00000179299	protein_coding	+	chr4:40751913-40812002	0.29557	1.27817	-4.3244	-2.1125	0.01675	down	79730
ARID3B	ENSG00000179361	protein_coding	+	chr15:74833517-74890472	3.20997	5.76857	-1.79708	-0.845653	0.01075	down	10620
KLHL28	ENSG00000179454	protein_coding	-	chr14:45393521-45543634	7.22936	11.3428	-1.56899	-0.649835	0.04015	down	54813
GCC1	ENSG00000179562	protein_coding	-	chr7:127220671-127242198	4.72943	6.78521	-1.43468	-0.520726	0.0422	down	79571
R3HDM2	ENSG00000179912	protein_coding	-	chr12:57637235-57824788	6.68289	14.2898	-2.13828	-1.09645	0.00485	down	22864
PCGF5	ENSG00000180628	protein_coding	+	chr10:92922768-93044088	21.4087	34.1347	-1.59443	-0.673045	0.0417	down	84333
YOD1	ENSG00000180667	protein_coding	-	chr1:207217193-207254369	3.18562	7.89428	-2.47809	-1.30923	5e-05	down	55432
NQO1	ENSG00000181019	protein_coding	-	chr16:69740898-69760854	85.9393	117.024	-1.36171	-0.445416	0.008	down	1728
ZNF707	ENSG00000181135	protein_coding	+	chr8:144766621-144796068	3.92562	6.80522	-1.73354	-0.793721	0.01175	down	286075
DDX60L	ENSG00000181381	protein_coding	-	chr4:169277885-169931426	135.629	213.832	-1.5766	-0.656817	0.0008	down	91351
TNFSF15	ENSG00000181634	protein_coding	-	chr9:117546914-117568406	12.63	18.0214	-1.42688	-0.512862	0.00205	down	9966
UBA7	ENSG00000182179	protein_coding	-	chr3:49842639-49851379	16.5955	29.6513	-1.7867	-0.837301	0.0025	down	7318
C1S	ENSG00000182326	protein_coding	+	chr12:7072407-7178336	2.81692	8.10348	-2.87671	-1.52442	0.02655	down	716
TRAPPC6B	ENSG00000182400	protein_coding	-	chr14:39617014-39639736	10.9827	18.8428	-1.71569	-0.778789	0.00075	down	122553
SATB1	ENSG00000182568	protein_coding	-	chr3:17198653-18959184	0.686811	1.85265	-2.69748	-1.43161	0.0216	down	6304
MAFA	ENSG00000182759	protein_coding	-	chr8:144501351-144512576	1.43212	2.45722	-1.71579	-0.778875	0.04925	down	389692
TCEAL7	ENSG00000182916	protein_coding	+	chrX:102585123-102587254	3.59542	6.43004	-1.7884	-0.838668	0.03195	down	56849
CADM1	ENSG00000182985	protein_coding	-	chr11:115039937-115375675	1.96778	3.79748	-1.92983	-0.948472	0.03135	down	23705
NEB	ENSG00000183091	protein_coding	-	chr2:152266396-152591001	1.12928	3.27058	-2.89616	-1.53414	0.03045	down	4703
FANCF	ENSG00000183161	protein_coding	-	chr11:22644078-22834601	3.15775	4.49092	-1.42219	-0.508114	0.03775	down	2188
BCOR	ENSG00000183337	protein_coding	-	chrX:39909067-40036582	26.8928	34.5389	-1.28432	-0.361	0.04075	down	54880
MX2	ENSG00000183486	protein_coding	+	chr21:42733869-42781317	78.2055	145.293	-1.85783	-0.893618	5e-05	down	4600
COA5	ENSG00000183513	protein_coding	-	chr2:99215772-99224978	5.3402	8.45902	-1.58403	-0.663596	0.04005	down	493753
NPIPA7	ENSG00000183889	protein_coding	+	chr16:16404197-16444447	4.17989	10.6741	-2.55367	-1.35257	0.02885	down	101059938
CCSER1	ENSG00000184305	protein_coding	+	chr4:91048685-92523064	0.313533	1.26502	-4.03475	-2.01248	0.0307	down	401145
CSF1	ENSG00000184371	protein_coding	+	chr1:110452863-110473614	19.4885	30.1205	-1.54555	-0.62812	0.02315	down	1435
TMEM106A	ENSG00000184988	protein_coding	+	chr17:41363853-41383338	8.29303	12.4346	-1.49941	-0.584391	0.02035	down	113277
IFITM2	ENSG00000185201	protein_coding	+	chr11:307630-315272	193.256	281.668	-1.45749	-0.543485	0.03505	down	10581
PPIL6	ENSG00000185250	protein_coding	-	chr6:109711417-109765122	0.438693	2.19459	-5.00257	-2.32267	0.03505	down	285755
SOCS1	ENSG00000185338	protein_coding	-	chr16:11343475-11445619	1.3912	3.73792	-2.68682	-1.4259	0.02185	down	8651
IFIT1	ENSG00000185745	protein_coding	+	chr10:90973325-91174314	125.311	224.064	-1.78806	-0.838394	0.0004	down	3434
CXorf38	ENSG00000185753	protein_coding	-	chrX:40488284-40506819	9.17472	12.2542	-1.33564	-0.417534	0.04015	down	159013
TRIM69	ENSG00000185880	protein_coding	+	chr15:45021185-45060027	15.0857	28.2876	-1.87512	-0.906985	0.0001	down	140691
IFITM1	ENSG00000185885	protein_coding	+	chr11:307630-315272	125.66	231.673	-1.84365	-0.882566	5e-05	down	8519
BTN3A2	ENSG00000186470	protein_coding	+	chr6:26365386-26378546	7.96006	11.4585	-1.4395	-0.525569	0.0316	down	11118
ESPN	ENSG00000187017	protein_coding	+	chr1:6484847-6580121	0.606361	2.73585	-4.51192	-2.17374	0.04085	down	83715
KIAA1598	ENSG00000187164	protein_coding	-	chr10:118592511-118886097	8.17772	14.308	-1.74964	-0.807056	0.00155	down
ISG15	ENSG00000187608	protein_coding	+	chr1:948802-949920	331.819	463.323	-1.39631	-0.481621	0.001	down	9636
TCEA1	ENSG00000187735	protein_coding	-	chr8:54879111-54935089	43.7522	69.1521	-1.58054	-0.660418	0.00035	down	6917
SEMA4D	ENSG00000187764	protein_coding	-	chr9:91975701-92113045	4.90968	9.11833	-1.85722	-0.893142	0.01035	down	10507
FAM122A	ENSG00000187866	protein_coding	+	chr9:71320574-71624092	4.1646	5.6596	-1.35898	-0.442523	0.03565	down	116224
PLSCR1	ENSG00000188313	protein_coding	-	chr3:146232966-146262651	217.726	338.879	-1.55644	-0.638253	0.0001	down	5359
LITAF	ENSG00000189067	protein_coding	-	chr16:11641852-11730237	17.4568	27.0243	-1.54806	-0.630465	0.0013	down	9516
SP6	ENSG00000189120	protein_coding	-	chr17:45922278-45933240	0.919266	1.54706	-1.68292	-0.75097	0.03935	down	80320
GRAPL	ENSG00000189152	protein_coding	+	chr17:19030781-19062489	3.22651	7.93377	-2.45893	-1.29803	0.00235	down	400581
TDRD7	ENSG00000196116	protein_coding	+	chr9:100164457-100258407	30.2012	42.3433	-1.40204	-0.487529	0.00595	down	23424
S100A4	ENSG00000196154	protein_coding	-	chr1:153516088-153524245	0.178548	1.81664	-10.1745	-3.34689	0.01945	down	6275
ACADSB	ENSG00000196177	protein_coding	+	chr10:124768494-124817827	3.08955	5.05124	-1.63495	-0.709244	0.0421	down	36
CPNE4	ENSG00000196353	protein_coding	-	chr3:131252398-132004254	0.315008	1.2428	-3.94529	-1.98013	0.0347	down	131034
CD47	ENSG00000196776	protein_coding	-	chr3:107762144-107809872	24.7242	44.6563	-1.80618	-0.852938	5e-05	down	961
CASP4	ENSG00000196954	protein_coding	-	chr11:104813592-104840163	46.9544	62.3487	-1.32786	-0.409098	0.02575	down	837
ACSL5	ENSG00000197142	protein_coding	+	chr10:114133775-114188138	6.9108	9.23476	-1.33628	-0.418221	0.0405	down	51703
SERPINB2	ENSG00000197632	protein_coding	+	chr18:61538925-61609601	6.97621	26.9652	-3.8653	-1.95058	5e-05	down	5055
PDCD1LG2	ENSG00000197646	protein_coding	+	chr9:5510544-5571282	21.9837	43.9455	-1.999	-0.99928	5e-05	down	80380
S100A10	ENSG00000197747	protein_coding	-	chr1:151955390-151966866	185.867	251.809	-1.35478	-0.438055	0.0053	down	6281
HIST1H4K	ENSG00000197914	protein_coding	-	chr6:27798951-27799305	42.5224	119.849	-2.81849	-1.49492	5e-05	down	8362
MBP	ENSG00000197971	protein_coding	-	chr18:74686645-74845639	4.14421	7.1994	-1.73722	-0.796779	0.0036	down	4155
CD2AP	ENSG00000198087	protein_coding	+	chr6:47445524-47594999	26.0806	35.7388	-1.37032	-0.454512	0.01315	down	23607
GFPT1	ENSG00000198380	protein_coding	-	chr2:69546904-69614382	22.7832	37.2397	-1.63453	-0.708873	0.04025	down	2673
TXNRD1	ENSG00000198431	protein_coding	+	chr12:104609556-104744061	343.877	482.089	-1.40192	-0.487409	0.02735	down	7296
LRBA	ENSG00000198589	protein_coding	-	chr4:151185593-151936879	13.1094	18.6343	-1.42144	-0.507356	0.01445	down	987
DLL1	ENSG00000198719	protein_coding	-	chr6:170591293-170599561	2.49449	4.42399	-1.77351	-0.826605	0.0018	down	28514
ASAH2B	ENSG00000204147	protein_coding	+	chr10:52499077-52645435	2.97996	4.3284	-1.4525	-0.538542	0.02695	down	653308
ZDBF2	ENSG00000204186	protein_coding	+	chr2:207139386-207179148	5.14072	6.57045	-1.27812	-0.354022	0.02735	down	57683
HLA-C	ENSG00000204525	protein_coding	-	chr6:31236525-31239907	205.407	270.929	-1.31898	-0.399426	0.00735	down	3107
DDR1	ENSG00000204580	protein_coding	+	chr6:30844197-30867933	3.32956	5.08979	-1.52867	-0.612276	0.0424	down	780
HLA-E	ENSG00000204592	protein_coding	+	chr6:30457182-30461982	119.684	160.817	-1.34368	-0.426187	0.0044	down	3133
ZNF425	ENSG00000204947	protein_coding	-	chr7:148799875-148823438	1.54203	4.25484	-2.75926	-1.46428	0.04095	down	155054
SLFN12L	ENSG00000205045	protein_coding	-	chr17:33791267-33864880	0.816019	2.03506	-2.49389	-1.3184	0.0253	down	100506736
FAM71F2	ENSG00000205085	protein_coding	+	chr7:128312341-128326929	1.70823	3.48077	-2.03766	-1.02691	0.0308	down	346653
CFI	ENSG00000205403	protein_coding	-	chr4:110661851-110723335	5.78717	10.8379	-1.87274	-0.905153	0.00295	down	3426
SAMD9	ENSG00000205413	protein_coding	-	chr7:92728828-92747336	44.2339	83.8351	-1.89527	-0.922401	5e-05	down	54809
ATP10A	ENSG00000206190	protein_coding	-	chr15:25922419-26110317	0.61146	1.55357	-2.54076	-1.34526	0.0201	down	57194
HLA-A	ENSG00000206503	protein_coding	+	chr6:29867167-29913661	135.884	172.994	-1.2731	-0.348345	0.04375	down	3105
LEPROT	ENSG00000213625	protein_coding	+	chr1:65886247-66107242	13.0633	21.4196	-1.63968	-0.713411	0.03365	down	54741
UBD	ENSG00000213886	protein_coding	-	chr6:29523291-29601753	14.7469	28.8515	-1.95644	-0.968234	0.0038	down	10537
GANC	ENSG00000214013	protein_coding	+	chr15:42500610-42704516	10.3459	19.3224	-1.86763	-0.901212	0.0279	down	2595
FER1L6	ENSG00000214814	protein_coding	+	chr8:124864226-125183763	0.945326	2.70506	-2.86152	-1.51678	5e-05	down	654463
CBWD7	ENSG00000215126	protein_coding	+	chr9:42668607-42714962	1.64072	6.49222	-3.95693	-1.98438	0.01395	down	728013
APOL6	ENSG00000221963	protein_coding	+	chr22:36044423-36064456	15.5119	25.0752	-1.61651	-0.692883	5e-05	down	80830
ZNF717	ENSG00000227124	protein_coding	-	chr3:75758793-75834734	3.61172	5.50823	-1.5251	-0.608901	0.0427	down	100131827
RPL41	ENSG00000229117	protein_coding	+	chr12:56510369-56511727	756.443	1019.74	-1.34807	-0.430893	0.00385	down	6171
HLA-B	ENSG00000234745	protein_coding	-	chr6:31321648-31325414	452.874	653.668	-1.44338	-0.52945	0.00095	down	3106
APOBEC3G	ENSG00000239713	protein_coding	+	chr22:39436608-39483748	9.0034	13.2283	-1.46925	-0.555083	0.04125	down	60489
AMY2B	ENSG00000240038	protein_coding	+	chr1:104068312-104153092	0.310243	1.1228	-3.61907	-1.85562	0.03145	down	280
YAE1D1	ENSG00000241127	protein_coding	+	chr7:39605974-39649919	15.2374	23.309	-1.52973	-0.613274	0.0209	down	57002
CFB	ENSG00000243649	protein_coding	+	chr6:31865561-31919861	7.11134	14.2176	-1.99929	-0.999489	0.0017	down	629
CTC-429P9.4	ENSG00000268790	protein_coding	-	chr19:16589867-16771253	0.0676199	3.2347	-47.8365	-5.58004	0.01535	down
