# Supplementary material for: Wilms' tumour 1‐associating protein inhibits endothelial cell angiogenesis by m6A‐dependent epigenetic silencing of desmoplakin in brain arteriovenous malformation
Source: J Cell Mol Med. 2020 Apr 13;24(9):4981–91. doi: 10.1111/jcmm.15101 (PMC7205785; doi:10.1111/jcmm.15101)
Supplement: Supplementary file 7 — Table S6 [file JCMM-24-4981-s007.xlsx]

## Sheet: up.siME_vs_siNC
up.siMETTL3_vs_siNC differentially methylated RNA sites
chrom	txStart	txEnd	PeakID	score	Peak_length	transcript_id	GeneName	Foldchange	P_value	FDR	Regulation	GeneID
chr11	118107764	118107975	diffreps_peak_3823	5.34195	211	NM_198275	MPZL3	2.28242	4.55041e-06	0.00101376	up	196264
chr6	36720356	36720397	diffreps_peak_16879	3.22796	41	uc010jwn.1	CPNE5	2.39679	0.000591614	0.0433165	up	57699
chr12	53600457	53600588	diffreps_peak_4344	3.02759	131	ENST00000549086	ITGB7	4.11842	0.000938455	0.0570687	up	3695
chr8	26240893	26240994	diffreps_peak_19099	3.38632	101	ENST00000523515	BNIP3L	2.98452	0.000410845	0.0339231	up	665
chr11	45939341	45939674	diffreps_peak_3304	4.22048	333	NM_004813	PEX16	3.34846	6.01889e-05	0.00838025	up	9409
chr12	54756661	54757180	diffreps_peak_4355	3.37542	519	NM_020370	GPR84	56.8	0.000421287	0.0339739	up	53831
chr7	100212489	100212655	diffreps_peak_18456	4.59194	166	ENST00000493970	MOSPD3	5.39689	2.55894e-05	0.00428617	up	64598
chr1	154600330	154600456	diffreps_peak_1285	3.63896	126	NM_001025107	ADAR	6.03185	0.000229639	0.0226342	up	103
chr17	27940371	27940500	diffreps_peak_7808	3.10601	129	NM_152345	ANKRD13B	3.04898	0.000783414	0.0513333	up	124930
chr22	24813281	24813680	diffreps_peak_12147	5.9075	399	NM_001254733	SPECC1L	2.98541	1.23738e-06	0.000331005	up	23384
chr15	79703741	79704060	diffreps_peak_6697	4.31916	319	ENST00000424155	TMED3	2.33821	4.79556e-05	0.00700799	up	23423
chr15	43011761	43012280	diffreps_peak_6329	4.53612	519	NM_020759	STARD9	2.07051	2.90988e-05	0.00474416	up	57519
chr4	48490443	48491060	diffreps_peak_14248	3.01703	617	NM_152679	SLC10A4	2.02427	0.000961548	0.058102	up	201780
chr22	38995767	38995926	diffreps_peak_12323	3.33614	159	ENST00000406767	FAM227A	12.4035	0.000461169	0.0361498	up	646851
chr12	6728981	6729460	diffreps_peak_3978	4.15444	479	NM_020400	LPAR5	6.94904	7.00743e-05	0.00938308	up	57121
chr19	50167699	50167920	diffreps_peak_9364	6.00632	221	NM_001197123	IRF3	2.2636	9.85547e-07	0.000272415	up	3661
chr4	154698	154940	diffreps_peak_13898	3.41645	242	NM_001289930	ZNF718	2.06754	0.000383309	0.0324995	up	255403
chr16	31105555	31105860	diffreps_peak_7144	4.81262	305	ENST00000394971	VKORC1	2.05314	1.53948e-05	0.00282812	up	79001
chrX	50339221	50339560	diffreps_peak_21275	6.67566	339	NM_020717	SHROOM4	2.04352	2.11029e-07	6.99521e-05	up	57477
chr18	20715726	20716100	diffreps_peak_8571	9.27338	374	NM_001100619	CABLES1	2.41439	5.32874e-10	3.14554e-07	up	91768
chr7	2252846	2252908	diffreps_peak_17774	3.72856	62	NM_003550	MAD1L1	2.10807	0.000186829	0.0196387	up	8379
chr1	161203101	161203128	diffreps_peak_1344	3.2956	27	NM_005122	NR1I3	3.30238	0.000506296	0.0386979	up	9970
chr19	9486991	9487099	diffreps_peak_8961	3.63703	108	NM_003451	ZNF177	3.01443	0.000230659	0.0226635	up	7730
chr4	170910461	170910860	diffreps_peak_15186	3.79688	399	NM_021647	MFAP3L	76	0.000159633	0.0173558	up	9848
chr8	145698421	145698620	diffreps_peak_19881	3.81508	199	NM_145754	KIFC2	77.7	0.00015308	0.017134	up	90990
chr7	1276401	1276613	diffreps_peak_17764	5.15444	212	NM_001080461	UNCX	84.7	7.00744e-06	0.00145689	up	340260
chr7	90741901	90741996	diffreps_peak_18328	6.52267	95	NM_001287135	CDK14	3.13551	3.00143e-07	9.57058e-05	up	5218
chr19	1393661	1393880	diffreps_peak_8861	4.55284	219	ENST00000313408	NDUFS7	4.58689	2.8e-05	0.0045911	up	374291
chr19	55628590	55628700	diffreps_peak_9419	5.98363	110	NM_017607	PPP1R12C	2.23988	1.0384e-06	0.000285132	up	54776
chr2	113961601	113962060	diffreps_peak_10317	3.37542	459	ENST00000441564	PSD4	56.8	0.000421287	0.0339739	up	23550
chr15	79749461	79750180	diffreps_peak_6699	3.64197	719	NM_015206	KIAA1024	2.50143	0.000228052	0.0225732	up	23251
chr2	135628534	135628630	diffreps_peak_10400	4.33107	96	NM_138326	ACMSD	4.52601	4.66587e-05	0.00686703	up	130013
chr21	47414080	47414143	diffreps_peak_12031	4.78413	63	NM_001848	COL6A1	2.47443	1.64388e-05	0.00299035	up	1291
chr2	73836694	73836820	diffreps_peak_10056	5.01027	126	ENST00000264448	ALMS1	4.60221	9.76625e-06	0.00192608	up	7840
chr14	100437785	100438394	diffreps_peak_6057	4.42105	609	ENST00000402714	EVL	2.59469	3.79273e-05	0.00589143	up	51466
chrX	24712035	24712121	diffreps_peak_21143	3.61758	86	ENST00000379068	POLA1	2.73259	0.000241222	0.0234204	up	5422
chr20	46292873	46292933	diffreps_peak_11645	3.97816	60	NM_018837	SULF2	2.19172	0.000105158	0.0129105	up	55959
chr11	73076901	73076992	diffreps_peak_3540	3.57643	91	NM_014786	ARHGEF17	2.54646	0.000265199	0.0251942	up	9828
chr9	79319861	79320500	diffreps_peak_20447	3.11202	639	NM_015225	PRUNE2	12.619	0.000772642	0.05079	up	158471
chr13	42031541	42031892	diffreps_peak_5116	4.35618	351	NM_014059	RGCC	2.05493	4.40371e-05	0.00661183	up	28984
chr17	1960041	1960420	diffreps_peak_7606	8.33903	379	NM_006497	HIC1	2.55206	4.58115e-09	2.18829e-06	up	3090
chr9	139733360	139733573	diffreps_peak_20962	7.75207	213	NM_024718	RABL6	2.01193	1.76984e-08	7.54799e-06	up	55684
chr7	994031	994333	diffreps_peak_17757	3.45986	302	ENST00000265846	ADAP1	4.46115	0.000346847	0.0304236	up	11033
chr2	26800383	26800480	diffreps_peak_9643	3.06757	97	NM_001105519	C2orf70	52.9	0.000855911	0.0543008	up	339778
chr7	64292261	64292640	diffreps_peak_18127	3.33768	379	NM_006524	ZNF138	2.21815	0.000459535	0.0361498	up	7697
chr4	39500681	39500920	diffreps_peak_14175	3.32181	239	NM_003359	UGDH	5.67485	0.000476643	0.0370606	up	7358
chr21	45560941	45561299	diffreps_peak_12013	3.876	358	ENST00000427803	C21orf33	2.03891	0.000133044	0.0153711	up	8209
chr9	131570092	131570360	diffreps_peak_20878	3.12638	268	NM_018201	TBC1D13	2.00612	0.00074752	0.0498136	up	54662
chr2	71801327	71801501	diffreps_peak_10032	7.72328	174	NM_003494	DYSF	2.15634	1.89114e-08	8.02389e-06	up	8291
chr6	41566526	41566640	diffreps_peak_16913	3.25925	114	NM_138457	FOXP4	2.24451	0.000550491	0.0412779	up	116113
chr1	31345681	31345960	diffreps_peak_304	5.02018	279	NM_014654	SDC3	2.18876	9.54595e-06	0.00188997	up	9672
chr12	56871443	56871502	diffreps_peak_4379	4.42205	59	NM_001280796	GLS2	2.69333	3.78402e-05	0.00587991	up	27165
chr17	47481601	47481920	diffreps_peak_8061	10.7974	319	NM_002634	PHB	2.01437	1.59439e-11	5.80592e-08	up	5245
chr2	85198215	85198280	diffreps_peak_10092	4.21638	65	ENST00000456682	KCMF1	2.04547	6.076e-05	0.00844872	up	56888
chr17	3765061	3765577	diffreps_peak_7625	5.96203	516	NM_032294	CAMKK1	2.85885	1.09137e-06	0.000298041	up	84254
chr20	34778543	34778719	diffreps_peak_11525	3.87826	176	NM_012156	EPB41L1	3.91107	0.000132355	0.0153003	up	2036
chr19	16187134	16187507	diffreps_peak_9030	7.98463	373	NM_003290	TPM4	2.23283	1.03602e-08	4.63127e-06	up	7171
chr11	60691912	60692140	diffreps_peak_3387	3.01118	228	NM_017870	TMEM132A	2.64821	0.000974581	0.0586848	up	54972
chr17	79167725	79167927	diffreps_peak_8401	3.73896	202	NM_014984	CEP131	2.07987	0.000182407	0.0192887	up	22994
chr15	86087341	86087374	diffreps_peak_6767	3.81508	33	ENST00000558166	AKAP13	77.7	0.00015308	0.017134	up	11214
chr7	143507421	143507620	diffreps_peak_18847	5.30646	199	uc011ktn.1	FAM115C	3.74354	4.9379e-06	0.00108449	up
chr1	153752401	153752633	diffreps_peak_1275	3.69577	232	NM_024330	SLC27A3	3.51121	0.000201478	0.0208614	up	11000
chr12	10524951	10525180	diffreps_peak_4036	3.52691	229	NM_007360	KLRK1	69.9	0.000297227	0.0273758	up	22914
chr11	14665421	14665800	diffreps_peak_3161	4.09167	379	NM_000922	PDE3B	6.9381	8.09706e-05	0.0104704	up	5140
chr9	5922341	5922620	diffreps_peak_20002	5.93892	279	NM_001017969	KIAA2026	2.0738	1.15102e-06	0.000311294	up	158358
chr2	172864803	172864916	diffreps_peak_10646	3.57104	113	NM_199227	METAP1D	2.33878	0.000268511	0.0254516	up	254042
chr12	113603448	113603522	diffreps_peak_4801	5.04997	74	NM_024072	DDX54	2.01811	8.91313e-06	0.00179743	up	79039
chr7	132261401	132262060	diffreps_peak_18724	6.00637	659	ENST00000359827	PLXNA4	2.24734	9.8545e-07	0.000272415	up	91584
chr7	128510501	128511080	diffreps_peak_18682	3.42168	579	NM_001195150	LOC100130705	4.86977	0.000378719	0.0321944	up	100130705
chr12	12618761	12618960	diffreps_peak_4068	4.70812	199	NM_058169	LOH12CR1	4.33592	1.95828e-05	0.00342056	up
chr11	7110741	7111760	diffreps_peak_3093	3.03286	1019	NM_014469	RBMXL2	2.02562	0.000927133	0.056592	up	27288
chr19	49094865	49094992	diffreps_peak_9334	3.06757	127	NM_004605	SULT2B1	52.9	0.000855911	0.0543008	up	6820
chr16	15458861	15459060	diffreps_peak_7024	3.14827	199	ENST00000432570	NPIPA5	3.82212	0.000710767	0.0481856	up	100288332
chr4	53522462	53522759	diffreps_peak_14265	4.57329	297	NM_001134223	USP46	3.7735	2.67125e-05	0.004433	up	64854
chr15	31776481	31776927	diffreps_peak_6223	4.27411	446	NM_130901	OTUD7A	4.63487	5.31969e-05	0.00761897	up	161725
chr1	155161121	155161428	diffreps_peak_1294	7.22074	307	uc001fhy.3	MUC1	123	6.01536e-08	2.28849e-05	up	4582
chr16	57290008	57290120	diffreps_peak_7291	3.46626	112	NM_015993	PLLP	14.2456	0.000341775	0.0300905	up	51090
chr17	62396821	62397240	diffreps_peak_8201	4.93557	419	NM_000442	PECAM1	2.58384	1.15993e-05	0.00222857	up	5175
chr13	72147549	72147705	diffreps_peak_5291	3.01817	156	ENST00000359684	DACH1	54.6	0.000959015	0.0579701	up	1602
chr19	57978030	57978320	diffreps_peak_9446	3.24238	290	ENST00000600175	ZNF772	2.45212	0.000572289	0.0425144	up	400720
chr3	186743266	186743305	diffreps_peak_13811	3.90457	39	ENST00000423451	ST6GAL1	5.56667	0.000124574	0.0145685	up	6480
chr16	2255177	2255513	diffreps_peak_6913	3.06757	336	NM_022372	MLST8	55	0.000855911	0.0543008	up	64223
chr14	59931581	59931980	diffreps_peak_5755	3.71403	399	NM_022571	GPR135	75.5	0.000193184	0.0202144	up	64582
chr2	26804072	26804140	diffreps_peak_9644	3.96817	68	NM_001029881	CIB4	69	0.000107605	0.0130436	up	130106
chr6	24505096	24505213	diffreps_peak_16695	3.66121	117	NM_001080	ALDH5A1	60.7	0.000218168	0.0217924	up	7915
chr12	56515601	56516020	diffreps_peak_4365	3.76745	419	NM_032786	ZC3H10	2.19183	0.000170824	0.018389	up	84872
chr7	11411301	11411640	diffreps_peak_17854	6.2961	339	NM_015204	THSD7A	25.0635	5.05709e-07	0.000152257	up	221981
chr1	45974467	45974680	diffreps_peak_455	3.34883	213	NM_015506	MMACHC	2.13606	0.000447887	0.0355097	up	25974
chr6	112429201	112429700	diffreps_peak_17281	4.69655	499	NM_002290	LAMA4	2.77003	2.01119e-05	0.00348553	up	3910
chr12	48189989	48190081	diffreps_peak_4283	7.43627	92	NM_015401	HDAC7	2.11638	3.66214e-08	1.46076e-05	up	51564
chr7	2393720	2393830	diffreps_peak_17778	3.97495	110	ENST00000431643	EIF3B	3.47937	0.000105937	0.0129711	up	8662
chr12	53454761	53455048	diffreps_peak_4341	9.12661	287	NM_015319	TNS2	2.56711	7.47125e-10	4.2352e-07	up	23371
chr19	50094911	50094997	diffreps_peak_9361	5.36212	86	NM_020719	PRR12	2.12212	4.3439e-06	0.000975235	up	57479
chr7	94139169	94139320	diffreps_peak_18398	3.0563	151	NM_022900	CASD1	12.1053	0.000878412	0.0552732	up	64921
chr9	140175661	140175860	diffreps_peak_20967	7.21904	199	NM_017723	TOR4A	2.02914	6.0389e-08	2.29648e-05	up	54863
chr19	4065427	4065620	diffreps_peak_8892	3.51557	193	ENST00000601588	ZBTB7A	3.26854	0.000305089	0.027936	up	51341
chr9	65661850	65662160	diffreps_peak_20329	3.26779	310	uc004ady.3	AL953854.2-002	2.76939	0.000539769	0.0406315	up
chr8	93115084	93115240	diffreps_peak_19563	5.40857	156	NM_175634	RUNX1T1	3.36483	3.90328e-06	0.000889313	up	862
chr11	107496122	107496258	diffreps_peak_3735	3.06757	136	NM_001308018	ELMOD1	52.9	0.000855911	0.0543008	up	55531
chr22	19707842	19707977	diffreps_peak_12086	7.39026	135	NM_002688	SEPT5	2.3916	4.07132e-08	1.60706e-05	up	5413
chr6	42946781	42946981	diffreps_peak_16940	7.22296	200	NM_000287	PEX6	23.9474	5.98473e-08	2.27969e-05	up	5190
chr13	72053300	72053448	diffreps_peak_5288	5.02732	148	ENST00000305425	DACH1	2.52562	9.39041e-06	0.00186731	up	1602
chr4	7045155	7045576	diffreps_peak_13987	11.1358	421	NM_152293	TADA2B	2.31015	7.3146e-12	4.00651e-08	up	93624
chr21	46355541	46355805	diffreps_peak_12021	3.15883	264	uc002zgk.4	C21orf67	4.81349	0.000693695	0.0472166	up
chr1	1374981	1375780	diffreps_peak_25	9.59767	799	NM_022834	VWA1	2.26115	2.52542e-10	1.7252e-07	up	64856
chr22	21796781	21797140	diffreps_peak_12114	4.8497	359	ENST00000443632	HIC2	82.9	1.41351e-05	0.00263128	up	23119
chr15	78893921	78894360	diffreps_peak_6690	5.80087	439	NM_000743	CHRNA3	3.09319	1.58172e-06	0.000408748	up	1136
chr8	22086300	22086400	diffreps_peak_19073	3.13268	100	NM_001099335	PHYHIP	5.57237	0.000736741	0.0491713	up	9796
chr1	144177874	144178047	diffreps_peak_1127	7.58764	173	uc021oto.2	NBPF8	2.85007	2.58441e-08	1.06643e-05	up	728841
chr18	21899121	21899520	diffreps_peak_8588	3.03218	399	uc002kvf.3	OSBPL1A	60.3	0.000928587	0.056592	up	114876
chr22	30727976	30728100	diffreps_peak_12215	3.06246	124	NM_005877	SF3A1	7.81818	0.000866053	0.0548543	up	10291
chr19	1205981	1206220	diffreps_peak_8858	4.88494	239	NM_000455	STK11	2.58468	1.30336e-05	0.00246463	up	6794
chr16	75298701	75299060	diffreps_peak_7425	6.87654	359	ENST00000546196	BCAR1	3.06982	1.32881e-07	4.61505e-05	up	9564
chr19	6372443	6372680	diffreps_peak_8933	3.54162	237	NM_032306	ALKBH7	64.6	0.000287326	0.0267293	up	84266
chr21	39086721	39087320	diffreps_peak_11915	3.80585	599	NM_002240	KCNJ6	2.86763	0.00015637	0.0173089	up	3763
chr19	11071597	11071840	diffreps_peak_8979	5.55304	243	NM_003072	SMARCA4	3.12198	2.79874e-06	0.000667573	up	6597
chr8	70488204	70488320	diffreps_peak_19382	3.0769	116	NM_015170	SULF1	2.8527	0.000837729	0.0538632	up	23213
chr2	228336887	228337160	diffreps_peak_11134	3.99214	273	NM_004504	AGFG1	2.08333	0.000101826	0.0125882	up	3267
chr19	45801041	45801212	diffreps_peak_9281	3.40647	171	NM_031417	MARK4	2.12581	0.000392218	0.033162	up	57787
chr5	158690088	158690368	diffreps_peak_16307	4.90083	280	NM_145049	UBLCP1	2.68891	1.25651e-05	0.00239398	up	134510
chr8	145463278	145463319	diffreps_peak_19879	3.17818	41	uc003zbp.3	HEATR7A	3.00777	0.000663473	0.0458704	up
chr9	112003781	112004089	diffreps_peak_20716	3.39967	308	NM_018424	EPB41L4B	7.97115	0.000398408	0.0333384	up	54566
chr16	88870952	88871075	diffreps_peak_7554	7.81882	123	NM_030928	CDT1	2.70034	1.51767e-08	6.58528e-06	up	81620
chr5	150649561	150649953	diffreps_peak_16279	3.84384	392	NM_000405	GM2A	2.11735	0.000143271	0.0162808	up	2760
chr12	50017402	50017880	diffreps_peak_4299	4.26868	478	NM_012272	PRPF40B	6.77143	5.38665e-05	0.00770098	up	25766
chr9	115513133	115513220	diffreps_peak_20739	3.39201	87	NM_001012994	SNX30	67.7	0.000405502	0.0336916	up	401548
chr15	66601046	66601182	diffreps_peak_6556	4.64494	136	NM_133375	DIS3L	2.086	2.26498e-05	0.00385771	up	115752
chr20	3804781	3804980	diffreps_peak_11344	3.90514	199	NM_018347	AP5S1	3.93484	0.000124411	0.0145663	up	55317
chr10	71678040	71678073	diffreps_peak_2395	4.90083	33	NM_080798	COL13A1	2.75092	1.25651e-05	0.00239398	up	1305
chr4	41621281	41621720	diffreps_peak_14208	3.0563	439	ENST00000509454	LIMCH1	10.9524	0.000878412	0.0552732	up	22998
chr2	42588241	42588560	diffreps_peak_9787	3.26714	319	ENST00000378669	COX7A2L	3.05348	0.000540574	0.0406869	up	9167
chr8	37691601	37691646	diffreps_peak_19174	5.12023	45	NM_032777	ADGRA2	2.48885	7.58184e-06	0.00156517	up	25960
chr1	46664007	46664121	diffreps_peak_462	4.31495	114	NM_017739	POMGNT1	3.50172	4.84228e-05	0.00707172	up	55624
chr19	45803068	45803113	diffreps_peak_9282	3.97495	45	NM_031417	MARK4	3.47937	0.000105937	0.0129711	up	57787
chr12	117900341	117900700	diffreps_peak_4817	3.47983	359	NM_173598	KSR2	3.56469	0.000331258	0.0293393	up	283455
chr7	143417061	143417340	diffreps_peak_18842	3.33077	279	NM_173678	TCAF2	2.73529	0.000466911	0.0365164	up	285966
chr19	16192532	16192856	diffreps_peak_9031	7.9933	324	ENST00000592138	TPM4	2.00802	1.01554e-08	4.54758e-06	up	7171
chr1	92185461	92185787	diffreps_peak_905	5.29942	326	NM_003243	TGFBR3	107.4	5.01857e-06	0.00110035	up	7049
chr20	35431258	35431360	diffreps_peak_11530	6.53616	102	NM_080627	SOGA1	3.50664	2.90962e-07	9.3105e-05	up	140710
chr7	975041	975141	diffreps_peak_17754	3.23062	100	NM_001284309	ADAP1	61.2	0.00058801	0.043096	up	11033
chr8	89053101	89053300	diffreps_peak_19500	3.65071	199	NM_005941	MMP16	2.17284	0.000223508	0.0221979	up	4325
chr19	54373855	54373920	diffreps_peak_9402	3.19039	65	NM_001290189	MYADM	5.43558	0.00064507	0.0453058	up	91663
chr13	110438061	110438914	diffreps_peak_5475	5.86595	853	NM_003749	IRS2	2.20323	1.36161e-06	0.000358698	up	8660
chr7	35734601	35734772	diffreps_peak_18015	4.20456	171	NM_022373	HERPUD2	6.79755	6.24365e-05	0.00862696	up	64224
chr8	21972641	21973275	diffreps_peak_19070	3.5818	634	NM_005144	HR	4.63424	0.000261938	0.0249914	up	55806
chr19	3029021	3029199	diffreps_peak_8882	3.6254	178	NM_001300846	TLE2	4.77778	0.000236921	0.0230854	up	7089
chr2	112755021	112755053	diffreps_peak_10297	3.72908	32	NM_006343	MERTK	2.51745	0.000186602	0.0196278	up	10461
chr2	198948481	198948660	diffreps_peak_10858	3.57134	179	NM_006226	PLCL1	3.18452	0.000268324	0.0254365	up	5334
chr4	27026121	27027003	diffreps_peak_14136	8.96636	882	NM_020860	STIM2	3.01822	1.08053e-09	5.83591e-07	up	57620
chr1	113933461	113933680	diffreps_peak_1045	5.17138	219	ENST00000369617	MAGI3	6.56908	6.73936e-06	0.00141732	up	260425
chr9	123367181	123367919	diffreps_peak_20781	8.998	738	NM_001080497	MEGF9	2.03569	1.00462e-09	5.47798e-07	up	1955
chr11	63673559	63673580	diffreps_peak_3440	3.34274	21	NM_001039469	MARK2	13.5873	0.000454218	0.035821	up	2011
chr20	1093961	1094052	diffreps_peak_11310	6.03664	91	NM_178578	PSMF1	100.8	9.19086e-07	0.000256517	up	9491
chr1	153748041	153748440	diffreps_peak_1273	3.44425	399	NM_024330	SLC27A3	2.89381	0.000359544	0.031163	up	11000
chr10	88995961	88996340	diffreps_peak_2521	4.91729	379	ENST00000381689	NUTM2A	2.94201	1.2098e-05	0.00231483	up	728118
chr11	119211404	119212240	diffreps_peak_3838	3.17305	836	NM_015645	C1QTNF5	2.24912	0.000671348	0.0460528	up	114902
chr19	52408166	52408305	diffreps_peak_9381	4.95711	139	NM_023074	ZNF649	2.23487	1.1038e-05	0.00213634	up	65251
chr16	30935641	30935780	diffreps_peak_7141	5.26174	139	ENST00000338343	FBXL19	2.12796	5.4734e-06	0.00118832	up	54620
chr17	4692001	4692700	diffreps_peak_7639	3.57819	699	uc002fyz.2	BC150535	2.44339	0.000264123	0.0251208	up
chr11	14380581	14380730	diffreps_peak_3153	3.62816	149	NM_012250	RRAS2	2.40207	0.000235419	0.0229624	up	22800
chr7	101848393	101848450	diffreps_peak_18474	5.56406	57	NM_181552	CUX1	3.67898	2.72857e-06	0.00065297	up	1523
chr2	128409881	128410213	diffreps_peak_10359	4.46368	332	NM_005291	GPR17	2.39926	3.4381e-05	0.00542447	up	2840
chr5	74532407	74532703	diffreps_peak_15740	5.28676	296	NM_001164443	ANKRD31	14.6442	5.16706e-06	0.00113004	up	256006
chr5	78809641	78809659	diffreps_peak_15777	3.50989	18	NM_004272	HOMER1	2.30334	0.00030911	0.0282344	up	9456
chrX	154113243	154113720	diffreps_peak_21661	6.54158	477	NM_001017991	H2AFB2	4.43194	2.87356e-07	9.21132e-05	up	474381
chr9	136283241	136283292	diffreps_peak_20934	3.98806	51	NM_001279351	REXO4	16.1429	0.000102786	0.0126844	up	57109
chr8	28575001	28575680	diffreps_peak_19112	10.5261	679	NM_001440	EXTL3	2.00333	2.97805e-11	5.80592e-08	up	2137
chr3	13546141	13546440	diffreps_peak_12507	7.93064	299	NM_024827	HDAC11	10.865	1.17318e-08	5.19796e-06	up	79885
chr7	101893761	101894000	diffreps_peak_18478	3.81859	239	NM_181552	CUX1	2.13606	0.000151847	0.017057	up	1523
chr15	81193170	81193306	diffreps_peak_6708	3.0563	136	ENST00000561295	RP11-351M8.1	12.1053	0.000878412	0.0552732	up
chr4	189026333	189026560	diffreps_peak_15292	4.4997	227	NM_001303419	TRIML2	4.35043	3.16444e-05	0.00508563	up	205860
chr7	56006674	56007360	diffreps_peak_18117	3.21324	686	NM_182633	ZNF713	2.09806	0.000612011	0.0444484	up	349075
chr16	31446884	31448240	diffreps_peak_7148	3.76433	1356	NM_001136509	ZNF843	2.06211	0.000172058	0.018502	up	283933
chr10	30314881	30315380	diffreps_peak_2175	7.4521	499	uc009xle.2	KIAA1462	2.1557	3.531e-08	1.4156e-05	up	57608
chr11	8123421	8123680	diffreps_peak_3099	4.43163	259	NM_003320	TUB	14.0635	3.70146e-05	0.00577341	up	7275
chr6	35262941	35263440	diffreps_peak_16843	7.46406	499	NM_003427	ZNF76	2.33825	3.43511e-08	1.38081e-05	up	7629
chr16	18434481	18434726	diffreps_peak_7040	7.66729	245	ENST00000339303	NPIPA8	11.8431	2.15133e-08	9.02886e-06	up	101059953
chr1	144891701	144892300	diffreps_peak_1143	4.32423	599	ENST00000369351	PDE4DIP	2.63211	4.73986e-05	0.00693992	up	9659
chr14	38723204	38724000	diffreps_peak_5618	9.49414	796	NM_175060	CLEC14A	2.0096	3.20523e-10	2.09128e-07	up	161198
chr4	78647158	78647240	diffreps_peak_14381	3.93419	82	uc003hkt.1	CNOT6L	77.3	0.00011636	0.0138203	up	246175
chr11	6477821	6478140	diffreps_peak_3072	4.24761	319	NM_006458	TRIM3	2.08967	5.65442e-05	0.00796051	up	10612
chr10	80828791	80829027	diffreps_peak_2476	3.62298	236	NM_020338	ZMIZ1	2.74934	0.000238242	0.0231681	up	57178
chr10	71683557	71683611	diffreps_peak_2397	9.61852	54	NM_080798	COL13A1	2.10695	2.40702e-10	1.65488e-07	up	1305
chr19	17000781	17001360	diffreps_peak_9048	5.14469	579	NM_003950	F2RL3	2.95099	7.16659e-06	0.00148773	up	9002
chr3	64599041	64599185	diffreps_peak_12910	8.64444	144	NM_182920	ADAMTS9	2.65039	2.26757e-09	1.14132e-06	up	56999
chr1	153974210	153974461	diffreps_peak_1279	3.23293	251	NM_207308	NUP210L	62.4	0.000584884	0.043096	up	91181
chr12	110220889	110221020	diffreps_peak_4727	3.13268	131	ENST00000418703	TRPV4	5.33129	0.000736742	0.0491713	up	59341
chr9	130474281	130474540	diffreps_peak_20863	4.15444	259	ENST00000373293	C9orf117	6.66879	7.00738e-05	0.00938308	up
chr17	36347461	36347740	diffreps_peak_7940	3.8438	279	ENST00000519532	TBC1D3	2.68222	0.000143284	0.0162808	up	729873
chr2	27463132	27463229	diffreps_peak_9653	5.9889	97	NM_004341	CAD	2.53601	1.02589e-06	0.000282067	up	790
chr12	285861	286320	diffreps_peak_3904	3.03218	459	NM_001170738	IQSEC3	60.3	0.000928587	0.056592	up	440073
chrX	54161263	54161400	diffreps_peak_21295	5.4051	137	NM_001300788	FAM120C	6.9902	3.93461e-06	0.00089532	up	54954
chr19	1376701	1376920	diffreps_peak_8860	6.44576	219	NM_032853	MUM1	2.8206	3.58294e-07	0.000112396	up	84939
chr9	2729445	2729680	diffreps_peak_19906	4.46368	235	NM_133497	KCNV2	2.44453	3.43812e-05	0.00542447	up	169522
chr1	159170593	159170780	diffreps_peak_1326	3.64522	187	NM_021189	CADM3	4.6145	0.000226352	0.0224318	up	57863
chr11	6789541	6790240	diffreps_peak_3088	4.46743	699	ENST00000338569	OR2AG2	9.10435	3.40854e-05	0.00538487	up	338755
chr1	109203805	109204148	diffreps_peak_1009	3.85029	343	NM_144584	HENMT1	2.59956	0.00014116	0.0161135	up	113802
chr7	127671621	127671674	diffreps_peak_18679	4.04568	53	ENST00000478726	LRRC4	6.62745	9.0017e-05	0.0113653	up	64101
chr19	54669201	54669300	diffreps_peak_9409	7.77089	99	ENST00000301187	TMC4	2.86699	1.69475e-08	7.25157e-06	up	147798
chr11	61511003	61512320	diffreps_peak_3408	5.44436	1317	NM_006133	DAGLA	2.13933	3.59449e-06	0.000830359	up	747
chr18	55214621	55215140	diffreps_peak_8723	6.90251	519	NM_000140	FECH	9.29412	1.25167e-07	4.38401e-05	up	2235
chr10	126302441	126302710	diffreps_peak_2858	3.03218	269	NM_022126	LHPP	60.3	0.000928587	0.056592	up	64077
chr6	33664861	33665100	diffreps_peak_16822	4.0544	239	NM_032340	UQCC2	4.81716	8.82273e-05	0.0111869	up	84300
chr9	123935721	123935787	diffreps_peak_20790	3.6268	66	NM_007018	CNTRL	2.01682	0.000236154	0.0230251	up	11064
chr22	47022647	47022858	diffreps_peak_12412	3.8727	211	ENST00000406902	GRAMD4	4.20645	0.000134059	0.0154512	up	23151
chr6	112575643	112575917	diffreps_peak_17292	7.18436	274	NM_001105207	LAMA4	2.02912	6.541e-08	2.46168e-05	up	3910
chr1	92200332	92200460	diffreps_peak_906	4.48125	128	NM_003243	TGFBR3	4.95304	3.3018e-05	0.00525359	up	7049
chr20	1285821	1286520	diffreps_peak_11317	7.185	699	NM_014723	SNPH	2.29414	6.53137e-08	2.45856e-05	up	9751
chr11	77186181	77186860	diffreps_peak_3573	4.15748	679	ENST00000598970	DKFZP434E1119	85.6	6.95862e-05	0.00936037	up	283218
chr19	58579461	58580000	diffreps_peak_9455	3.28937	539	NM_003436	ZNF135	2.35199	0.000513604	0.0391544	up	7694
chr19	2783230	2783354	diffreps_peak_8878	3.04497	124	NM_003021	SGTA	2.37887	0.00090163	0.0559382	up	6449
chr3	119210364	119210421	diffreps_peak_13232	4.4997	57	NM_152305	POGLUT1	4.27901	3.16446e-05	0.00508563	up	56983
chr3	53125261	53125620	diffreps_peak_12849	3.00837	359	NM_052859	RFT1	3.13902	0.000980921	0.0589222	up	91869
chr15	73615361	73615920	diffreps_peak_6628	3.33614	559	NM_005477	HCN4	12.7895	0.000461169	0.0361498	up	10021
chr16	58031881	58032280	diffreps_peak_7302	3.98052	399	NM_020807	ZNF319	2.00196	0.000104588	0.0128622	up	57567
chr19	58232221	58232600	diffreps_peak_9448	3.75075	379	NM_024833	ZNF671	2.0448	0.000177521	0.018934	up	79891
chr22	31090921	31091480	diffreps_peak_12219	4.3305	559	NM_030758	OSBP2	4.62171	4.67194e-05	0.00686715	up	23762
chr12	53453221	53453580	diffreps_peak_4340	4.12706	359	NM_015319	TNS2	2.69065	7.46352e-05	0.00987976	up	23371
chr9	102587940	102588114	diffreps_peak_20661	5.22894	174	NM_006981	NR4A3	4.40488	5.90286e-06	0.00126614	up	8013
chr16	28769971	28770000	diffreps_peak_7112	5.37811	29	uc002dqw.2	NPIPL1	3.60427	4.1869e-06	0.000943715	up
chr11	48145301	48145422	diffreps_peak_3333	3.83633	121	NM_002843	PTPRJ	3.44082	0.00014577	0.0164975	up	5795
chr11	66131695	66131895	diffreps_peak_3486	4.48813	200	NM_001532	SLC29A2	9.48077	3.24992e-05	0.0051878	up	3177
chr2	217559241	217559720	diffreps_peak_11074	3.37542	479	NM_000599	IGFBP5	59	0.000421287	0.0339739	up	3488
chr1	663881	664120	diffreps_peak_4	3.26264	239	uc009vjm.3	LOC100133331	3.1153	0.000546207	0.0410363	up	100133331
chrX	100750081	100750460	diffreps_peak_21461	7.53614	379	NM_001256155	ARMCX4	2.24029	2.90975e-08	1.18801e-05	up	100131755
chr7	65670258	65670440	diffreps_peak_18141	3.11985	182	NM_003596	TPST1	4.24514	0.000758838	0.0502948	up	8460
chrX	69722161	69722480	diffreps_peak_21352	4.4997	319	NM_020730	DLG3	4.15746	3.16443e-05	0.00508563	up	1741
chr17	46670581	46671103	diffreps_peak_8045	5.29121	522	NM_002147	HOXB5	2.22163	5.11436e-06	0.00111929	up	3215
chr2	74708981	74709180	diffreps_peak_10067	3.14556	199	NM_032779	CCDC142	5.98571	0.000715222	0.0484327	up	84865
chr19	813241	813820	diffreps_peak_8851	4.89735	579	NM_024888	LPPR3	6.66332	1.26663e-05	0.00240617	up
chr19	12575261	12575700	diffreps_peak_9001	7.27403	439	NM_152601	ZNF709	6.78065	5.32069e-08	2.05092e-05	up	163051
chr17	35766441	35766800	diffreps_peak_7930	3.63972	359	NM_198834	ACACA	2.06286	0.000229236	0.0226342	up	31
chr19	12984621	12985100	diffreps_peak_9007	3.03028	479	NM_014975	MAST1	8.34783	0.000932644	0.0568121	up	22983
chr20	3218538	3218835	diffreps_peak_11331	3.52747	297	NM_001174090	SLC4A11	4.11973	0.000296846	0.0273758	up	83959
chr10	99205887	99206110	diffreps_peak_2665	4.85817	223	NM_032327	ZDHHC16	2.51304	1.38622e-05	0.00259828	up	84287
chr8	66683341	66683496	diffreps_peak_19318	4.0544	155	ENST00000521247	MTFR1	4.95238	8.82265e-05	0.0111869	up	9650
chr6	88873975	88874062	diffreps_peak_17178	4.38554	87	ENST00000369499	CNR1	8.28025	4.11588e-05	0.00625136	up	1268
chrX	67283841	67284019	diffreps_peak_21339	3.05619	178	NM_002547	OPHN1	3.64062	0.00087864	0.0552855	up	4983
chr1	144178761	144178870	diffreps_peak_1128	9.38737	109	ENST00000369365	NBPF8	3.29019	4.09856e-10	2.51205e-07	up	728841
chr2	200322061	200323060	diffreps_peak_10861	6.86512	999	ENST00000443023	SATB2	2.77496	1.36421e-07	4.72643e-05	up	23314
chr11	111895537	111895600	diffreps_peak_3782	3.33614	63	NM_001931	DLAT	12.4035	0.000461169	0.0361498	up	1737
chr12	86229932	86230318	diffreps_peak_4563	5.89753	386	NM_005447	RASSF9	11.8545	1.26611e-06	0.000337254	up	9182
chr17	1961701	1962440	diffreps_peak_7607	9.74814	739	NM_006497	HIC1	2.02573	1.78589e-10	1.40287e-07	up	3090
chr17	36905761	36906240	diffreps_peak_7951	3.50737	479	ENST00000539023	CTB-58E17.5	2.54454	0.000310904	0.0283513	up
chr19	1863039	1863320	diffreps_peak_8868	5.00045	281	NM_031918	KLF16	2.13647	9.9896e-06	0.00196305	up	83855
chr16	88870185	88870467	diffreps_peak_7553	4.77204	282	NM_030928	CDT1	2.25307	1.69027e-05	0.00306305	up	81620
chr11	35640461	35640700	diffreps_peak_3259	4.40366	239	NM_014344	FJX1	2.08497	3.94766e-05	0.00604228	up	24147
chr9	134133462	134133880	diffreps_peak_20905	3.72908	418	ENST00000372269	FAM78A	2.54509	0.000186602	0.0196278	up	286336
chr1	54494021	54494500	diffreps_peak_515	3.28129	479	NM_001305043	TMEM59	2.21175	0.000523256	0.0397886	up	9528
chr10	75532048	75532500	diffreps_peak_2438	7.26888	452	NM_173540	FUT11	2.14167	5.38424e-08	2.07047e-05	up	170384
chr16	23521641	23521815	diffreps_peak_7087	3.28637	174	NM_015044	GGA2	2.03504	0.00051717	0.0393884	up	23062
chr10	97369953	97370049	diffreps_peak_2656	5.47988	96	NM_002860	ALDH18A1	2.40679	3.31221e-06	0.000773811	up	5832
chr16	107501	107669	diffreps_peak_6883	3.02773	168	NM_024571	SNRNP25	2.80645	0.000938149	0.0570591	up	79622
chr17	73285090	73285503	diffreps_peak_8269	4.56165	413	ENST00000584438	SLC25A19	2.91595	2.74379e-05	0.00451532	up	60386
chr2	3383445	3383647	diffreps_peak_9474	3.25604	202	NM_016030	TRAPPC12	2.03021	0.000554577	0.0414868	up	51112
chr15	40764541	40764780	diffreps_peak_6287	9.73316	239	NM_130468	CHST14	2.50013	1.84858e-10	1.43968e-07	up	113189
chr18	5891861	5892156	diffreps_peak_8469	3.33614	295	ENST00000581347	TMEM200C	11.2222	0.000461169	0.0361498	up	645369
chr10	89623541	89623840	diffreps_peak_2531	3.66478	299	NM_000314	PTEN	2.30769	0.000216382	0.0217924	up	5728
chr19	16435650	16435809	diffreps_peak_9036	5.03461	159	NM_016270	KLF2	2.429	9.23399e-06	0.0018487	up	10365
chr16	75032914	75033360	diffreps_peak_7421	3.75186	446	NM_032268	ZNRF1	2.55675	0.000177069	0.0188923	up	84937
chr12	6939516	6939700	diffreps_peak_3983	4.42561	184	NM_014262	P3H3	2.04313	3.75313e-05	0.00583889	up	10536
chr8	70476096	70476382	diffreps_peak_19381	3.84992	286	ENST00000525999	SULF1	3.35952	0.000141278	0.0161247	up	23213
chr17	27887741	27888200	diffreps_peak_7806	3.51557	459	NM_198147	ABHD15	3.12621	0.000305089	0.027936	up	116236
chr10	81892361	81892582	diffreps_peak_2488	3.73805	221	NM_001012973	PLAC9	2.0808	0.000182787	0.0193154	up	219348
chrX	48205862	48206000	diffreps_peak_21259	3.37542	138	NM_021014	SSX3	56.8	0.000421287	0.0339739	up	10214
chr17	46608221	46608272	diffreps_peak_8042	3.27484	51	NM_002144	HOXB1	65.5	0.000531086	0.0400789	up	3211
chr19	52618821	52619500	diffreps_peak_9386	8.8656	679	NM_178523	ZNF616	2.45212	1.36269e-09	7.16824e-07	up	90317
chr5	102423781	102423876	diffreps_peak_15946	4.0544	95	NM_017676	GIN1	5.02335	8.82271e-05	0.0111869	up	54826
chr16	15021063	15021216	diffreps_peak_7020	6.33301	153	uc010uzk.2	FLJ00322	2.76611	4.64507e-07	0.000141539	up
chr9	95526786	95527083	diffreps_peak_20561	10.8612	297	NM_015250	BICD2	2.08494	1.37653e-11	5.77076e-08	up	23299
chr1	228362841	228363240	diffreps_peak_1802	3.9416	399	NM_001010867	IBA57	3.1014	0.000114392	0.0136807	up	200205
chr22	38061561	38061920	diffreps_peak_12310	6.3881	359	NM_020315	PDXP	2.56301	4.0917e-07	0.000126608	up	57026
chr6	4890225	4890360	diffreps_peak_16484	4.25554	135	NM_001143971	CDYL	72.9	5.5522e-05	0.00784212	up	9425
chr11	118955586	118955867	diffreps_peak_3832	4.43546	281	NM_001258209	HMBS	2.01031	3.66893e-05	0.00574426	up	3145
chr19	38210221	38210660	diffreps_peak_9201	4.52635	439	NM_032689	ZNF607	11.0769	2.97614e-05	0.00483831	up	84775
chr8	1733401	1733880	diffreps_peak_18951	4.05644	479	NM_018941	CLN8	2.37333	8.78142e-05	0.0111656	up	2055
chr1	59246462	59246540	diffreps_peak_543	3.16275	78	NM_002228	JUN	3.28592	0.000687468	0.0468858	up	3725
chr4	108836041	108836204	diffreps_peak_14643	4.353	163	NM_152621	SGMS2	89.5	4.43612e-05	0.00663905	up	166929
chr9	2054596	2054723	diffreps_peak_19903	3.52235	127	NM_003070	SMARCA2	2.17103	0.000300364	0.027588	up	6595
chr2	27304950	27305440	diffreps_peak_9648	4.46114	490	NM_007046	EMILIN1	2.39601	3.4583e-05	0.00545062	up	11117
chr3	112063808	112064135	diffreps_peak_13196	3.05417	327	NM_005944	CD200	2.8806	0.000882741	0.0555091	up	4345
chr18	9334764	9334918	diffreps_peak_8500	5.4516	154	NM_020648	TWSG1	4.30519	3.53505e-06	0.000818384	up	57045
chr19	35434721	35434920	diffreps_peak_9169	4.27198	199	NM_194325	ZNF30	5.74013	5.34593e-05	0.00765118	up	90075
chr3	51989981	51990600	diffreps_peak_12829	5.1762	619	NM_080865	GPR62	100.4	6.66494e-06	0.00140313	up	118442
chr9	99212641	99212910	diffreps_peak_20608	11.3129	269	NM_014282	HABP4	2.10102	4.86549e-12	3.14224e-08	up	22927
chr8	102218081	102218421	diffreps_peak_19634	5.07271	340	ENST00000520454	ZNF706	2.4899	8.45846e-06	0.00171652	up	51123
chr22	21740721	21741160	diffreps_peak_12111	3.92586	439	NM_001128633	RIMBP3C	9.00909	0.000118614	0.0140138	up	150221
chr6	42054456	42054740	diffreps_peak_16931	3.24238	284	ENST00000372982	TAF8	2.4814	0.000572289	0.0425144	up	129685
chr1	107599641	107600760	diffreps_peak_996	9.37507	1119	NM_018137	PRMT6	2.01449	4.21626e-10	2.57033e-07	up	55170
chr11	75140793	75141040	diffreps_peak_3561	3.33614	247	NM_001039548	KLHL35	12.7895	0.000461169	0.0361498	up	283212
chr2	87204702	87204882	diffreps_peak_10117	9.72248	180	NM_001024457	RGPD1	7.26684	1.89463e-10	1.46165e-07	up	400966
chr8	53851861	53852420	diffreps_peak_19232	4.46099	559	ENST00000331251	NPBWR1	4.73413	3.45945e-05	0.00545197	up	2831
chr15	48062701	48063080	diffreps_peak_6412	8.17976	379	NM_020858	SEMA6D	2.37435	6.61055e-09	3.05808e-06	up	80031
chr1	6500993	6501125	diffreps_peak_71	4.5443	132	NM_031475	ESPN	2.10215	2.85564e-05	0.00467037	up	83715
chr1	16910088	16910180	diffreps_peak_172	3.99944	92	NM_017940	NBPF1	2.12833	0.000100129	0.0124085	up	55672
chr8	89053561	89053840	diffreps_peak_19501	4.56778	279	NM_005941	MMP16	2.86129	2.70534e-05	0.00448384	up	4325
chr2	239148301	239148665	diffreps_peak_11266	4.2844	364	ENST00000409356	HES6	4.08772	5.19518e-05	0.00746369	up	55502
chr20	62679681	62680100	diffreps_peak_11753	8.35197	419	NM_018419	SOX18	3.04185	4.44665e-09	2.13076e-06	up	54345
chr2	86017981	86018506	diffreps_peak_10104	3.56532	525	NM_032827	ATOH8	5.19408	0.000272069	0.0257365	up	84913
chr17	3763961	3764460	diffreps_peak_7624	3.47994	499	NM_032294	CAMKK1	2.08452	0.000331176	0.0293349	up	84254
chr12	12482841	12483060	diffreps_peak_4065	6.1509	219	NM_018050	MANSC1	2.19922	7.06474e-07	0.000203408	up	54682
chrX	47778401	47778600	diffreps_peak_21258	3.3742	199	NM_007137	ZNF81	2.92101	0.000422476	0.0340232	up	347344
chr5	176023921	176024380	diffreps_peak_16393	11.9104	459	NM_052899	GPRIN1	2.92895	1.22904e-12	1.69412e-08	up	114787
chrX	53279460	53280000	diffreps_peak_21289	5.13024	540	NM_015075	IQSEC2	2.9182	7.40904e-06	0.00153246	up	23096
chr2	225265941	225266300	diffreps_peak_11117	4.77585	359	NM_024785	FAM124B	2.33317	1.67551e-05	0.00304023	up	79843
chr2	135207221	135207420	diffreps_peak_10397	4.51	199	NM_002410	MGAT5	2.51235	3.09031e-05	0.00499177	up	4249
chr3	37903668	37903769	diffreps_peak_12698	4.4997	101	NM_005808	CTDSPL	4.35043	3.16444e-05	0.00508563	up	10217
chr2	97526601	97526980	diffreps_peak_10169	3.87866	379	NM_017789	SEMA4C	2.32233	0.000132233	0.0152871	up	54910
chr8	117858172	117858260	diffreps_peak_19728	4.45247	88	NM_006265	RAD21	82.5	3.528e-05	0.00554463	up	5885
chr6	43418421	43418880	diffreps_peak_16944	4.33938	459	NM_023932	DLK2	5.54762	4.57741e-05	0.00681146	up	65989
chr19	56125801	56126180	diffreps_peak_9426	3.84622	379	NM_001195605	ZNF865	2.12193	0.000142489	0.0162212	up	100507290
chr15	102241341	102241387	diffreps_peak_6878	3.42288	46	NM_152334	TARSL2	3.53133	0.000377676	0.0321645	up	123283
chr20	48123541	48123800	diffreps_peak_11676	5.24134	259	NM_000961	PTGIS	2.68956	5.73672e-06	0.00123737	up	5740
chr2	85577902	85578060	diffreps_peak_10099	3.42939	158	NM_017750	RETSAT	3.00356	0.000372055	0.0321021	up	54884
chr2	225244181	225244660	diffreps_peak_11113	5.77596	479	NM_024785	FAM124B	2.05024	1.67509e-06	0.000430371	up	79843
chr14	23245041	23245145	diffreps_peak_5525	3.48241	104	NM_001126105	SLC7A7	3.47772	0.0003293	0.0293279	up	9056
chr12	122238121	122238583	diffreps_peak_4880	4.75329	462	ENST00000546227	RHOF	4.73628	1.76487e-05	0.00317042	up	54509
chr20	35491661	35492087	diffreps_peak_11534	6.39546	426	NM_080627	SOGA1	6.2287	4.02295e-07	0.000124651	up	140710
chr16	29049922	29049960	diffreps_peak_7116	12.857	38	ENST00000424293	CTB-134H23.2	5.76786	1.38991e-13	1.07296e-08	up
chr1	94335013	94335300	diffreps_peak_923	4.1379	287	NM_014597	DNTTIP2	2.41217	7.27942e-05	0.00966817	up	30836
chr19	58850401	58850680	diffreps_peak_9457	6.00635	279	NM_181846	ZSCAN22	2.2709	9.85474e-07	0.000272415	up	342945
chr9	102590322	102591275	diffreps_peak_20662	3.18299	953	NM_006981	NR4A3	2.84324	0.000656159	0.0455465	up	8013
chr14	24839121	24839320	diffreps_peak_5542	8.10222	199	NM_004554	NFATC4	4.68387	7.90282e-09	3.60816e-06	up	4776
chr7	55086961	55087058	diffreps_peak_18104	6.5715	97	NM_005228	EGFR	2.05596	2.68226e-07	8.68382e-05	up	1956
chr20	35413981	35414400	diffreps_peak_11528	7.67868	419	NM_080627	SOGA1	2.03511	2.09566e-08	8.81353e-06	up	140710
chr2	3520561	3520880	diffreps_peak_9476	3.39967	319	NM_001306077	ADI1	7.76923	0.000398408	0.0333384	up	55256
chr19	694813	694970	diffreps_peak_8850	4.1338	157	ENST00000329267	PRSS57	3.12594	7.34847e-05	0.00974215	up	400668
chr11	64811696	64811720	diffreps_peak_3463	3.72892	24	NM_013299	SAC3D1	3.48504	0.000186674	0.0196278	up	29901
chr1	231155401	231155872	diffreps_peak_1823	6.51394	471	NM_198552	FAM89A	2.19032	3.06238e-07	9.73593e-05	up	375061
chrX	20030466	20030653	diffreps_peak_21109	3.66121	187	NM_152780	MAP7D2	62.9	0.000218168	0.0217924	up	256714
chr17	74670541	74671060	diffreps_peak_8294	3.15202	519	NM_001008528	MXRA7	2.04444	0.000704656	0.0478392	up	439921
chr19	23927061	23927540	diffreps_peak_9134	5.53977	479	NM_138286	ZNF681	2.29771	2.88554e-06	0.000685124	up	148213
chr16	1988233	1988340	diffreps_peak_6907	5.04155	107	NM_016332	MSRB1	10.6538	9.08752e-06	0.00182298	up	51734
chr19	11465255	11465619	diffreps_peak_8985	3.07224	364	ENST00000591691	CCDC159	2.28392	0.000846758	0.0543008	up	126075
chr10	75276201	75276540	diffreps_peak_2434	3.52607	339	NM_152586	USP54	2.19113	0.000297803	0.0274038	up	159195
chr1	3550801	3551520	diffreps_peak_55	3.40068	719	uc010nzi.2	WRAP73	2.44109	0.000397485	0.0333384	up	49856
chr6	143381632	143381790	diffreps_peak_17501	3.25591	158	ENST00000367601	AIG1	63.8	0.000554738	0.0414868	up	51390
chr19	1567462	1568057	diffreps_peak_8864	9.73665	595	NM_203304	MEX3D	2.078	1.83381e-10	1.43001e-07	up	399664
chrX	15526467	15526560	diffreps_peak_21078	3.54468	93	NM_001721	BMX	2.02952	0.00028531	0.0267034	up	660
chr13	26594421	26595240	diffreps_peak_4993	3.11998	819	NM_016529	ATP8A2	2.88738	0.00075861	0.0502948	up	51761
chr7	73086181	73086442	diffreps_peak_18190	3.75893	261	ENST00000451519	VPS37D	5.65829	0.000174208	0.0186385	up	155382
chr12	122497601	122498060	diffreps_peak_4886	8.40853	459	NM_020993	BCL7A	2.644	3.90368e-09	1.89051e-06	up	605
chr9	101916421	101916473	diffreps_peak_20657	6.09453	52	NM_004612	TGFBR1	6.69625	8.04392e-07	0.00022824	up	7046
chr1	14026692	14026795	diffreps_peak_147	4.59642	103	ENST00000484063	PRDM2	4.33333	2.53268e-05	0.00424957	up	7799
chr4	265581	265940	diffreps_peak_13904	6.29368	359	NM_001137608	ZNF732	3.43968	5.08532e-07	0.000152905	up	654254
chr19	52495521	52495960	diffreps_peak_9384	3.92194	439	NM_198480	ZNF615	2.62763	0.000119691	0.0141159	up	284370
chr19	12087636	12087979	diffreps_peak_8992	3.3922	343	ENST00000481745	ZNF763	7.7	0.000405325	0.0336916	up	284390
chr19	14071781	14072000	diffreps_peak_9019	6.52102	219	NM_138353	DCAF15	3.54726	3.01289e-07	9.6021e-05	up	90379
chr6	13711581	13711796	diffreps_peak_16586	4.79602	215	NM_005493	RANBP9	2.07735	1.5995e-05	0.00292126	up	10048
chr10	99473464	99473760	diffreps_peak_2669	4.09735	296	NM_031484	MARVELD1	3.00754	7.99191e-05	0.0103692	up	83742
chr19	2732522	2732940	diffreps_peak_8876	8.0473	418	NM_144564	SLC39A3	2.79616	8.96812e-09	4.05484e-06	up	29985
chr5	139554652	139554800	diffreps_peak_16184	4.3305	148	NM_032412	CYSTM1	4.66667	4.672e-05	0.00686715	up	84418
chr1	3394438	3394580	diffreps_peak_52	3.06246	142	NM_014448	ARHGEF16	7.81818	0.000866053	0.0548543	up	27237
chr17	47287588	47287840	diffreps_peak_8057	4.60053	252	NM_001135186	ABI3	4.26102	2.50882e-05	0.00421303	up	51225
chr22	29976973	29977120	diffreps_peak_12208	3.64522	147	NM_003634	NIPSNAP1	4.6145	0.000226352	0.0224318	up	8508
chr14	95657361	95657620	diffreps_peak_6029	3.06757	259	NM_024734	CLMN	55	0.000855911	0.0543008	up	79789
chr18	77807401	77807820	diffreps_peak_8842	3.17818	419	NM_024805	RBFA	2.92233	0.000663473	0.0458704	up	79863
chr1	11119921	11120091	diffreps_peak_131	4.29903	170	NM_003132	SRM	4.40777	5.02313e-05	0.00726392	up	6723
chrX	37587381	37587920	diffreps_peak_21186	3.96817	539	NM_021083	XK	69	0.000107605	0.0130436	up	7504
chr19	49387188	49387303	diffreps_peak_9356	3.0563	115	NM_003323	TULP2	11.7193	0.000878411	0.0552732	up	7288
chr20	35414501	35415040	diffreps_peak_11529	9.16005	539	NM_080627	SOGA1	2.19855	6.91749e-10	3.95955e-07	up	140710
chr15	40751021	40751860	diffreps_peak_6286	10.7099	839	NM_001301132	BAHD1	2.03251	1.95033e-11	5.80592e-08	up	22893
chr7	55231425	55231516	diffreps_peak_18108	3.63895	91	NM_005228	EGFR	6.375	0.000229639	0.0226342	up	1956
chr16	2076868	2077180	diffreps_peak_6910	6.54446	312	NM_004785	SLC9A3R2	3.218	2.85456e-07	9.16658e-05	up	9351
chr1	65730376	65730615	diffreps_peak_615	3.91587	239	NM_014787	DNAJC6	3.72913	0.000121376	0.0142706	up	9829
chr3	50643884	50644380	diffreps_peak_12819	4.38325	496	NM_013324	CISH	3.17749	4.13765e-05	0.00627191	up	1154
chr21	43786519	43786580	diffreps_peak_11999	3.06757	61	NM_003225	TFF1	52.9	0.000855911	0.0543008	up	7031
chr22	22307163	22307250	diffreps_peak_12128	3.09197	87	NM_014634	PPM1F	2.12933	0.000809146	0.0523235	up	9647
chr11	45902464	45902500	diffreps_peak_3303	3.11985	36	NM_021117	CRY2	4.06746	0.000758837	0.0502948	up	1408
chr17	78444561	78444760	diffreps_peak_8387	3.17381	199	NM_002522	NPTX1	2.45768	0.000670179	0.0460139	up	4884
chr12	121890922	121891147	diffreps_peak_4873	8.24182	225	NM_032590	KDM2B	2.85272	5.73038e-09	2.68506e-06	up	84678
chr1	154128621	154128840	diffreps_peak_1280	4.07606	219	NM_153649	TPM3	2.98677	8.39349e-05	0.0107885	up	7170
chr2	62052621	62053380	diffreps_peak_9941	5.06254	759	NM_032180	FAM161A	2.19751	8.65893e-06	0.0017531	up	84140
chr17	3599162	3599540	diffreps_peak_7622	3.36691	378	NM_002561	P2RX5	66.4	0.00042963	0.0345197	up	5026
chr8	94721990	94722103	diffreps_peak_19565	4.35327	113	NM_145269	FAM92A1	2.72902	4.43329e-05	0.00663808	up	137392
chr19	14201081	14201232	diffreps_peak_9022	3.15105	151	NM_138352	SAMD1	2.03612	0.000706242	0.0479218	up	90378
chr5	179192326	179192380	diffreps_peak_16417	3.69577	54	NM_014757	MAML1	3.51121	0.000201478	0.0208614	up	9794
chr16	2550804	2550840	diffreps_peak_6920	4.88493	36	NM_020705	TBC1D24	2.57573	1.30338e-05	0.00246463	up	57465
chr10	105206542	105206580	diffreps_peak_2735	3.12953	38	NM_015916	CALHM2	2.22128	0.000742107	0.0494952	up	51063
chr7	47968800	47969040	diffreps_peak_18097	3.42487	240	NM_138295	PKD1L1	4.03289	0.000375952	0.0321036	up	168507
chr9	134151581	134151906	diffreps_peak_20908	6.95775	325	NM_033387	FAM78A	2.79837	1.10218e-07	3.91468e-05	up	286336
chr20	2815959	2816355	diffreps_peak_11328	3.64709	396	ENST00000474714	PCED1A	2.29217	0.000225378	0.0223633	up	64773
chr19	58385381	58385580	diffreps_peak_9452	4.57878	199	NM_001144989	ZNF814	2.21639	2.63768e-05	0.00438529	up	730051
chr11	71190339	71190420	diffreps_peak_3525	4.47697	81	ENST00000530055	NADSYN1	2.27548	3.33449e-05	0.00529408	up	55191
chr16	30541687	30542160	diffreps_peak_7137	5.42125	473	NM_023931	ZNF747	2.54035	3.791e-06	0.000867381	up	65988
chr8	30585061	30585440	diffreps_peak_19136	3.71613	379	NM_000637	GSR	6.77301	0.000192251	0.0201446	up	2936
chr2	179001381	179001860	diffreps_peak_10707	3.00179	479	ENST00000455903	RBM45	4.8371	0.000995878	0.0594631	up	129831
chr5	132160901	132161480	diffreps_peak_16121	4.39858	579	NM_133456	SHROOM1	2.5177	3.99411e-05	0.00610618	up	134549
chr10	99474061	99474720	diffreps_peak_2670	3.73084	659	NM_031484	MARVELD1	2.01568	0.000185851	0.0195641	up	83742
chr19	46476524	46476657	diffreps_peak_9295	7.72634	133	NM_002516	NOVA2	2.61346	1.87784e-08	7.97306e-06	up	4858
chr1	40363141	40363600	diffreps_peak_398	4.03807	459	NM_001033081	MYCL	5.34188	9.16063e-05	0.0115445	up	4610
chr7	21550639	21550740	diffreps_peak_17904	3.2603	101	NM_003112	SP4	2.51392	0.000549158	0.0411984	up	6671
chr12	112036701	112037200	diffreps_peak_4742	3.78434	499	NM_002973	ATXN2	2.25273	0.00016431	0.0177835	up	6311
chr9	136024349	136024607	diffreps_peak_20929	3.94322	258	NM_001042368	RALGDS	2.18706	0.000113967	0.0136807	up	5900
chr15	40627221	40627901	diffreps_peak_6285	10.9365	680	NM_207380	C15orf52	2.01527	1.15749e-11	5.19728e-08	up	388115
chr12	49921161	49921209	diffreps_peak_4297	3.11985	48	NM_001293285	SPATS2	3.91221	0.000758837	0.0502948	up	65244
chr1	148262257	148262366	diffreps_peak_1186	3.52395	109	uc021owb.1	NBPF14	2.09353	0.000299263	0.0275091	up	25832
chr6	31713013	31713040	diffreps_peak_16782	3.79821	27	NM_002441	MSH5	72.5	0.000159145	0.0173152	up	4439
chr16	31927401	31927920	diffreps_peak_7154	6.55972	519	NM_003414	ZNF267	2.0334	2.75602e-07	8.87363e-05	up	10308
chr20	50400741	50401140	diffreps_peak_11695	3.53402	399	NM_020436	SALL4	9.74038	0.000292404	0.0271046	up	57167
chr1	36563321	36563580	diffreps_peak_367	3.22024	259	NM_005202	COL8A2	2.22491	0.000602224	0.043848	up	1296
chr17	74569341	74569445	diffreps_peak_8290	3.37542	104	NM_006456	ST6GALNAC2	56.8	0.000421287	0.0339739	up	10610
chr7	6388203	6388300	diffreps_peak_17830	3.75412	97	NM_001037163	FAM220A	2.49792	0.000176149	0.0188053	up	84792
chr14	65409241	65409623	diffreps_peak_5809	5.23416	382	NM_002083	GPX2	7.06226	5.83227e-06	0.001255	up	2877
chr16	33263181	33263300	diffreps_peak_7161	3.60002	119	ENST00000569741	TP53TG3B	12.5397	0.000251179	0.0241754	up	729355
chr16	69377241	69377500	diffreps_peak_7356	3.01139	259	NM_144676	TMED6	4.39695	0.000974122	0.058661	up	146456
chr3	38591141	38591340	diffreps_peak_12705	3.36833	199	NM_000335	SCN5A	2.67666	0.000428225	0.0344408	up	6331
chr16	56704581	56704840	diffreps_peak_7243	3.70237	259	ENST00000569155	MT1H	77.7	0.000198441	0.0206256	up	4496
chr22	20779601	20780060	diffreps_peak_12100	7.86151	459	ENST00000266214	SCARF2	2.15401	1.3756e-08	6.02487e-06	up	91179
chr19	58944921	58945140	diffreps_peak_9460	3.04936	219	NM_003433	ZNF132	2.83951	0.00089257	0.0559382	up	7691
chr9	140195641	140196703	diffreps_peak_20968	10.2348	1062	NM_001004354	NRARP	2.09043	5.82352e-11	7.83475e-08	up	441478
chr12	3842281	3842376	diffreps_peak_3938	3.09331	95	NM_032680	CRACR2A	4	0.000806659	0.05222	up	84766
chr2	173489787	173489823	diffreps_peak_10652	4.25509	36	ENST00000543905	PDK1	3.04261	5.55787e-05	0.00784767	up	5163
chr19	7963761	7964200	diffreps_peak_8947	3.82238	439	NM_025061	LRRC8E	2.18026	0.000150529	0.0169592	up	80131
chr12	6937537	6937920	diffreps_peak_3982	3.04086	383	NM_014262	P3H3	3.14685	0.000910217	0.0559386	up	10536
chr7	148993541	148993880	diffreps_peak_18866	3.00837	339	uc003wfu.3	AF035281	3.1012	0.000980921	0.0589222	up
chr14	23398481	23398794	diffreps_peak_5529	4.60592	313	NM_006109	PRMT5	2.17755	2.47787e-05	0.00416529	up	10419
chr20	54965641	54965721	diffreps_peak_11716	3.46626	80	NM_198433	AURKA	14.2456	0.000341775	0.0300905	up	6790
chr7	6746161	6746400	diffreps_peak_17834	4.10052	239	NM_006956	ZNF12	2.33628	7.93375e-05	0.0103692	up	7559
chr4	99064192	99064391	diffreps_peak_14573	3.25591	199	NM_174952	STPG2	63.8	0.000554738	0.0414868	up	285555
chr1	1659021	1659220	diffreps_peak_31	11.7321	199	NM_182838	SLC35E2	2.64357	1.8532e-12	1.92574e-08	up	9906
chr10	125767801	125768220	diffreps_peak_2852	7.34598	419	NM_015892	CHST15	2.33896	4.50842e-08	1.76503e-05	up	51363
chr11	119179233	119179300	diffreps_peak_3836	7.47269	67	NM_006500	MCAM	2.27471	3.36756e-08	1.35635e-05	up	4162
chr4	951611	952060	diffreps_peak_13913	4.15274	449	NM_032326	TMEM175	2.5173	7.03492e-05	0.00941225	up	84286
chr9	95640101	95640320	diffreps_peak_20563	4.71822	219	NM_001261458	ZNF484	2.69405	1.91331e-05	0.00337736	up	83744
chr14	104605376	104605460	diffreps_peak_6116	3.01817	84	ENST00000315264	KIF26A	54.6	0.000959015	0.0579701	up	26153
chr3	51127781	51127815	diffreps_peak_12820	3.89884	34	NM_004947	DOCK3	76.4	0.000126229	0.0147101	up	1795
chr7	5271661	5271900	diffreps_peak_17815	3.17506	239	NM_015610	WIPI2	2.96973	0.000668249	0.0459406	up	26100
chr1	70876900	70877120	diffreps_peak_688	3.60479	220	NM_001902	CTH	11.2788	0.000248431	0.0240102	up	1491
chr19	53886841	53887240	diffreps_peak_9397	3.40068	399	ENST00000474037	ZNF525	2.41994	0.000397485	0.0333384	up	170958
chr19	871036	871120	diffreps_peak_8853	5.08386	84	NM_005481	MED16	3.44842	8.24397e-06	0.00168096	up	10025
chr7	150744701	150744869	diffreps_peak_18881	3.66445	168	NM_001282291	ABCB8	3.76902	0.000216547	0.0217924	up	11194
chr2	70056817	70057284	diffreps_peak_10017	6.97021	467	NM_178439	GMCL1	2.04579	1.07101e-07	3.82415e-05	up	64395
chr12	56145121	56145440	diffreps_peak_4361	4.62329	319	NM_005811	GDF11	2.0582	2.38075e-05	0.00401801	up	10220
chr1	147229181	147229640	diffreps_peak_1171	3.48214	459	NM_181703	GJA5	6.70854	0.000329506	0.0293279	up	2702
chr22	26107041	26107130	diffreps_peak_12160	3.80323	89	NM_005160	ADRBK2	17.1579	0.000157314	0.0173089	up	157
chr15	75074781	75075061	diffreps_peak_6655	4.39003	280	NM_004383	CSK	2.13804	4.07349e-05	0.00619943	up	1445
chr11	123496361	123497220	diffreps_peak_3863	4.62414	859	NM_020716	GRAMD1B	2.07703	2.37607e-05	0.00401085	up	57476
chr3	183898432	183898529	diffreps_peak_13787	6.29806	97	ENST00000431779	AP2M1	5.02112	5.03429e-07	0.000151696	up	1173
chr17	7748218	7748320	diffreps_peak_7683	5.41779	102	NM_001080424	KDM6B	2.10155	3.8213e-06	0.000873216	up	23135
chrX	154212961	154213060	diffreps_peak_21662	3.26264	99	NM_000132	F8	3.21064	0.000546208	0.0410363	up	2157
chr22	19120281	19120860	diffreps_peak_12074	3.25632	579	NM_022719	DGCR14	2.79638	0.000554213	0.0414868	up	8220
chr7	55539981	55540360	diffreps_peak_18112	10.228	379	NM_030796	VOPP1	2.17454	5.91494e-11	7.88588e-08	up	81552
chr3	52283781	52284160	diffreps_peak_12836	5.67252	379	NM_144641	PPM1M	2.19992	2.12558e-06	0.00052965	up	132160
chr4	121675707	121675793	diffreps_peak_14772	3.07062	86	NM_018699	PRDM5	3.24819	0.000849922	0.0543008	up	11107
chr11	45686727	45687000	diffreps_peak_3302	3.94183	273	NM_003654	CHST1	4.86275	0.000114332	0.0136807	up	8534
chr1	230814375	230814523	diffreps_peak_1819	3.30604	148	ENST00000546013	COG2	2.75378	0.000494264	0.0379193	up	22796
chr17	36335241	36335586	diffreps_peak_7938	8.53617	345	uc002hpn.2	DQ580766	9.15714	2.90958e-09	1.43701e-06	up
chr10	72060061	72060640	diffreps_peak_2402	4.7382	579	NM_018205	LRRC20	4.52619	1.82726e-05	0.00325422	up	55222
chr8	143817761	143817960	diffreps_peak_19855	4.43162	199	NM_016647	THEM6	14.7619	3.70149e-05	0.00577341	up	51337
chr18	34273261	34273386	diffreps_peak_8651	4.14869	125	NM_025135	FHOD3	13.7937	7.1008e-05	0.00946762	up	80206
chr9	125329901	125330838	diffreps_peak_20806	5.79325	937	ENST00000304865	OR1L8	5.10992	1.60971e-06	0.000414979	up	138881
chr9	132395861	132395955	diffreps_peak_20885	5.70878	94	ENST00000459968	NTMT1	5.34375	1.95531e-06	0.000492008	up	28989
chr3	58502932	58503080	diffreps_peak_12884	3.34274	148	NM_003500	ACOX2	13.5873	0.000454218	0.035821	up	8309
chr8	145806341	145806661	diffreps_peak_19886	3.01292	320	NM_025251	ARHGAP39	2.57711	0.000970698	0.0585071	up	80728
chr5	140237001	140237480	diffreps_peak_16189	3.0058	479	NM_031859	PCDHA10	59.4	0.000986743	0.0590612	up	56139
chr8	89130928	89131060	diffreps_peak_19503	3.02407	132	NM_005941	MMP16	2.98413	0.000946089	0.0574523	up	4325
chr21	47407523	47407568	diffreps_peak_12030	3.10034	45	NM_001848	COL6A1	2.03131	0.000793715	0.0515069	up	1291
chr6	111803952	111804260	diffreps_peak_17274	5.8748	308	NM_002912	REV3L	2.83528	1.33413e-06	0.000352993	up	5980
chr12	132604964	132605146	diffreps_peak_4931	3.70836	182	ENST00000361109	EP400NL	2.1215	0.000195723	0.0203921	up	347918
chr9	139739821	139740080	diffreps_peak_20963	3.16361	259	NM_001080482	C9orf172	4.71984	0.000686102	0.0468119	up	389813
chr1	53513841	53514060	diffreps_peak_510	3.10388	219	ENST00000478274	SCP2	58.5	0.000787257	0.0513333	up	6342
chr10	44873961	44874171	diffreps_peak_2261	5.29119	210	NM_199168	CXCL12	2.23977	5.11453e-06	0.00111929	up	6387
chr17	4781611	4781677	diffreps_peak_7640	4.19289	66	NM_015716	MINK1	2.16594	6.41378e-05	0.00879375	up	50488
chr19	46998901	46999660	diffreps_peak_9300	3.63703	759	ENST00000377652	AC011484.1	2.9298	0.000230658	0.0226635	up
chr6	37137961	37138340	diffreps_peak_16886	3.3115	379	NM_001243186	PIM1	3.59229	0.000488089	0.0375398	up	5292
chr5	77001390	77001459	diffreps_peak_15756	6.99275	69	ENST00000518338	TBCA	4.30427	1.01683e-07	3.64861e-05	up	6902
chr16	31123781	31124040	diffreps_peak_7145	6.60129	259	NM_005881	BCKDK	2.16994	2.50444e-07	8.16336e-05	up	10295
chr9	35605601	35605835	diffreps_peak_20217	6.12168	234	NM_006285	TESK1	5.22525	7.55654e-07	0.000215927	up	7016
chr17	73452663	73452832	diffreps_peak_8274	3.01662	169	NM_014738	KIAA0195	2.25623	0.000962458	0.058132	up
chr13	24796956	24797080	diffreps_peak_4977	6.53796	124	ENST00000382108	SPATA13	6.76587	2.89762e-07	9.27581e-05	up	221178
chr9	39446361	39446900	diffreps_peak_20251	5.59584	539	uc004abo.4	LOC653501	2.63271	2.53607e-06	0.000612954	up
chr17	28705941	28706140	diffreps_peak_7817	3.4078	199	NM_001304	CPD	2.14808	0.000391018	0.0330775	up	1362
chr16	57562504	57563120	diffreps_peak_7300	7.01553	616	NM_033212	CCDC102A	2.59328	9.64872e-08	3.4814e-05	up	92922
chr9	95482801	95483037	diffreps_peak_20558	10.6978	236	NM_015250	BICD2	2.14116	2.00529e-11	5.80592e-08	up	23299
chr7	55639963	55640200	diffreps_peak_18114	4.02852	237	NM_030796	VOPP1	4.23919	9.36439e-05	0.0117548	up	81552
chr13	113473621	113473721	diffreps_peak_5491	6.09005	100	NM_015205	ATP11A	2.00529	8.12738e-07	0.000230177	up	23250
chr16	772581	772700	diffreps_peak_6896	3.42288	119	NM_001031737	CCDC78	3.39518	0.000377676	0.0321645	up	124093
chr10	45471801	45472220	diffreps_peak_2263	7.28644	419	NM_007021	C10orf10	3.54337	5.17085e-08	1.99856e-05	up	11067
chr12	123373821	123374180	diffreps_peak_4897	3.8486	359	ENST00000371248	VPS37B	3.83709	0.000141709	0.0161486	up	79720
chr12	123635281	123635285	diffreps_peak_4900	4.43163	4	uc001uek.1	PITPNM2	15.5439	3.70146e-05	0.00577341	up	57605
chr7	56020871	56020960	diffreps_peak_18119	4.66733	89	NM_015969	MRPS17	2.29838	2.15114e-05	0.0036866	up	51373
chr5	94619559	94619680	diffreps_peak_15875	4.14506	121	NM_024717	MCTP1	3.41865	7.1604e-05	0.00953257	up	79772
chr4	18023220	18023483	diffreps_peak_14096	4.80337	263	NM_153686	LCORL	2.24251	1.57264e-05	0.00287885	up	254251
chr5	179287281	179288200	diffreps_peak_16419	3.17818	919	ENST00000499601	CTC-241N9.1	3.02976	0.000663473	0.0458704	up
chr7	134870601	134871067	diffreps_peak_18766	3.21825	466	NM_014149	WDR91	2.01543	0.000604986	0.0440209	up	29062
chr7	81399199	81399220	diffreps_peak_18286	3.25591	21	NM_000601	HGF	63.8	0.000554738	0.0414868	up	3082
chr19	51165241	51165740	diffreps_peak_9374	3.9245	499	NM_016148	SHANK1	10.1182	0.000118988	0.0140507	up	50944
chr2	96687693	96687880	diffreps_peak_10153	3.22664	187	NM_207328	GPAT2	2.0392	0.000593416	0.0434344	up	150763
chr7	6746441	6746566	diffreps_peak_17835	4.9852	125	NM_006956	ZNF12	17.6842	1.03468e-05	0.0020217	up	7559
chr13	72440053	72440160	diffreps_peak_5319	3.79907	107	ENST00000305425	DACH1	3.26325	0.000158829	0.017315	up	1602
chrX	28605841	28606060	diffreps_peak_21151	4.81091	219	NM_014271	IL1RAPL1	2.80977	1.54558e-05	0.00283715	up	11141
chr11	58034321	58034940	diffreps_peak_3356	3.23062	619	NM_207374	OR10W1	61.2	0.00058801	0.043096	up	81341
chr9	65662781	65663340	diffreps_peak_20330	4.47635	559	uc004ady.3	AL953854.2-002	4.4237	3.33923e-05	0.00530018	up
chr7	69364271	69364484	diffreps_peak_18168	3.60452	213	NM_015570	AUTS2	3.77591	0.00024859	0.0240102	up	26053
chr19	7985193	7985434	diffreps_peak_8949	3.17793	241	NM_003083	SNAPC2	3.18803	0.000663853	0.0458809	up	6618
chrY	59356121	59356131	diffreps_peak_21729	3.17799	10	uc004fxo.1	WASH1	2.65344	0.000663757	0.0458796	up	100287171
chr10	23728197	23728820	diffreps_peak_2142	4.12695	623	NM_001145373	OTUD1	2.10647	7.46541e-05	0.00988127	up	220213
chr9	127533298	127533589	diffreps_peak_20830	3.4041	291	NM_001489	NR6A1	15.4035	0.00039437	0.0333022	up	2649
chr1	55074629	55074940	diffreps_peak_519	5.80117	311	NM_147161	ACOT11	2.90568	1.58064e-06	0.000408542	up	26027
chr11	1482541	1483080	diffreps_peak_2939	3.17365	539	NM_003957	BRSK2	3.3072	0.00067043	0.0460276	up	9024
chr16	85204901	85205260	diffreps_peak_7506	5.13795	359	ENST00000574293	CTC-786C10.1	2.18088	7.27867e-06	0.00150843	up
chr1	144814821	144814894	diffreps_peak_1141	7.87034	73	NM_001037501	NBPF8	2.17269	1.34791e-08	5.915e-06	up	728841
chr13	26620661	26621120	diffreps_peak_4994	3.34781	459	NM_001007538	SHISA2	2.02785	0.000448937	0.0355681	up	387914
chr16	67181021	67181400	diffreps_peak_7334	9.16604	379	NM_025187	C16orf70	2.09794	6.82274e-10	3.9127e-07	up	80262
chr1	179782941	179783440	diffreps_peak_1510	4.4277	499	NM_173509	FAM163A	2.04316	3.73509e-05	0.0058173	up	148753
chr9	129265561	129265920	diffreps_peak_20848	4.64554	359	NM_033446	MVB12B	5.24217	2.26183e-05	0.00385379	up	89853
chr2	128459561	128460160	diffreps_peak_10362	10.2223	599	NM_032740	SFT2D3	2.00762	5.99441e-11	7.94523e-08	up	84826
chr11	71734110	71734180	diffreps_peak_3528	4.32811	70	NM_006185	NUMA1	2.41679	4.69775e-05	0.00689999	up	4926
chr8	116425981	116426460	diffreps_peak_19717	4.07168	479	NM_001282902	TRPS1	2.34017	8.47858e-05	0.0108787	up	7227
chr1	184723841	184724041	diffreps_peak_1551	5.91031	200	NM_025191	EDEM3	4.12709	1.2294e-06	0.000329032	up	80267
chr5	147491330	147491458	diffreps_peak_16249	3.35616	128	NM_006846	SPINK5	4.94118	0.000440388	0.035062	up	11005
chr9	95477221	95477745	diffreps_peak_20556	11.2622	524	NM_001003800	BICD2	2.35176	5.46721e-12	3.35883e-08	up	23299
chr9	101216262	101216499	diffreps_peak_20654	3.60383	237	NM_005458	GABBR2	2.03034	0.000248984	0.0240431	up	9568
chr5	635486	635560	diffreps_peak_15314	3.51819	74	NM_018140	CEP72	70.3	0.000303256	0.0278226	up	55722
chr22	21562441	21562573	diffreps_peak_12108	3.37542	132	uc011aic.1	GGT2	56.8	0.000421287	0.0339739	up	728441
chr21	47538527	47538590	diffreps_peak_12032	3.07062	63	NM_001849	COL6A2	3.23415	0.000849922	0.0543008	up	1292
chr20	42698041	42698256	diffreps_peak_11618	5.27185	215	ENST00000413823	TOX2	5.09524	5.34745e-06	0.00116424	up	84969
chr20	31108613	31108725	diffreps_peak_11492	3.93419	112	NM_001256798	NOL4L	77.3	0.00011636	0.0138203	up	140688
chr2	10197281	10198120	diffreps_peak_9551	3.69534	839	NM_001037160	CYS1	3.25756	0.000201679	0.0208644	up	192668
chr12	133281561	133281577	diffreps_peak_4940	5.67446	16	NM_018663	PXMP2	8.80882	2.1161e-06	0.000527648	up	5827
chr15	28950628	28950885	diffreps_peak_6205	3.01817	257	NM_001282468	GOLGA8M	54.6	0.000959015	0.0579701	up	653720
chr10	73510521	73511047	diffreps_peak_2410	10.3252	526	NM_022153	C10orf54	2.91682	4.72934e-11	7.35698e-08	up	64115
chr10	103879842	103880210	diffreps_peak_2721	3.50189	368	NM_001113407	LDB1	2.1637	0.000314855	0.0286354	up	8861
chr20	48129616	48129798	diffreps_peak_11677	4.8712	182	NM_000961	PTGIS	2.50854	1.34525e-05	0.00253218	up	5740
chr7	4721929	4722300	diffreps_peak_17805	3.53673	371	NM_001037165	FOXK1	2.47324	0.000290585	0.0269649	up	221937
chr5	796381	796695	diffreps_peak_15316	4.27769	314	NM_024786	ZDHHC11	2.43629	5.27611e-05	0.0075698	up	79844
chr19	7989380	7989600	diffreps_peak_8950	6.82027	220	NM_206833	CTXN1	2.18516	1.51261e-07	5.1841e-05	up	404217
chr8	82193101	82193460	diffreps_peak_19482	4.94588	359	ENST00000396359	FABP5	3.57624	1.13272e-05	0.00218327	up	2171
chr10	135122893	135122967	diffreps_peak_2905	3.11985	74	NM_145806	ZNF511	4.24514	0.000758838	0.0502948	up	118472
chr9	134135441	134136360	diffreps_peak_20906	8.33109	919	NM_033387	FAM78A	2.24782	4.66564e-09	2.2234e-06	up	286336
chr12	88886569	88886580	diffreps_peak_4568	3.38185	11	NM_000899	KITLG	2.12145	0.000415101	0.0339739	up	4254
chrX	53106541	53106740	diffreps_peak_21285	4.43979	199	NM_018969	GPR173	10.6727	3.63252e-05	0.00569266	up	54328
chrX	101970841	101971200	diffreps_peak_21466	4.66475	359	NM_138437	GPRASP2	5.80545	2.16397e-05	0.00370719	up	114928
chr16	29818341	29818700	diffreps_peak_7127	10.4646	359	NM_002383	MAZ	2.04076	3.43049e-11	6.05666e-08	up	4150
chr10	38384285	38384460	diffreps_peak_2233	3.51557	175	NM_001007094	ZNF37A	3.23611	0.00030509	0.027936	up	7587
chr9	95482581	95482640	diffreps_peak_20557	3.67617	59	NM_015250	BICD2	2.00815	0.000210782	0.0215654	up	23299
chr8	19263101	19263580	diffreps_peak_19056	6.68928	479	NM_018371	CSGALNACT1	2.83012	2.04512e-07	6.79778e-05	up	55790
chr2	129075861	129076171	diffreps_peak_10368	3.8059	310	NM_004807	HS6ST1	2.10821	0.000156351	0.0173089	up	9394
chr12	123868621	123868755	diffreps_peak_4903	3.87546	134	ENST00000330479	SETD8	2.12733	0.000133212	0.0153866	up
chr17	36337527	36337720	diffreps_peak_7939	3.55648	193	uc002hpr.2	TBC1D3	8.8087	0.000277665	0.0261855	up	729873
chr2	206858444	206858600	diffreps_peak_10933	3.66121	156	NM_017759	INO80D	62.9	0.000218168	0.0217924	up	54891
chr1	144167647	144167756	diffreps_peak_1125	3.04078	109	ENST00000369365	NBPF8	2.07772	0.00091037	0.0559386	up	728841
chr17	691281	691438	diffreps_peak_7587	3.40005	157	ENST00000571157	RNMTL1	2.09362	0.000398058	0.0333384	up	55178
chr17	17713441	17713860	diffreps_peak_7738	11.0283	419	NM_030665	RAI1	2.1865	9.36834e-12	4.60732e-08	up	10743
chr1	33234252	33234360	diffreps_peak_339	3.10518	108	NM_020888	KIAA1522	2.18204	0.000784905	0.0513333	up	57648
chr1	247465777	247466420	diffreps_peak_1973	4.25516	643	uc001icq.1	ZNF496	2.13097	5.55703e-05	0.00784739	up	84838
chr6	5003819	5003892	diffreps_peak_16486	3.06757	73	ENST00000464646	RPP40	55	0.000855911	0.0543008	up	10799
chr18	12307667	12307768	diffreps_peak_8519	5.88272	101	NM_001303524	TUBB6	5.50641	1.31002e-06	0.000347524	up	84617
chr20	17550598	17550660	diffreps_peak_11417	3.19415	62	NM_006870	DSTN	4.03591	0.000639509	0.0453058	up	11034
chr3	159944241	159945060	diffreps_peak_13613	3.3922	819	NM_001168214	C3orf80	7.7	0.000405325	0.0336916	up	401097
chr5	94417301	94417540	diffreps_peak_15872	3.90952	239	NM_001002796	MCTP1	17.8246	0.000123163	0.0144479	up	79772
chr17	2239941	2240600	diffreps_peak_7612	3.01168	659	NM_018128	TSR1	4.6254	0.000973466	0.0586332	up	55720
chr22	50750391	50750680	diffreps_peak_12432	4.63426	289	NM_001001794	DENND6B	8.67485	2.32137e-05	0.00393348	up	414918
chr19	46031701	46032714	diffreps_peak_9286	4.58002	1013	NM_001017989	OPA3	2.0763	2.63017e-05	0.00437601	up	80207
chr5	53813588	53813860	diffreps_peak_15565	7.36491	272	NM_001145427	SNX18	3.21811	4.31609e-08	1.69484e-05	up	112574
chr16	70719625	70719954	diffreps_peak_7380	8.67672	329	NM_138383	MTSS1L	3.35584	2.10516e-09	1.06666e-06	up	92154
chr8	28625501	28625780	diffreps_peak_19114	3.34863	279	NM_018250	INTS9	2.24207	0.000448093	0.035512	up	55756
chr5	95730567	95730660	diffreps_peak_15889	3.16063	93	NM_000439	PCSK1	2.92012	0.000690832	0.0470623	up	5122
chr19	56894647	56894820	diffreps_peak_9435	3.00837	173	NM_144690	ZNF582	3.13902	0.000980921	0.0589222	up	147948
chr20	4201781	4202400	diffreps_peak_11359	5.02057	619	NM_000678	ADRA1D	2.04273	9.53744e-06	0.00188849	up	146
chr4	1379961	1380160	diffreps_peak_13918	3.02129	199	NM_020894	UVSSA	3.01068	0.000952161	0.0577304	up	57654
chr20	33862074	33862540	diffreps_peak_11521	3.40797	466	NM_006690	MMP24	3.55754	0.000390865	0.0330723	up	10893
chrY	59230781	59230919	diffreps_peak_21726	12.5626	138	NM_005638	VAMP7	6.59617	2.73784e-13	1.07296e-08	up	6845
chr14	102028861	102029100	diffreps_peak_6069	3.33614	239	NM_001362	DIO3	11.2222	0.000461169	0.0361498	up	1735
chr22	21739041	21739860	diffreps_peak_12110	3.32617	819	NM_001128633	RIMBP3C	5.05263	0.000471874	0.0368238	up	150221
chr1	100950141	100950440	diffreps_peak_981	3.76089	299	NM_033313	CDC14A	15.4444	0.000173422	0.0185763	up	8556
chr14	54418581	54418947	diffreps_peak_5698	10.6207	366	NM_001202	BMP4	2.25744	2.39495e-11	5.80592e-08	up	652
chr11	122943861	122944482	diffreps_peak_3860	5.79554	621	NM_024769	CLMP	2.43795	1.60127e-06	0.000413448	up	79827
chr15	75584905	75584981	diffreps_peak_6663	5.80442	76	NM_001145224	GOLGA6D	122.6	1.56884e-06	0.000406112	up	653643
chr22	38978961	38979440	diffreps_peak_12322	3.66121	479	NM_001013647	FAM227A	65.1	0.000218168	0.0217924	up	646851
chr16	5134300	5134440	diffreps_peak_6955	3.11985	140	NM_201400	EEF2KMT	3.99618	0.000758837	0.0502948	up	196483
chr3	97662321	97662580	diffreps_peak_13048	5.69433	259	NM_032778	MINA	2.13633	2.02148e-06	0.000507185	up	84864
chr19	1828421	1828620	diffreps_peak_8865	3.73984	199	NM_020695	REXO1	2.06282	0.000182035	0.0192847	up	57455
chr3	64601635	64601640	diffreps_peak_12911	3.9104	5	NM_182920	ADAMTS9	3.90829	0.000122914	0.0144225	up	56999
chr8	67832761	67833180	diffreps_peak_19328	3.25282	419	NM_173518	MCMDC2	5.35176	0.000558702	0.0417063	up	157777
chr12	107487381	107487635	diffreps_peak_4711	3.84861	254	NM_004075	CRY1	3.57561	0.000141708	0.0161486	up	1407
chr5	176491561	176491760	diffreps_peak_16396	4.0093	199	NM_012279	ZNF346	2.27505	9.78809e-05	0.0121774	up	23567
chr22	21903541	21904380	diffreps_peak_12117	3.40428	839	NM_001128633	RIMBP3C	4.99342	0.000394199	0.0332924	up	150221
chr8	81733721	81733850	diffreps_peak_19479	4.01062	129	NM_001033723	ZNF704	2.03043	9.75849e-05	0.0121447	up	619279
chr19	56089361	56090120	diffreps_peak_9424	9.35066	759	NM_152600	ZNF579	2.08938	4.46008e-10	2.70356e-07	up	163033
chr14	104639666	104639850	diffreps_peak_6117	3.8486	184	NM_015656	KIF26A	3.68049	0.000141709	0.0161486	up	26153
chr16	68263641	68263900	diffreps_peak_7348	3.79802	259	NM_024939	ESRP2	7.26786	0.000159213	0.0173205	up	80004
chr22	43525218	43525360	diffreps_peak_12385	3.7693	142	NM_001197	BIK	5.86512	0.000170098	0.0183324	up	638
chr19	1941160	1941417	diffreps_peak_8871	3.74475	257	NM_001319	CSNK1G2	2.14719	0.00017999	0.0191387	up	1455
chr5	68868541	68868671	diffreps_peak_15672	3.71952	130	ENST00000512736	GTF2H2C	6.57143	0.000190758	0.0200089	up	728340
chr8	10587981	10588022	diffreps_peak_18989	3.01817	41	ENST00000304501	SOX7	54.6	0.000959015	0.0579701	up	83595
chr9	130500741	130501200	diffreps_peak_20864	9.90696	459	NM_005489	SH2D3C	2.93404	1.23892e-10	1.11699e-07	up	10044
chr14	64194461	64194813	diffreps_peak_5798	5.47988	352	NM_030791	SGPP1	2.41232	3.31225e-06	0.000773811	up	81537
chr13	28155433	28155520	diffreps_peak_5009	5.26313	87	NM_153371	LNX2	2.15703	5.45595e-06	0.00118504	up	222484
chr9	38392660	38392804	diffreps_peak_20242	4.36535	144	NM_000692	ALDH1B1	2.79597	4.3117e-05	0.00649991	up	219
chr10	71678817	71678844	diffreps_peak_2396	6.54068	27	NM_080798	COL13A1	3.01694	2.87955e-07	9.22726e-05	up	1305
chr3	51679101	51679245	diffreps_peak_12825	5.16971	144	NM_015106	RAD54L2	2.36942	6.76537e-06	0.0014218	up	23132
chr18	55407761	55408197	diffreps_peak_8734	3.88264	436	ENST00000585322	ATP8B1	2.16926	0.000131026	0.0151891	up	5205
chr9	4741081	4741309	diffreps_peak_19936	3.42487	228	NM_016282	AK3	4.24671	0.000375953	0.0321036	up	50808
chr3	42709021	42709072	diffreps_peak_12742	4.39294	51	NM_145166	ZBTB47	6.27136	4.04627e-05	0.00616881	up	92999
chrX	48398074	48398308	diffreps_peak_21261	4.10956	234	NM_002536	TBC1D25	2.21429	7.77029e-05	0.0102216	up	4943
chr9	42396394	42396467	diffreps_peak_20278	3.56949	73	NM_001012421	ANKRD20A2	15.1579	0.000269469	0.0255224	up	441430
chr2	103335301	103335640	diffreps_peak_10221	5.07976	339	NM_032718	MFSD9	6.45802	8.32228e-06	0.00169418	up	84804
chr16	239701	239980	diffreps_peak_6885	5.93366	279	NM_018032	LUC7L	2.03959	1.16503e-06	0.000314662	up	55692
chr19	23541001	23541380	diffreps_peak_9132	3.6206	379	NM_003430	ZNF91	2.03956	0.000239553	0.0232794	up	7644
chr12	49483205	49483900	diffreps_peak_4292	5.00858	695	NM_021044	DHH	3.98906	9.80441e-06	0.00193217	up	50846
chr4	75858284	75858580	diffreps_peak_14350	3.39967	296	NM_015393	PARM1	7.97115	0.000398408	0.0333384	up	25849
chr20	35413221	35413640	diffreps_peak_11527	11.3035	419	NM_080627	SOGA1	2.29959	4.97111e-12	3.14982e-08	up	140710
chr1	53710261	53710560	diffreps_peak_511	4.7446	299	NM_004631	LRP8	3.14646	1.80053e-05	0.00322088	up	7804
chr9	136210941	136211188	diffreps_peak_20931	3.19679	247	ENST00000344469	MED22	2.03924	0.000635634	0.0453058	up	6837
chr7	102760061	102760400	diffreps_peak_18499	5.61026	339	NM_198990	NAPEPLD	4.73913	2.45321e-06	0.000597372	up	222236
chr16	834973	835080	diffreps_peak_6897	3.20368	107	NM_058192	RPUSD1	3.22799	0.000625634	0.0452049	up	113000
chr9	94518381	94518383	diffreps_peak_20549	3.0058	2	NM_004560	ROR2	59.4	0.000986743	0.0590612	up	4920
chr1	16725137	16725317	diffreps_peak_166	3.60002	180	NM_198546	SPATA21	12.1905	0.000251179	0.0241754	up	374955
chr17	77758321	77759020	diffreps_peak_8318	10.0502	699	NM_005189	CBX2	2.24168	8.90903e-11	9.1739e-08	up	84733
chr5	79439361	79439560	diffreps_peak_15779	4.84292	199	NM_001174072	SERINC5	2.12353	1.43577e-05	0.0026588	up	256987
chr6	2245554	2245860	diffreps_peak_16460	3.70836	306	NM_001500	GMDS	2.08984	0.000195723	0.0203921	up	2762
chr9	139959529	139959637	diffreps_peak_20964	3.63895	108	NM_178448	SAPCD2	6.17197	0.000229639	0.0226342	up	89958
chr19	36431261	36431742	diffreps_peak_9176	3.4476	481	NM_024509	LRFN3	2.49282	0.000356776	0.0310184	up	79414
chr9	37434321	37434600	diffreps_peak_20234	3.83819	279	ENST00000607784	GRHPR	3.06856	0.000145147	0.0164373	up	9380
chr19	34289361	34289671	diffreps_peak_9156	3.09275	310	ENST00000430256	KCTD15	2.2999	0.000807692	0.0522554	up	79047
chr11	67259421	67259720	diffreps_peak_3493	7.43887	299	NM_004910	PITPNM1	3.67506	3.64024e-08	1.45327e-05	up	9600
chr14	95662834	95663031	diffreps_peak_6030	3.97128	197	NM_024734	CLMN	2.52612	0.000106836	0.0130436	up	79789
chr2	70506881	70507200	diffreps_peak_10022	6.69926	319	NM_016297	PCYOX1	5.85714	1.99867e-07	6.66285e-05	up	51449
chr2	27716255	27716340	diffreps_peak_9660	4.7429	85	NM_022823	FNDC4	3.6067	1.80758e-05	0.00322562	up	64838
chr1	171031272	171031335	diffreps_peak_1421	3.27484	63	NM_001163629	MROH9	65.5	0.000531086	0.0400789	up	80133
chr3	58224148	58224371	diffreps_peak_12880	3.53402	223	ENST00000485900	ABHD6	9.74038	0.000292404	0.0271046	up	57406
chr19	9475537	9475624	diffreps_peak_8960	4.04731	87	NM_003451	ZNF177	4.06268	8.96797e-05	0.0113332	up	7730
chr2	200325174	200325255	diffreps_peak_10862	3.10142	81	NM_015265	SATB2	13.3651	0.000791728	0.0514053	up	23314
chr17	42148097	42148340	diffreps_peak_8003	6.11206	243	NM_138387	G6PC3	121.3	7.72574e-07	0.000220243	up	92579
chr22	20135001	20135360	diffreps_peak_12090	3.92321	359	NM_013373	ZDHHC8	2.85777	0.000119341	0.0140859	up	29801
chr15	100268861	100269380	diffreps_peak_6855	3.87434	519	NM_152449	LYSMD4	2.15041	0.000133555	0.0154204	up	145748
chr14	65215961	65216191	diffreps_peak_5808	4.77927	230	NM_001024858	SPTB	4.15854	1.66236e-05	0.00301946	up	6710
chr9	130507141	130507378	diffreps_peak_20866	11.369	237	NM_005489	SH2D3C	2.37224	4.2753e-12	2.9228e-08	up	10044
chr11	36293981	36294520	diffreps_peak_3271	4.63902	539	NM_014186	COMMD9	5.31701	2.29603e-05	0.00389672	up	29099
chr6	42237121	42237500	diffreps_peak_16934	3.54414	379	NM_033502	TRERF1	9.26923	0.000285667	0.0267212	up	55809
chr22	26118861	26119400	diffreps_peak_12161	3.56242	539	NM_005160	ADRBK2	3.12308	0.00027389	0.0258859	up	157
chr8	75896861	75897155	diffreps_peak_19411	3.11868	294	NM_031461	CRISPLD1	61.6	0.000760879	0.0503168	up	83690
chr22	37607881	37608400	diffreps_peak_12304	4.8497	519	NM_001051	SSTR3	82.9	1.41351e-05	0.00263128	up	6753
chr17	76124692	76124863	diffreps_peak_8306	5.6488	171	ENST00000589553	TMC6	3.82488	2.2449e-06	0.000552545	up	11322
chr3	149689065	149689420	diffreps_peak_13547	4.78012	355	ENST00000593416	AC117395.1	11.9519	1.65911e-05	0.0030156	up
chr9	676889	677009	diffreps_peak_19898	3.82935	120	NM_015158	KANK1	7.75377	0.000148134	0.0167204	up	23189
chr16	2031321	2031550	diffreps_peak_6908	8.05588	229	NM_144603	NOXO1	3.56268	8.7926e-09	3.98043e-06	up	124056
chr11	94759821	94760380	diffreps_peak_3677	3.42487	559	NM_001161630	KDM4E	4.24749	0.000375952	0.0321036	up	390245
chr15	66995401	66996280	diffreps_peak_6566	9.46724	879	NM_005585	SMAD6	2.18523	3.41003e-10	2.17051e-07	up	4091
chrX	15543410	15543488	diffreps_peak_21080	4.39834	78	NM_001721	BMX	2.07632	3.99636e-05	0.00610911	up	660
chr1	1374460	1375140	diffreps_peak_24	6.59703	680	NM_022834	VWA1	3.11441	2.5291e-07	8.23636e-05	up	64856
chr16	4552821	4552960	diffreps_peak_6951	3.08366	139	NM_001286270	HMOX2	7.47826	0.000824792	0.0531894	up	3163
chr15	90455975	90456222	diffreps_peak_6797	3.71478	247	NM_182616	ARPIN	2.42735	0.000192851	0.0201946	up	348110
chr2	46770538	46770840	diffreps_peak_9830	3.73474	302	ENST00000482449	RHOQ	9.86957	0.000184186	0.0194462	up	23433
chr11	119209643	119209960	diffreps_peak_3837	8.84288	317	NM_015645	C1QTNF5	2.26234	1.43588e-09	7.50329e-07	up	114902
chr16	2523756	2523940	diffreps_peak_6918	4.27411	184	NM_006181	NTN3	4.70724	5.31971e-05	0.00761897	up	4917
chr22	19510546	19511200	diffreps_peak_12085	9.17182	654	NM_003277	CLDN5	2.22126	6.73249e-10	3.86582e-07	up	7122
chr19	1881241	1881520	diffreps_peak_8869	4.0464	279	NM_031213	ABHD17A	2.31649	8.98665e-05	0.0113504	up	81926
chr15	101605841	101606280	diffreps_peak_6872	6.47751	439	NM_024652	LRRK1	2.11402	3.33032e-07	0.000105088	up	79705
chr19	58963501	58964100	diffreps_peak_9462	5.03081	599	ENST00000598244	ZNF324B	2.00033	9.31512e-06	0.00185378	up	388569
chr9	99212436	99212580	diffreps_peak_20607	3.39967	144	NM_014282	HABP4	7.73636	0.000398409	0.0333384	up	22927
chr2	135988121	135988497	diffreps_peak_10402	4.00564	376	NM_032143	ZRANB3	3.09231	9.87087e-05	0.0122569	up	84083
chr19	39221161	39221540	diffreps_peak_9212	6.13093	379	ENST00000440400	ACTN4	2.67947	7.39726e-07	0.000211942	up	81
chr22	20760361	20760860	diffreps_peak_12099	3.91961	499	NM_003426	ZNF74	2.70022	0.000120335	0.0141766	up	7625
chr8	145754562	145754680	diffreps_peak_19884	4.34291	118	NM_025251	ARHGAP39	5.91118	4.54031e-05	0.00677991	up	80728
chr8	53853281	53853677	diffreps_peak_19233	8.75541	396	ENST00000331251	NPBWR1	2.14022	1.75628e-09	9.03736e-07	up	2831
chr17	60555199	60555442	diffreps_peak_8171	5.77028	243	ENST00000582195	TLK2	2.05056	1.69715e-06	0.000435362	up	11011
chr7	150761961	150762053	diffreps_peak_18882	5.66591	92	NM_003040	SLC4A2	2.11547	2.1582e-06	0.000537042	up	6522
chrX	153175194	153175378	diffreps_peak_21650	4.64494	184	NM_001666	ARHGAP4	2.10183	2.26498e-05	0.00385771	up	393
chr9	27048261	27048272	diffreps_peak_20123	3.24238	11	NM_025103	IFT74	2.43584	0.000572289	0.0425144	up	80173
chr6	41621181	41621480	diffreps_peak_16914	11.5141	299	NM_005586	MDFI	2.5655	3.06159e-12	2.44831e-08	up	4188
chr2	25565298	25565459	diffreps_peak_9630	3.06757	161	NM_175629	DNMT3A	55	0.000855911	0.0543008	up	1788
chrX	49365326	49365447	diffreps_peak_21270	3.66433	121	NM_001040663	GAGE1	73.8	0.000216605	0.0217924	up	2543
chr1	146714290	146714480	diffreps_peak_1168	3.08514	190	NM_004284	CHD1L	2.62562	0.000821973	0.0530358	up	9557
chr10	105356281	105356740	diffreps_peak_2738	4.68382	459	NM_014631	SH3PXD2A	2.82814	2.071e-05	0.00357772	up	9644
chr12	122468605	122468687	diffreps_peak_4883	5.38866	82	NM_020993	BCL7A	2.7473	4.08643e-06	0.000924968	up	605
chr19	38028101	38028780	diffreps_peak_9198	3.43211	679	NM_001013659	ZNF793	2.36894	0.000369734	0.0319321	up	390927
chr3	44959301	44959760	diffreps_peak_12755	5.97493	459	NM_016598	ZDHHC3	2.13576	1.05944e-06	0.000290455	up	51304
chr3	156009541	156009900	diffreps_peak_13570	3.43806	359	NM_172159	KCNAB1	2.2262	0.000364707	0.031564	up	7881
chr22	45813480	45813826	diffreps_peak_12398	4.31342	346	ENST00000538017	RIBC2	3.09205	4.85938e-05	0.00708475	up	26150
chr9	32567721	32568100	diffreps_peak_20181	3.652	379	ENST00000451672	GVQW1	4.53039	0.000222841	0.0221405	up	101362076
chr14	105715061	105715500	diffreps_peak_6126	3.95111	439	ENST00000463376	BTBD6	2.916	0.000111915	0.0134852	up	90135
chr7	127668781	127669220	diffreps_peak_18678	9.30309	439	NM_022143	LRRC4	2.7855	4.97636e-10	2.96511e-07	up	64101
chr8	27669841	27670141	diffreps_peak_19108	3.34615	300	ENST00000397418	ESCO2	2.508	0.000450661	0.0356022	up	157570
chr11	105852221	105852819	diffreps_peak_3728	4.56135	598	NM_001077243	GRIA4	76.8	2.74567e-05	0.00451532	up	2893
chr1	44115796	44115923	diffreps_peak_432	3.3922	127	NM_014663	KDM4A	8.55769	0.000405326	0.0336916	up	9682
chr6	28058841	28059140	diffreps_peak_16735	3.67351	299	uc010jqw.2	LOC100129195	75.9	0.000212074	0.0216321	up
chr9	40774181	40774940	diffreps_peak_20268	3.23117	759	NM_033160	ZNF658	2.43288	0.000587256	0.043096	up	26149
chr1	55075121	55075540	diffreps_peak_520	4.52597	419	NM_147161	ACOT11	2.44245	2.97874e-05	0.00484166	up	26027
chr20	33586981	33587208	diffreps_peak_11517	3.85074	227	NM_020884	MYH7B	7.57895	0.000141012	0.0161115	up	57644
chr1	1278068	1278138	diffreps_peak_22	6.80581	70	NM_004421	DVL1	2.64343	1.56383e-07	5.33854e-05	up	1855
chr2	101635459	101635700	diffreps_peak_10205	3.42516	241	NM_001098577	RPL31	2.65806	0.000375701	0.0321036	up	6160
chr17	8213555	8213661	diffreps_peak_7689	6.07768	106	NM_173728	ARHGEF15	2.88151	8.36227e-07	0.000236057	up	22899
chr15	85619963	85620018	diffreps_peak_6760	3.27982	55	NM_002605	PDE8A	2.15075	0.000525029	0.0398818	up	5151
chr13	72049837	72049981	diffreps_peak_5287	9.55526	144	ENST00000305425	DACH1	2.94276	2.78444e-10	1.87468e-07	up	1602
chr15	50849541	50849900	diffreps_peak_6426	3.03218	359	NM_017672	TRPM7	60.3	0.000928587	0.056592	up	54822
chr14	75325109	75325140	diffreps_peak_5915	3.3922	31	NM_001243007	PROX2	8.14423	0.000405325	0.0336916	up	283571
chr19	44681081	44681660	diffreps_peak_9266	5.25317	579	NM_001032372	ZNF226	2.02321	5.58256e-06	0.00120899	up	7769
chr17	34745935	34746120	diffreps_peak_7919	5.41762	185	uc010wcx.1	TBC1D3H	9.24405	3.82275e-06	0.000873438	up	729877
chr4	2044053	2044211	diffreps_peak_13937	4.58629	158	NM_001141936	C4orf48	2.72734	2.59244e-05	0.0043259	up	401115
chr17	43224683	43225040	diffreps_peak_8011	3.42243	357	NM_006460	HEXIM1	3.4748	0.000378064	0.0321899	up	10614
chr8	55061001	55061074	diffreps_peak_19258	3.35555	73	NM_014175	MRPL15	2.74579	0.000441012	0.03511	up	29088
chr18	72913321	72913640	diffreps_peak_8825	9.85071	319	NM_175907	ZADH2	2.20831	1.41024e-10	1.16238e-07	up	284273
chr7	37243781	37243905	diffreps_peak_18028	6.71479	124	ENST00000341056	ELMO1	3.35343	1.92848e-07	6.45134e-05	up	9844
chr10	72972401	72972800	diffreps_peak_2405	4.24033	399	NM_170744	UNC5B	3	5.74997e-05	0.00806404	up	219699
chr5	95768841	95768985	diffreps_peak_15891	3.42288	144	NM_000439	PCSK1	3.53133	0.000377676	0.0321645	up	5122
chr16	29498514	29498550	diffreps_peak_7125	7.67478	36	uc021tgb.1	NPIPL3	7.39465	2.11455e-08	8.88884e-06	up
chr4	3245321	3245676	diffreps_peak_13958	8.68399	355	ENST00000355072	HTT	2.58975	2.07018e-09	1.05128e-06	up	3064
chr8	37594721	37594780	diffreps_peak_19171	3.10388	59	ENST00000521644	ERLIN2	58.5	0.000787257	0.0513333	up	11160
chr6	39077089	39077200	diffreps_peak_16909	3.44638	111	NM_001304793	SAYSD1	2.50406	0.00035778	0.0310404	up	55776
chr3	17056201	17056403	diffreps_peak_12544	4.52021	202	NM_015184	PLCL2	2.1301	3.01848e-05	0.00489182	up	23228
chr10	105209581	105210100	diffreps_peak_2736	7.42389	519	ENST00000393235	CALHM2	2.26472	3.76798e-08	1.49904e-05	up	51063
chr11	103780221	103780547	diffreps_peak_3713	3.92187	326	NM_025208	PDGFD	3.27308	0.00011971	0.0141159	up	80310
chr5	111093074	111093252	diffreps_peak_15975	3.82233	178	NM_001142479	NREP	2.31173	0.000150545	0.0169598	up	9315
chrX	128780241	128780780	diffreps_peak_21552	8.90732	539	NM_017413	APLN	2.58557	1.23787e-09	6.58016e-07	up	8862
chr6	15246205	15246540	diffreps_peak_16594	3.96484	335	NM_004973	JARID2	2.57451	0.000108434	0.0131213	up	3720
chr19	4472192	4472419	diffreps_peak_8899	3.17181	227	NM_032631	HDGFRP2	2.4965	0.000673279	0.0461205	up	84717
chr19	45004249	45004540	diffreps_peak_9270	4.62985	291	NM_001288759	ZNF180	3.57829	2.34504e-05	0.00397064	up	7733
chr3	128127081	128127320	diffreps_peak_13363	4.14685	239	NM_021937	EEFSEC	16.4127	7.13102e-05	0.0095023	up	60678
chr4	41648501	41648780	diffreps_peak_14209	6.33956	279	NM_001112717	LIMCH1	104.7	4.57556e-07	0.000139732	up	22998
chr11	46697121	46697540	diffreps_peak_3318	3.6657	419	NM_014741	ATG13	74.2	0.000215923	0.0217924	up	9776
chr19	37998121	37998209	diffreps_peak_9197	4.89734	88	ENST00000586138	ZNF793	6.41905	1.26665e-05	0.00240617	up	390927
chr3	49679921	49680240	diffreps_peak_12804	3.27484	319	NM_003458	BSN	65.5	0.000531086	0.0400789	up	8927
chr7	27195785	27196060	diffreps_peak_17952	3.44546	275	NM_006896	HOXA7	2.14535	0.00035854	0.0310894	up	3204
chr7	158715201	158715240	diffreps_peak_18929	4.52289	39	NM_018051	WDR60	5.82353	2.99995e-05	0.00486569	up	55112
chr14	77228234	77228500	diffreps_peak_5932	11.678	266	NM_014909	VASH1	3.24532	2.09895e-12	2.06366e-08	up	22846
chr20	60981970	60982339	diffreps_peak_11737	5.14496	369	NM_031215	CABLES2	2.68906	7.16205e-06	0.00148697	up	81928
chr2	97858717	97858790	diffreps_peak_10171	9.40831	73	NM_001164315	ANKRD36	2.16073	3.90566e-10	2.41088e-07	up	375248
chr10	93667481	93667980	diffreps_peak_2612	6.201	499	NM_152429	FGFBP3	5.65625	6.29505e-07	0.000183426	up	143282
chr19	38889721	38890523	diffreps_peak_9211	3.28487	802	NM_001042522	SPRED3	2.51221	0.000518951	0.0395058	up	399473
chr2	219855573	219855680	diffreps_peak_11090	3.3922	107	NM_057093	CRYBA2	8.14423	0.000405325	0.0336916	up	1412
chr4	166794881	166795225	diffreps_peak_15054	7.27875	344	NM_012464	TLL1	2.00456	5.26318e-08	2.03079e-05	up	7092
chr7	140373481	140374020	diffreps_peak_18822	6.81097	539	NM_052853	ADCK2	2.0217	1.54535e-07	5.2824e-05	up	90956
chr11	65383782	65383920	diffreps_peak_3472	12.6847	138	NM_032223	PCNXL3	5.9386	2.06698e-13	1.07296e-08	up
chr22	22279248	22279460	diffreps_peak_12127	3.38632	212	ENST00000397495	PPM1F	2.9278	0.000410845	0.0339231	up	9647
chr16	88744089	88744340	diffreps_peak_7551	4.13349	251	NM_178310	SNAI3	7.97452	7.35385e-05	0.0097478	up	333929
chr1	39993101	39993440	diffreps_peak_395	3.02027	339	NM_181809	BMP8A	4.93665	0.000954406	0.0578357	up	353500
chr4	982801	983380	diffreps_peak_13914	3.63703	579	NM_022042	SLC26A1	2.96132	0.000230658	0.0226635	up	10861
chr9	464158	464360	diffreps_peak_19897	3.43226	202	NM_203447	DOCK8	3.8061	0.000369604	0.0319233	up	81704
chrX	45008961	45009340	diffreps_peak_21223	11.0745	379	NM_176819	CXorf36	2.28874	8.42351e-12	4.36757e-08	up	79742
chr14	58604981	58605800	diffreps_peak_5736	3.2074	819	NM_001001872	C14orf37	2.17037	0.000620292	0.0449205	up	145407
chr3	50197007	50197167	diffreps_peak_12812	4.64189	160	NM_004186	SEMA3F	2.4783	2.28091e-05	0.00387831	up	6405
chr17	45785759	45785878	diffreps_peak_8037	3.97496	119	NM_014726	TBKBP1	3.26796	0.000105936	0.0129711	up	9755
chr7	90747379	90747523	diffreps_peak_18329	5.49343	144	NM_001287135	CDK14	2.00713	3.2105e-06	0.00075236	up	5218
chr8	143352381	143352760	diffreps_peak_19853	3.22815	379	NM_001291931	TSNARE1	2.5449	0.000591358	0.0433013	up	203062
chr10	75571231	75571589	diffreps_peak_2441	6.40927	358	NM_003635	NDST2	3.03301	3.89696e-07	0.000121222	up	8509
chr16	2507841	2508040	diffreps_peak_6917	7.16977	199	NM_001761	CCNF	2.42002	6.76443e-08	2.53632e-05	up	899
chr6	53778651	53778740	diffreps_peak_16992	3.92586	89	NM_018214	LRRC1	8.42609	0.000118614	0.0140138	up	55227
chr7	100643001	100643280	diffreps_peak_18461	3.25591	279	NM_001164462	MUC12	63.8	0.000554738	0.0414868	up	10071
chr8	130851838	130852380	diffreps_peak_19791	9.26383	542	NM_016623	FAM49B	157	5.44718e-10	3.20573e-07	up	51571
chr6	37450441	37450603	diffreps_peak_16893	4.35497	162	ENST00000457419	CMTR1	2.45081	4.41605e-05	0.00662045	up	23070
chr9	4741971	4742043	diffreps_peak_19937	4.46743	72	NM_001199853	AK3	10.0673	3.40853e-05	0.00538487	up	50808
chr17	7077001	7077386	diffreps_peak_7677	3.36236	385	ENST00000574330	ASGR1	2.34844	0.000434147	0.0348134	up	432
chr20	37546921	37547360	diffreps_peak_11585	8.9165	439	NM_015568	PPP1R16B	2.16853	1.212e-09	6.45493e-07	up	26051
chr15	64436181	64436433	diffreps_peak_6537	3.04078	252	NM_003099	SNX1	2.17357	0.000910371	0.0559386	up	6642
chr11	6642553	6642660	diffreps_peak_3075	6.42433	107	uc021qdb.1	BC038382	2.94272	3.76418e-07	0.000117635	up
chr10	128973541	128973860	diffreps_peak_2875	4.4997	319	NM_001039762	FAM196A	4.33894	3.16445e-05	0.00508563	up	642938
chr11	101833741	101834100	diffreps_peak_3695	3.79405	359	uc001pgn.3	KIAA1377	2.2428	0.000160676	0.0174515	up
chr2	128432821	128432860	diffreps_peak_10361	4.69486	39	ENST00000409808	LIMS2	3.36256	2.01903e-05	0.00349678	up	55679
chrX	45059941	45060146	diffreps_peak_21230	6.95218	205	NM_024689	CXorf36	2.64484	1.11641e-07	3.95825e-05	up	79742
chr22	46932281	46932660	diffreps_peak_12411	3.66565	379	NM_014246	CELSR1	73.4	0.000215949	0.0217924	up	9620
chr4	22390321	22390570	diffreps_peak_14114	6.73695	249	NM_145290	ADGRA3	2.29991	1.83254e-07	6.15987e-05	up	166647
chr4	30723881	30724520	diffreps_peak_14140	3.89398	639	NM_002589	PCDH7	2.01495	0.00012765	0.014845	up	5099
chr6	130466484	130466560	diffreps_peak_17382	3.89884	76	NM_001017373	SAMD3	76.4	0.000126229	0.0147101	up	154075
chrX	154610354	154610760	diffreps_peak_21669	5.6233	406	NM_001017991	H2AFB2	6.20552	2.38069e-06	0.000582129	up	474381
chr5	121758961	121759434	diffreps_peak_16037	7.13214	473	NM_005460	SNCAIP	2.29748	7.37671e-08	2.74327e-05	up	9627
chr19	50128100	50128247	diffreps_peak_9362	3.93014	147	NM_020719	PRR12	2.1006	0.000117451	0.0139244	up	57479
chr17	34580901	34581060	diffreps_peak_7916	7.20565	159	ENST00000308078	TBC1D3C	11.2679	6.22805e-08	2.36051e-05	up	414060
chr9	134136381	134136737	diffreps_peak_20907	5.58326	356	NM_033387	FAM78A	2.26599	2.61063e-06	0.0006283	up	286336
chr20	47266533	47266740	diffreps_peak_11651	4.34554	207	NM_020820	PREX1	2.01549	4.51291e-05	0.00674398	up	57580
chr3	128840401	128840647	diffreps_peak_13373	3.57134	246	NM_198490	RAB43	3.22817	0.000268324	0.0254365	up	339122
chr13	99045896	99045972	diffreps_peak_5416	4.72883	76	NM_005766	FARP1	2.19241	1.86713e-05	0.00331132	up	10160
chr5	141249081	141249154	diffreps_peak_16202	3.16322	73	ENST00000357517	PCDH1	2.4418	0.000686717	0.0468486	up	5097
chr5	140782519	140782620	diffreps_peak_16194	3.92695	101	NM_018921	PCDHGA9	3.08023	0.000118316	0.0140078	up	56107
chr2	131850821	131851004	diffreps_peak_10374	3.31081	183	NM_001009993	FAM168B	2.05573	0.00048887	0.037592	up	130074
chr17	73876415	73876680	diffreps_peak_8283	3.21718	265	ENST00000591668	TRIM65	2.85925	0.000606481	0.0441138	up	201292
chr19	18778941	18779400	diffreps_peak_9094	3.22783	459	NM_018316	KLHL26	4.51974	0.000591795	0.043328	up	55295
chr11	110449921	110450340	diffreps_peak_3768	3.31693	419	NM_020809	ARHGAP20	4.89302	0.000482022	0.0373815	up	57569
chr19	17435821	17436195	diffreps_peak_9052	3.67926	374	NM_020959	ANO8	2.14592	0.000209285	0.0215082	up	57719
chr12	122459791	122460089	diffreps_peak_4882	9.46806	298	NM_020993	BCL7A	2.12672	3.40359e-10	2.16793e-07	up	605
chr6	146864827	146865120	diffreps_peak_17532	6.95206	293	NM_006834	RAB32	2.41862	1.11671e-07	3.95856e-05	up	10981
chr20	23030361	23030378	diffreps_peak_11455	3.60002	17	ENST00000377103	THBD	12.1905	0.000251179	0.0241754	up	7056
chr9	39445921	39446240	diffreps_peak_20250	3.41876	319	uc004abo.4	LOC653501	2.45926	0.000381274	0.0323663	up
chrX	13797936	13798080	diffreps_peak_21072	3.20705	144	NM_005278	GPM6B	6.20833	0.000620791	0.0449205	up	2824
chr17	62850429	62850762	diffreps_peak_8208	4.7293	333	NM_199340	LRRC37A3	4.11707	1.86511e-05	0.00330877	up	374819
chr19	55944301	55944920	diffreps_peak_9422	3.56224	619	NM_001145176	SHISA7	6.41667	0.000274007	0.0258956	up	729956
chr9	117047003	117047057	diffreps_peak_20748	4.65176	54	NM_032888	COL27A1	2.32108	2.22968e-05	0.00380364	up	85301
chr22	42540284	42540380	diffreps_peak_12373	3.07062	96	uc010gyx.1	CYP2D7P1	3.23415	0.000849922	0.0543008	up
chr12	122498081	122498380	diffreps_peak_4887	5.88421	299	NM_020993	BCL7A	2.75778	1.30553e-06	0.000346534	up	605
chr11	66616321	66616618	diffreps_peak_3489	5.08901	297	NM_000920	PC	7.22393	8.14685e-06	0.00166534	up	5091
chr1	209785136	209785440	diffreps_peak_1708	3.76325	304	NM_020439	CAMK1G	17.1404	0.000172485	0.018537	up	57172
chr1	11898881	11899107	diffreps_peak_136	3.54461	226	ENST00000376496	CLCN6	71.6	0.00028536	0.0267034	up	1185
chr3	66023670	66024509	diffreps_peak_12933	5.94359	839	NM_004742	MAGI1	2.00746	1.13869e-06	0.000308279	up	9223
chr9	16411261	16411880	diffreps_peak_20050	5.55439	619	NM_017637	BNC2	2.84554	2.79006e-06	0.000665957	up	54796
chr22	47054083	47054204	diffreps_peak_12413	3.36137	121	NM_015124	GRAMD4	3.8381	0.00043514	0.0348134	up	23151
chr16	31075241	31075720	diffreps_peak_7143	4.35515	479	NM_024706	ZNF668	2.41336	4.41418e-05	0.00661874	up	79759
chr2	11295497	11295780	diffreps_peak_9560	4.02983	283	NM_152391	PQLC3	80.3	9.33611e-05	0.0117282	up	130814
chr12	86198481	86199620	diffreps_peak_4562	11.3074	1139	NM_005447	RASSF9	2.2441	4.92696e-12	3.14224e-08	up	9182
chr19	1370641	1370940	diffreps_peak_8859	3.79036	299	NM_032853	MUM1	2.44806	0.000162048	0.0175721	up	84939
chr19	15543244	15543368	diffreps_peak_9027	3.69545	124	ENST00000599686	WIZ	3.02956	0.000201625	0.0208632	up	58525
chr11	66496211	66496680	diffreps_peak_3488	3.4858	469	ENST00000527010	SPTBN2	2.43312	0.000326739	0.0293279	up	6712
chr14	100002351	100002425	diffreps_peak_6045	3.95654	74	NM_001144995	CCDC85C	2.372	0.000110524	0.0133458	up	317762
chr16	89221421	89222080	diffreps_peak_7560	3.04011	659	NM_001127214	ACSF3	5.15873	0.000911773	0.0560081	up	197322
chr16	12061426	12061680	diffreps_peak_6988	3.46861	254	NM_001192	TNFRSF17	67.3	0.000339929	0.0299564	up	608
chr12	121177221	121177420	diffreps_peak_4842	4.4997	199	NM_000017	ACADS	4.14946	3.16444e-05	0.00508563	up	35
chr8	67479221	67479227	diffreps_peak_19323	3.33614	6	NM_001080416	MYBL1	13.1754	0.000461169	0.0361498	up	4603
chr20	37535621	37535697	diffreps_peak_11583	3.05658	76	NM_015568	PPP1R16B	2.4299	0.000877845	0.0552732	up	26051
chr8	145734601	145735120	diffreps_peak_19883	3.23866	519	NM_138431	MFSD3	3.14859	0.000577222	0.0427952	up	113655
chr11	33581361	33581457	diffreps_peak_3244	3.8034	96	NM_012194	KIAA1549L	3.78013	0.000157252	0.0173089	up	25758
chr3	112080389	112080960	diffreps_peak_13197	3.8246	571	NM_005944	CD200	2.63805	0.00014976	0.016884	up	4345
chr2	220103216	220103306	diffreps_peak_11094	3.38292	90	NM_024506	GLB1L	8.16522	0.000414075	0.0339739	up	79411
chr17	67218781	67218838	diffreps_peak_8245	4.35568	57	NM_080282	ABCA10	81.2	4.40884e-05	0.00661183	up	10349
chr15	86312401	86312680	diffreps_peak_6773	3.11985	279	NM_022480	KLHL25	4.06746	0.000758837	0.0502948	up	64410
chr8	94830041	94830300	diffreps_peak_19567	4.14869	259	NM_153704	TMEM67	14.8596	7.10078e-05	0.00946762	up	91147
chr5	34899494	34899564	diffreps_peak_15459	4.25553	70	NM_144725	TTC23L	75.1	5.55222e-05	0.00784212	up	153657
chr13	72255926	72256042	diffreps_peak_5294	3.11998	116	ENST00000305425	DACH1	2.86508	0.000758609	0.0502948	up	1602
chr15	63599121	63599440	diffreps_peak_6527	8.23382	319	NM_031301	APH1B	3.06312	5.83692e-09	2.72935e-06	up	83464
chr11	73007529	73007920	diffreps_peak_3538	3.25871	391	NM_176796	P2RY6	2.83763	0.000551178	0.0413191	up	5031
chr1	52867061	52867161	diffreps_peak_507	3.67933	100	NM_004153	ORC1	3.09768	0.000209253	0.0215074	up	4998
chr8	144680073	144680520	diffreps_peak_19868	4.6426	447	NM_032862	TIGD5	2.16545	2.2772e-05	0.0038749	up	84948
chr16	77317421	77317940	diffreps_peak_7436	7.60495	519	NM_199355	ADAMTS18	3.29621	2.48344e-08	1.02864e-05	up	170692
chr17	40021381	40021684	diffreps_peak_7977	4.88186	303	NM_018143	KLHL11	2.24079	1.31263e-05	0.00247796	up	55175
chr1	204438461	204439014	diffreps_peak_1658	7.85932	553	NM_002646	PIK3C2B	2.23969	1.38255e-08	6.0524e-06	up	5287
chrX	128788861	128788933	diffreps_peak_21553	3.3922	72	NM_017413	APLN	7.36522	0.000405325	0.0336916	up	8862
chr7	13975332	13975521	diffreps_peak_17874	3.69545	189	NM_004956	ETV1	3	0.000201625	0.0208632	up	2115
chr7	101870646	101870940	diffreps_peak_18475	6.17005	294	NM_181552	CUX1	2.06395	6.76012e-07	0.000195597	up	1523
chr1	896101	896180	diffreps_peak_10	3.85029	79	NM_198317	KLHL17	2.6163	0.000141161	0.0161135	up	339451
chr19	45213941	45213986	diffreps_peak_9274	4.2844	45	NM_001039213	CEACAM16	3.88333	5.19521e-05	0.00746369	up	388551
chr2	32157135	32157204	diffreps_peak_9692	4.49693	69	NM_015955	MEMO1	3.89474	3.18471e-05	0.00511306	up	7795
chr9	43684884	43685379	diffreps_peak_20288	6.93595	495	NM_001201380	CNTNAP3B	2.26402	1.15892e-07	4.09773e-05	up	728577
chr17	7592021	7592220	diffreps_peak_7681	3.42026	199	NM_018081	WRAP53	2.23676	0.000379966	0.0322792	up	55135
chr11	6425061	6425288	diffreps_peak_3071	3.16152	227	uc009yey.3	APBB1	2.29992	0.000689419	0.0469713	up	322
chr9	2017121	2017207	diffreps_peak_19902	3.53313	86	ENST00000457226	SMARCA2	4.52101	0.000293004	0.0271478	up	6595
chr19	1554821	1555040	diffreps_peak_8863	6.07503	219	NM_203304	MEX3D	3.24398	8.41344e-07	0.000237391	up	399664
chr2	74641801	74642420	diffreps_peak_10066	6.87285	619	NM_001145054	C2orf81	9.9095	1.34013e-07	4.65083e-05	up	388963
chr12	49312467	49312560	diffreps_peak_4291	4.64072	93	NM_033124	CCDC65	3.07002	2.28707e-05	0.00388659	up	85478
chr9	123636881	123637034	diffreps_peak_20785	4.28458	153	NM_015651	PHF19	2.02234	5.19297e-05	0.00746369	up	26147
chr6	157963641	157963777	diffreps_peak_17648	3.32012	136	NM_024630	ZDHHC14	2.12457	0.000478494	0.0371396	up	79683
chr12	6876621	6876641	diffreps_peak_3981	5.47329	20	ENST00000539187	MLF2	2.7487	3.3629e-06	0.00078373	up	8079
chr10	124713530	124713919	diffreps_peak_2844	4.8623	389	NM_024942	C10orf88	2.4243	1.37309e-05	0.00257845	up	80007
chr10	16634501	16634700	diffreps_peak_2099	4.77087	199	NM_012425	RSU1	2.19909	1.69486e-05	0.00307013	up	6251
chr3	141121841	141121994	diffreps_peak_13446	3.1283	153	uc003ety.3	ZBTB38	3.99505	0.000744217	0.0496173	up	253461
chr12	96266032	96266238	diffreps_peak_4612	3.96817	206	NM_182496	CCDC38	66.8	0.000107605	0.0130436	up	120935
chr16	88781455	88781640	diffreps_peak_7552	4.36907	185	ENST00000567316	CTU2	2.04772	4.27495e-05	0.00645307	up	348180
chr1	32119199	32119277	diffreps_peak_325	3.39373	78	NM_001856	COL16A1	9.60577	0.000403895	0.0336916	up	1307
chr3	48461161	48461666	diffreps_peak_12789	4.74637	505	NM_002673	PLXNB1	2.03953	1.7932e-05	0.00321402	up	5364
chr14	38724161	38724720	diffreps_peak_5619	6.68084	559	NM_175060	CLEC14A	2.48494	2.08526e-07	6.91604e-05	up	161198
chr6	44144978	44145161	diffreps_peak_16952	3.37542	183	ENST00000542245	CAPN11	56.8	0.000421287	0.0339739	up	11131
chr20	4839934	4840030	diffreps_peak_11363	5.73547	96	NM_005116	SLC23A2	2.31225	1.83877e-06	0.000466296	up	9962
chr19	16436581	16436843	diffreps_peak_9037	6.4023	262	NM_016270	KLF2	2.00555	3.96005e-07	0.000122995	up	10365
chr12	53578674	53578680	diffreps_peak_4343	3.65165	6	NM_001004304	ZNF740	3.12976	0.000223026	0.0221576	up	283337
chr14	51096712	51096727	diffreps_peak_5667	3.3742	15	ENST00000358385	ATL1	2.93416	0.000422476	0.0340232	up	51062
chr7	56019655	56019969	diffreps_peak_18118	4.39809	314	ENST00000443449	MRPS17	2.65535	3.99865e-05	0.00611107	up	51373
chr16	71015293	71015400	diffreps_peak_7384	3.37542	107	NM_001270974	HYDIN	56.8	0.000421287	0.0339739	up	54768
chr6	35227247	35227504	diffreps_peak_16841	4.66371	257	ENST00000469195	ZNF76	4.58413	2.16914e-05	0.00371534	up	7629
chr1	204159468	204159925	diffreps_peak_1654	3.42765	457	NM_002256	KISS1	3.33469	0.000373554	0.0321036	up	3814
chr19	37329238	37329286	diffreps_peak_9184	4.83722	48	NM_206894	ZNF790	6.55276	1.45471e-05	0.00268895	up	388536
chr1	117660841	117661300	diffreps_peak_1063	11.5338	459	NM_025188	TRIM45	4.02864	2.92521e-12	2.38543e-08	up	80263
chr1	61921321	61921520	diffreps_peak_576	4.9239	199	NM_005595	NFIA	2.06279	1.19152e-05	0.00228155	up	4774
chr2	128390832	128390938	diffreps_peak_10358	3.49851	106	NM_001080527	MYO7B	12.4762	0.000317317	0.0287286	up	4648
chrX	154689301	154689669	diffreps_peak_21672	3.85219	368	NM_001017991	H2AFB2	9.06957	0.000140543	0.016062	up	474381
chr15	66615830	66615923	diffreps_peak_6557	7.51786	93	NM_133375	DIS3L	3.55661	3.03487e-08	1.23383e-05	up	115752
chr12	109316465	109316573	diffreps_peak_4721	4.25553	108	NM_018711	SVOP	75.1	5.55222e-05	0.00784212	up	55530
chr2	175298661	175299060	diffreps_peak_10662	4.48812	399	NM_152529	GPR155	8.76522	3.24995e-05	0.0051878	up	151556
chr16	85044891	85045141	diffreps_peak_7505	4.29266	250	NM_017740	ZDHHC7	2.77851	5.09731e-05	0.00735848	up	55625
chr5	138728021	138728760	diffreps_peak_16179	9.01005	739	NM_001161546	PROB1	2.65237	9.7713e-10	5.3403e-07	up	389333
chr12	44122501	44122740	diffreps_peak_4247	3.59156	239	NM_031292	PUS7L	2.16646	0.000256119	0.0245962	up	83448
chr2	71816722	71816816	diffreps_peak_10033	3.12466	94	NM_003494	DYSF	2.46825	0.000750479	0.049978	up	8291
chr1	204463483	204463852	diffreps_peak_1659	4.02379	369	uc001hax.1	PIK3C2B	3.40411	9.46699e-05	0.0118706	up	5287
chr1	1284301	1284730	diffreps_peak_23	9.5937	429	ENST00000378888	DVL1	2.22735	2.54858e-10	1.73776e-07	up	1855
chr17	75447325	75447610	diffreps_peak_8302	4.77928	285	NM_001293697	SEPT9	4.05542	1.66235e-05	0.00301946	up	10801
chr12	109525181	109525460	diffreps_peak_4722	3.19039	279	NM_032663	USP30	5.43558	0.00064507	0.0453058	up	84749
chr17	39968615	39968855	diffreps_peak_7976	3.5726	240	ENST00000355468	LEPREL4	2.8061	0.000267549	0.0253868	up
chr10	89623194	89623500	diffreps_peak_2530	3.2337	306	NM_000314	PTEN	2.46859	0.000583851	0.043096	up	5728
chr4	118005421	118006120	diffreps_peak_14740	3.3209	699	NM_152402	TRAM1L1	3.7996	0.00047764	0.0370987	up	133022
chr17	27895064	27895526	diffreps_peak_7807	4.83552	462	ENST00000578749	TP53I13	2.31917	1.46043e-05	0.00269844	up	90313
chr9	113205361	113205960	diffreps_peak_20721	4.62307	599	uc010mua.1	SVEP1	96	2.38196e-05	0.0040193	up	79987
chr18	8705658	8705780	diffreps_peak_8494	7.92079	122	ENST00000306329	SOGA2	2.58954	1.20009e-08	5.30603e-06	up
chr3	65340401	65340860	diffreps_peak_12916	3.77788	459	NM_015520	MAGI1	2.53067	0.000166769	0.0180154	up	9223
chrX	148073081	148073460	diffreps_peak_21627	3.66121	379	NM_002025	AFF2	62.9	0.000218168	0.0217924	up	2334
chrY	59252482	59252550	diffreps_peak_21727	10.67	68	NM_005638	VAMP7	23.0819	2.13816e-11	5.80592e-08	up	6845
chr9	115233541	115233780	diffreps_peak_20736	3.2544	239	NM_032303	HSDL2	2.47393	0.000556669	0.0416124	up	84263
chr4	85800558	85800600	diffreps_peak_14447	3.6535	42	ENST00000502713	WDFY3	2.73291	0.000222077	0.0221181	up	23001
chr9	40028619	40028880	diffreps_peak_20254	3.05147	261	ENST00000426179	AL353791.1	5.46047	0.000888239	0.0557962	up
chr10	104391801	104392100	diffreps_peak_2726	3.79896	299	NM_016169	SUFU	2.40614	0.00015887	0.0173152	up	51684
chr1	156119513	156119669	diffreps_peak_1306	3.52331	156	ENST00000414683	SEMA4A	9.65385	0.000299701	0.027534	up	64218
chr10	1094996	1095500	diffreps_peak_1996	4.26141	504	uc001igd.4	BC046483	2.59145	5.47759e-05	0.00781073	up
chr18	72920315	72920372	diffreps_peak_8826	6.77635	57	ENST00000581620	ZADH2	10.0828	1.67358e-07	5.66849e-05	up	284273
chr12	133706812	133706920	diffreps_peak_4945	3.39967	108	NM_001277291	ZNF891	7.97115	0.000398408	0.0333384	up	101060200
chr6	146112761	146113020	diffreps_peak_17528	3.60182	259	uc003qkz.1	FLJ44955	2.57243	0.00025014	0.0241356	up
chr9	138387025	138387400	diffreps_peak_20945	5.09648	375	NM_144654	C9orf116	2.27657	8.00785e-06	0.00164082	up	138162
chr12	3186561	3186619	diffreps_peak_3932	5.74722	58	NM_006675	TSPAN9	94.7	1.78972e-06	0.000455779	up	10867
chr15	75095361	75095539	diffreps_peak_6656	10.1429	178	NM_004383	CSK	2.11625	7.19685e-11	8.81052e-08	up	1445
chr16	30905173	30905623	diffreps_peak_7140	5.47595	450	NM_004765	BCL7C	2.18859	3.34236e-06	0.000779443	up	9274
chr1	228456041	228456860	diffreps_peak_1803	3.26418	819	uc001hso.3	OBSCN	3.12553	0.000544275	0.0409434	up	84033
chr12	112856581	112856860	diffreps_peak_4756	5.73475	279	NM_002834	PTPN11	2.11351	1.84182e-06	0.000466938	up	5781
chr4	159091761	159092400	diffreps_peak_15040	9.63911	639	NM_016613	FAM198B	2.15708	2.29556e-10	1.59881e-07	up	51313
chr13	72440261	72440660	diffreps_peak_5320	3.34883	399	ENST00000305425	DACH1	2.13506	0.000447888	0.0355097	up	1602
chr7	149157905	149158053	diffreps_peak_18870	3.27398	148	NM_015694	ZNF777	3.22688	0.000532135	0.0401414	up	27153
chr1	33961981	33961995	diffreps_peak_350	5.72323	14	NM_145238	ZSCAN20	6.63348	1.89134e-06	0.000477828	up	7579
chr1	52824357	52824430	diffreps_peak_506	4.69956	73	NM_032449	CC2D1B	2.6112	1.99728e-05	0.00346372	up	200014
chr3	126571486	126571573	diffreps_peak_13347	4.67559	87	ENST00000508789	CHCHD6	2.01155	2.11062e-05	0.00363016	up	84303
chr7	149545421	149545521	diffreps_peak_18874	4.53633	100	NM_001099220	ZNF862	5.33074	2.90853e-05	0.0047434	up	643641
chr16	431700	431950	diffreps_peak_6888	10.3566	250	NM_021259	TMEM8A	2.59837	4.39916e-11	7.13073e-08	up	58986
chr11	6643121	6643520	diffreps_peak_3076	10.7516	399	NM_003737	DCHS1	2.02082	1.77172e-11	5.80592e-08	up	8642
chr16	49670901	49671440	diffreps_peak_7201	3.80439	539	NM_015069	ZNF423	2.23778	0.000156896	0.0173089	up	23090
chr17	37884061	37884360	diffreps_peak_7964	5.14177	299	NM_001005862	ERBB2	2.22877	7.21482e-06	0.00149688	up	2064
chr11	63997401	63997620	diffreps_peak_3446	6.16225	219	uc001nyr.1	AX747192	11.9	6.88254e-07	0.000198582	up
chr7	558121	558145	diffreps_peak_17749	3.70836	24	ENST00000400761	PDGFA	2.07135	0.000195723	0.0203921	up	5154
chr16	86565061	86565700	diffreps_peak_7525	6.9255	639	NM_022764	MTHFSD	2.09961	1.18714e-07	4.18457e-05	up	64779
chr12	11327181	11327480	diffreps_peak_4053	4.16617	299	NM_001271592	SMIM10L1	10.9519	6.82065e-05	0.00923214	up	100129361
chr14	39572981	39573033	diffreps_peak_5625	3.37542	52	ENST00000557437	SEC23A	56.8	0.000421287	0.0339739	up	10484
chr12	124412721	124413100	diffreps_peak_4908	3.81508	379	ENST00000514254	DNAH10OS	77.7	0.00015308	0.017134	up	642797
chr3	149684261	149684373	diffreps_peak_13546	3.51411	112	NM_053024	PFN2	2.17875	0.00030612	0.0280077	up	5217
chr3	52786101	52786352	diffreps_peak_12842	3.97281	251	NM_003157	NEK4	2.18549	0.000106461	0.0130267	up	6787
chr12	53452961	53453200	diffreps_peak_4339	4.46743	239	NM_015319	TNS2	10.2788	3.40855e-05	0.00538487	up	23371
chr1	153393221	153394020	diffreps_peak_1270	6.33951	799	NM_176823	S100A7A	106.9	4.576e-07	0.000139732	up	338324
chrX	154489761	154490020	diffreps_peak_21663	3.06757	259	NM_171998	RAB39B	52.9	0.000855911	0.0543008	up	116442
chr6	168227601	168227760	diffreps_peak_17719	3.01361	159	ENST00000400825	MLLT4	2.11544	0.000969153	0.0584683	up	4301
chr3	58550681	58551000	diffreps_peak_12885	3.05105	319	NM_007177	FAM107A	4.62903	0.000889106	0.0558437	up	11170
chr1	1243148	1243269	diffreps_peak_20	5.2923	121	NM_030649	ACAP3	2.41695	5.10147e-06	0.00111718	up	116983
chr3	65350339	65350380	diffreps_peak_12917	3.0563	41	NM_004742	MAGI1	11.7193	0.000878411	0.0552732	up	9223
chr1	208070837	208070918	diffreps_peak_1700	6.56351	81	NM_001773	CD34	5.65903	2.73206e-07	8.80116e-05	up	947
chr22	46639907	46640220	diffreps_peak_12407	3.8476	313	ENST00000404583	CDPF1	2.43754	0.000142038	0.016182	up	150383
chr12	51173922	51174020	diffreps_peak_4314	3.10518	98	NM_005171	ATF1	2.12603	0.000784905	0.0513333	up	466
chr20	35444001	35444710	diffreps_peak_11532	8.22918	709	NM_080627	SOGA1	2.01798	5.89955e-09	2.7551e-06	up	140710
chr13	26625081	26625198	diffreps_peak_4995	5.92733	117	NM_001007538	SHISA2	5.60516	1.18213e-06	0.000318665	up	387914
chr19	19267833	19267951	diffreps_peak_9106	3.01817	118	ENST00000409447	MEF2B	54.6	0.000959015	0.0579701	up	100271849
chr19	7112265	7113060	diffreps_peak_8939	4.05323	795	NM_000208	INSR	4.01642	8.84649e-05	0.0112146	up	3643
chr16	57208080	57208160	diffreps_peak_7290	4.90003	80	ENST00000565760	FAM192A	20.1429	1.25884e-05	0.00239583	up	80011
chr12	124017901	124018265	diffreps_peak_4906	10.3498	364	NM_178314	RILPL1	2.35134	4.46871e-11	7.19729e-08	up	353116
chr3	134093659	134093760	diffreps_peak_13406	4.70122	101	ENST00000506107	AMOTL2	17.386	1.98968e-05	0.00345383	up	51421
chr3	138017121	138017231	diffreps_peak_13434	4.29248	110	ENST00000469044	ARMC8	4.53757	5.09936e-05	0.00736085	up	25852
chr6	150285142	150285180	diffreps_peak_17574	4.02437	38	NM_025218	ULBP1	5.06838	9.45437e-05	0.0118579	up	80329
chr5	140782561	140783020	diffreps_peak_16195	3.21128	459	NM_018921	PCDHGA9	2.45875	0.000614781	0.0446264	up	56107
chr2	127413510	127413800	diffreps_peak_10350	3.38292	290	NM_002101	GYPC	8.16522	0.000414075	0.0339739	up	2995
chr6	3290881	3291460	diffreps_peak_16473	3.69545	579	ENST00000454610	PSMG4	3.04516	0.000201626	0.0208632	up	389362
chr17	6945314	6945820	diffreps_peak_7676	3.32851	506	NM_153357	SLC16A11	5.50595	0.000469343	0.0366593	up	162515
chr2	241712530	241712673	diffreps_peak_11286	3.0563	143	NM_004321	KIF1A	11.7193	0.000878411	0.0552732	up	547
chr6	41565518	41565688	diffreps_peak_16912	4.80724	170	NM_138457	FOXP4	2.35189	1.55868e-05	0.00285617	up	116113
chr12	70731501	70731860	diffreps_peak_4496	3.30604	359	ENST00000551483	CNOT2	2.89009	0.000494264	0.0379193	up	4848
chr11	67395408	67395560	diffreps_peak_3494	3.13268	152	NM_181843	NUDT8	5.66879	0.000736742	0.0491713	up	254552
chr3	126449403	126449473	diffreps_peak_13343	3.35699	70	NM_032343	CHCHD6	2.74439	0.000439552	0.035062	up	84303
chr20	62605465	62605620	diffreps_peak_11750	4.43163	155	NM_080621	SAMD10	15.5439	3.70146e-05	0.00577341	up	140700
chr12	122492710	122492820	diffreps_peak_4885	6.29536	110	NM_020993	BCL7A	5.36473	5.06572e-07	0.000152435	up	605
chr7	150094861	150095719	diffreps_peak_18878	7.74116	858	NM_173680	ZNF775	2.02031	1.81485e-08	7.72347e-06	up	285971
chr2	174938821	174939160	diffreps_peak_10659	3.29539	339	NM_013341	OLA1	3.96599	0.000506537	0.0387131	up	29789
chr9	34725381	34725940	diffreps_peak_20210	4.25554	559	NM_001141917	FAM205A	70.7	5.55218e-05	0.00784212	up	259308
chr17	74073281	74073622	diffreps_peak_8287	3.48853	341	NM_003857	GALR2	2.98243	0.00032469	0.0292674	up	8811
chr16	66639423	66639470	diffreps_peak_7329	3.11868	47	ENST00000566121	CMTM3	61.6	0.000760879	0.0503168	up	123920
chr7	6094321	6094335	diffreps_peak_17827	3.54177	14	NM_014413	EIF2AK1	2.05009	0.000287233	0.0267293	up	27102
chr5	140739702	140740160	diffreps_peak_16193	6.62917	458	NM_018923	PCDHGB2	3.32408	2.34871e-07	7.70457e-05	up	56103
chr10	38145223	38145400	diffreps_peak_2229	6.91089	177	NM_001267606	ZNF248	8.69231	1.22774e-07	4.30888e-05	up	57209
chr7	5342461	5343300	diffreps_peak_17816	4.0555	839	NM_153247	SLC29A4	2.67565	8.80043e-05	0.0111866	up	222962
chr19	11305150	11305266	diffreps_peak_8983	3.3742	116	NM_015493	KANK2	2.89502	0.000422476	0.0340232	up	25959
chr1	1558781	1559060	diffreps_peak_28	6.04817	279	NM_001170686	MIB2	2.99337	8.95017e-07	0.000250779	up	142678
chr9	25678061	25678340	diffreps_peak_20117	4.73532	279	NM_001004125	TUSC1	3.1988	1.83942e-05	0.00327203	up	286319
chr18	51678021	51678540	diffreps_peak_8710	3.17248	519	NM_003927	MBD2	3.44751	0.00067224	0.0460528	up	8932
chr1	247263961	247264160	diffreps_peak_1967	5.33311	199	NM_024804	ZNF669	2.23593	4.64395e-06	0.00102904	up	79862
chr13	25744061	25744480	diffreps_peak_4991	4.68181	419	NM_152704	AMER2	97.8	2.0806e-05	0.00359041	up	219287
chr12	12419614	12419946	diffreps_peak_4064	4.90005	332	ENST00000535731	LRP6	2.15591	1.25879e-05	0.00239583	up	4040
chr14	21077941	21078043	diffreps_peak_5515	3.03218	102	ENST00000413502	RNASE11	60.3	0.000928587	0.056592	up	122651
chr4	11401481	11401737	diffreps_peak_14008	3.45207	256	NM_005114	HS3ST1	69.4	0.000353127	0.0308406	up	9957
chr11	118134961	118135251	diffreps_peak_3824	4.88494	290	NM_005797	MPZL2	2.53896	1.30335e-05	0.00246463	up	10205
chr6	136512761	136513100	diffreps_peak_17432	3.05884	339	NM_018945	PDE7B	2.00936	0.000873287	0.0551262	up	27115
chr17	68170964	68171260	diffreps_peak_8248	4.85297	296	NM_000891	KCNJ2	2.42142	1.40291e-05	0.00262658	up	3759
chr1	6477941	6479100	diffreps_peak_70	9.96375	1159	NM_019089	HES2	2.10305	1.08704e-10	1.0526e-07	up	54626
chr22	21771692	21771849	diffreps_peak_12112	3.56942	157	NM_015094	HIC2	2.4221	0.000269514	0.0255253	up	23119
chr19	18260641	18260840	diffreps_peak_9080	3.13268	199	NM_015016	MAST3	5.19632	0.000736741	0.0491713	up	23031
chr19	17438970	17439640	diffreps_peak_9053	3.95395	670	NM_020959	ANO8	2.76731	0.000111186	0.0134151	up	57719
chr22	35742922	35742965	diffreps_peak_12255	3.25574	43	NM_001135729	TOM1	2.08512	0.000554963	0.0414985	up	10043
chr16	31896481	31896577	diffreps_peak_7153	7.994	96	NM_003414	ZNF267	2.08074	1.01391e-08	4.54137e-06	up	10308
chr10	76585339	76585432	diffreps_peak_2454	4.26255	93	ENST00000372725	KAT6B	3.67979	5.46321e-05	0.00779267	up	23522
chr10	134351352	134351660	diffreps_peak_2898	3.85548	308	NM_005539	INPP5A	2.24626	0.000139484	0.0159781	up	3632
chr5	80529138	80529200	diffreps_peak_15798	8.80677	62	NM_001099736	CKMT2	5.28366	1.56039e-09	8.10503e-07	up	1160
chr19	1848381	1848452	diffreps_peak_8867	3.28166	71	NM_020695	REXO1	14.6316	0.000522807	0.039761	up	57455
chr17	74686181	74686301	diffreps_peak_8295	4.01056	120	ENST00000592148	MXRA7	4.24544	9.75985e-05	0.0121447	up	439921
chr1	155041381	155041900	diffreps_peak_1291	5.07138	519	NM_005227	EFNA4	2.01233	8.48446e-06	0.00172122	up	1945
chr11	6565350	6565476	diffreps_peak_3074	7.09588	126	NM_144666	DNHD1	2.54745	8.01898e-08	2.96092e-05	up	144132
chr5	159826645	159827104	diffreps_peak_16313	3.92696	459	NM_022090	ZBED8	3.00866	0.000118316	0.0140078	up	63920
chr15	90171661	90171980	diffreps_peak_6794	5.56872	319	NM_198525	KIF7	2.10012	2.69945e-06	0.000646883	up	374654
chr6	143605261	143605362	diffreps_peak_17504	3.0563	101	NM_016108	AIG1	10.6032	0.000878411	0.0552732	up	51390
chr17	73500892	73501154	diffreps_peak_8277	3.88302	262	NM_020753	CASKIN2	2.01443	0.000130912	0.0151787	up	57513
chr6	146243421	146243484	diffreps_peak_17531	3.00837	63	NM_173082	SHPRH	3.24634	0.000980921	0.0589222	up	257218
chr11	376741	377327	diffreps_peak_2927	3.43615	586	NM_178537	B4GALNT4	2.14915	0.000366314	0.0316774	up	338707
chr8	95835078	95835409	diffreps_peak_19575	4.02897	331	ENST00000523808	INTS8	5.12977	9.35464e-05	0.0117434	up	55656
chr2	164464117	164464320	diffreps_peak_10594	3.39967	203	NM_018086	FIGN	7.73636	0.000398409	0.0333384	up	55137
chr17	26731821	26732486	diffreps_peak_7792	3.41943	665	NM_080669	SLC46A1	3.37593	0.00038069	0.0323332	up	113235
chr12	66932881	66933003	diffreps_peak_4464	6.46417	122	NM_021150	GRIP1	32292	3.43424e-07	0.000108161	up	23426
chr2	242041554	242041560	diffreps_peak_11292	5.21396	6	ENST00000434791	MTERFD2	5.95971	6.11001e-06	0.00130289	up

## Sheet: down.siME_vs_siNC
down.siMETTL3_vs_siNC differentially methylated RNA sites
chrom	txStart	txEnd	PeakID	score	Peak_length	transcript_id	GeneName	Foldchange	P_value	FDR	Regulation	GeneID
chr2	7035908	7036160	diffreps_peak_9529	6.28587	252	NM_080657	RSAD2	7.38668	5.17757e-07	0.000155447	down	91543
chr2	87212698	87212980	diffreps_peak_10118	7.63252	282	NM_001024457	RGPD1	4.10431	2.33066e-08	9.71198e-06	down	400966
chr2	40404891	40404995	diffreps_peak_9769	6.44392	104	NM_001112801	SLC8A1	4.68507	3.59815e-07	0.000112795	down	6546
chr7	138987741	138987940	diffreps_peak_18812	4.09672	199	NM_173569	UBN2	66.2	8.00343e-05	0.0103692	down	254048
chr4	37953626	37953740	diffreps_peak_14157	5.20791	114	ENST00000402522	TBC1D1	7.64912	6.19563e-06	0.00131713	down	23216
chr6	82456041	82456460	diffreps_peak_17133	7.1795	419	NM_017633	FAM46A	2.48052	6.61461e-08	2.48523e-05	down	55603
chr15	63891352	63891460	diffreps_peak_6529	3.04092	108	ENST00000534939	FBXL22	51.5	0.000910082	0.0559382	down	283807
chr1	31712541	31712734	diffreps_peak_319	4.872	193	NM_024522	NKAIN1	6.73469	1.34278e-05	0.00252779	down	79570
chr1	89518901	89519151	diffreps_peak_836	8.75739	250	NM_002053	GBP1	4.19383	1.74828e-09	8.99873e-07	down	2633
chr1	236689267	236689280	diffreps_peak_1880	3.62623	13	NM_006499	LGALS8	2.49541	0.000236466	0.0230485	down	3964
chr15	48700941	48701140	diffreps_peak_6415	3.43299	199	NM_000138	FBN1	4.58	0.000368988	0.0318768	down	2200
chr10	114185095	114185239	diffreps_peak_2779	5.11982	144	NM_016234	ACSL5	2.15896	7.5889e-06	0.00156645	down	51703
chr14	62536320	62536480	diffreps_peak_5783	5.75823	160	NM_031914	SYT16	8.65285	1.74491e-06	0.000446083	down	83851
chr2	55898453	55898511	diffreps_peak_9893	10.3597	58	NM_033109	PNPT1	2.42886	4.36782e-11	7.11091e-08	down	87178
chr8	125081600	125081716	diffreps_peak_19757	5.23862	116	NM_001039112	FER1L6	3.00605	5.77268e-06	0.00124395	down	654463
chr4	89380497	89380621	diffreps_peak_14520	6.95844	124	NM_016323	HERC5	4.82023	1.10042e-07	3.90957e-05	down	51191
chr4	81187741	81188333	diffreps_peak_14414	4.62767	592	NM_004464	FGF5	2.24327	2.35686e-05	0.00398434	down	2250
chr10	98354941	98355391	diffreps_peak_2661	3.22463	450	NM_152309	PIK3AP1	6.07186	0.000596174	0.0434546	down	118788
chr1	207890808	207891036	diffreps_peak_1696	3.48036	228	NM_175710	CR1L	55.7	0.000330859	0.0293279	down	1379
chr11	65836851	65837090	diffreps_peak_3476	3.45591	239	ENST00000529036	RP11-1167A19.2	5.2872	0.000350021	0.0306591	down
chr7	94059841	94060220	diffreps_peak_18397	3.67527	379	NM_000089	COL1A2	61.5	0.000211218	0.0215654	down	1278
chr6	143090688	143090760	diffreps_peak_17488	6.60662	72	NM_006734	HIVEP2	2.09446	2.4739e-07	8.07395e-05	down	3097
chr2	163166801	163167040	diffreps_peak_10571	3.53351	239	ENST00000421365	IFIH1	3.17828	0.000292749	0.0271269	down	64135
chr1	89737881	89738487	diffreps_peak_880	7.68217	606	ENST00000443807	GBP5	4.1957	2.07887e-08	8.7591e-06	down	115362
chr22	18640324	18640587	diffreps_peak_12065	8.98821	263	NM_017414	USP18	2.24726	1.02753e-09	5.58113e-07	down	11274
chr14	50713261	50713971	diffreps_peak_5660	7.51607	710	NM_024884	L2HGDH	3.45508	3.04741e-08	1.23838e-05	down	79944
chr1	156812189	156812300	diffreps_peak_1311	3.02834	111	NM_014215	INSRR	6.97605	0.000936836	0.0570256	down	3645
chr4	186299221	186299620	diffreps_peak_15266	4.0229	399	ENST00000510776	LRP2BP	3.19444	9.48628e-05	0.0118799	down	55805
chr2	163133924	163134203	diffreps_peak_10559	9.75606	279	NM_022168	IFIH1	4.15358	1.75364e-10	1.38411e-07	down	64135
chr11	62572821	62573060	diffreps_peak_3425	3.18625	239	ENST00000532297	NXF1	50.4	0.000651252	0.0453058	down	10482
chr12	102545347	102545520	diffreps_peak_4654	4.17631	173	ENST00000541394	PARPBP	7.59848	6.66331e-05	0.00905423	down	55010
chr7	92015941	92015957	diffreps_peak_18359	9.79994	16	NM_019004	ANKIB1	2.22663	1.58511e-10	1.27885e-07	down	54467
chr11	5729806	5729833	diffreps_peak_3062	6.11432	27	NM_006074	TRIM22	2.6395	7.68566e-07	0.000219307	down	10346
chr5	37814821	37815020	diffreps_peak_15481	3.48036	199	NM_000514	GDNF	55.7	0.000330859	0.0293279	down	2668
chr6	30311401	30311506	diffreps_peak_16761	3.15514	105	NM_021253	TRIM39	9.83099	0.000699623	0.0475418	down	56658
chr16	3612900	3612920	diffreps_peak_6934	5.89829	20	ENST00000324659	NLRC3	6.06618	1.26388e-06	0.000336857	down	197358
chr17	78320041	78320280	diffreps_peak_8361	9.77028	239	NM_001256071	RNF213	3.75702	1.69713e-10	1.35125e-07	down	57674
chr13	98120101	98120252	diffreps_peak_5408	3.44685	151	NM_021033	RAP2A	9.98592	0.000357397	0.0310184	down	5911
chr19	50384510	50384700	diffreps_peak_9367	6.94779	190	uc002pqp.3	TBC1D17	2.21399	1.12774e-07	3.99456e-05	down	79735
chr6	152786401	152786595	diffreps_peak_17605	4.18338	194	NM_033071	SYNE1	4.12082	6.5557e-05	0.00895486	down	23345
chr3	9106079	9106265	diffreps_peak_12479	3.8463	186	NM_014850	SRGAP3	9.8	0.000142462	0.0162192	down	9901
chr3	36872363	36873580	diffreps_peak_12670	9.63711	1217	NM_014831	TRANK1	3.37894	2.30614e-10	1.60315e-07	down	9881
chr14	64937781	64938180	diffreps_peak_5806	3.48036	399	NM_004857	AKAP5	56.2	0.000330859	0.0293279	down	9495
chr17	33802021	33802300	diffreps_peak_7879	5.21936	279	NM_001195790	SLFN12L	16.5909	6.03448e-06	0.00128996	down	100506736
chr17	34205531	34205643	diffreps_peak_7908	10.8889	112	NM_002985	CCL5	3.19296	1.29151e-11	5.52617e-08	down	6352
chr17	54969301	54969590	diffreps_peak_8100	9.22381	289	NM_005082	TRIM25	2.03571	5.97299e-10	3.48027e-07	down	7706
chr2	37374830	37374965	diffreps_peak_9743	9.22563	135	NM_002759	EIF2AK2	2.21663	5.94801e-10	3.46904e-07	down	5610
chr3	195029514	195029566	diffreps_peak_13863	3.74924	52	NM_012287	ACAP2	4.09537	0.00017814	0.0189766	down	23527
chr12	113426021	113426260	diffreps_peak_4779	12.2951	239	NM_001032731	OAS2	3.64476	5.06861e-13	1.26264e-08	down	4939
chr6	25983391	25983680	diffreps_peak_16700	9.51649	289	NM_006355	TRIM38	2.01249	3.04447e-10	2.02279e-07	down	10475
chr2	24290453	24290520	diffreps_peak_9612	3.48036	67	NM_016047	SF3B6	56.2	0.000330859	0.0293279	down	51639
chr3	122251721	122252160	diffreps_peak_13254	8.09787	439	NM_001146106	PARP9	2.65021	7.98226e-09	3.6405e-06	down	83666
chr10	102758443	102758738	diffreps_peak_2706	3.45035	295	ENST00000481129	LZTS2	2.38859	0.000354525	0.0309464	down	84445
chr17	78305881	78306400	diffreps_peak_8356	9.06897	519	NM_001256071	RNF213	3.85259	8.53164e-10	4.74169e-07	down	57674
chr15	74340001	74340155	diffreps_peak_6646	3.63895	154	NM_033238	PML	6.77181	0.000229639	0.0226342	down	5371
chr11	57321909	57322096	diffreps_peak_3344	10.0427	187	NM_004223	UBE2L6	3.94754	9.06426e-11	9.29689e-08	down	9246
chr18	61570134	61570500	diffreps_peak_8795	10.2696	366	NM_002575	SERPINB2	2.26583	5.37552e-11	7.60593e-08	down	5055
chr3	37381614	37381690	diffreps_peak_12692	3.1346	76	NM_002078	GOLGA4	2.04934	0.000733492	0.0491713	down	2803
chr4	89363501	89363880	diffreps_peak_14516	9.80285	379	NM_017912	HERC6	2.85624	1.57453e-10	1.27258e-07	down	55008
chr19	6707086	6707284	diffreps_peak_8936	3.18625	198	NM_000064	C3	50.9	0.000651252	0.0453058	down	718
chr6	31976061	31976580	diffreps_peak_16791	3.88343	519	NM_000500	CYP21A2	3.05837	0.00013079	0.0151675	down	1589
chr21	42813761	42813841	diffreps_peak_11975	7.78184	80	NM_002462	MX1	3.23899	1.65256e-08	7.09496e-06	down	4599
chr6	7582874	7583940	diffreps_peak_16525	7.57155	1066	NM_004415	DSP	3.85646	2.68194e-08	1.10317e-05	down	1832
chr17	76967581	76968680	diffreps_peak_8313	8.65143	1099	NM_005567	LGALS3BP	4.49322	2.23139e-09	1.12529e-06	down	3959
chr2	163124641	163124787	diffreps_peak_10555	8.48817	146	NM_022168	IFIH1	3.81688	3.24963e-09	1.59715e-06	down	64135
chr11	32874981	32875800	diffreps_peak_3232	5.7636	819	NM_024081	PRRG4	2.21351	1.72347e-06	0.000441427	down	79056
chr1	150724256	150724484	diffreps_peak_1243	10.111	228	NM_004079	CTSS	2.48947	7.74465e-11	8.81052e-08	down	1520
chr6	82459241	82460188	diffreps_peak_17136	10.8023	947	NM_017633	FAM46A	2.65431	1.57636e-11	5.80592e-08	down	55603
chrX	7175541	7175629	diffreps_peak_21029	3.98232	88	NM_000351	STS	2.39127	0.000104155	0.0128185	down	412
chr11	120833301	120833640	diffreps_peak_3849	5.74397	339	NM_001282473	GRIK4	11.0469	1.80314e-06	0.000458334	down	2900
chr6	56873261	56873760	diffreps_peak_17000	3.50544	499	ENST00000370748	BEND6	4.39039	0.00031229	0.0284548	down	221336
chr9	123520241	123520500	diffreps_peak_20783	4.36101	259	NM_012164	FBXW2	6.66228	4.35505e-05	0.00655602	down	26190
chr17	67242701	67242980	diffreps_peak_8246	3.18625	279	NM_018672	ABCA5	50.4	0.000651252	0.0453058	down	23461
chrX	54947161	54947311	diffreps_peak_21300	3.19586	150	NM_016157	TRO	2.19512	0.000636998	0.0453058	down	7216
chr2	55870453	55870560	diffreps_peak_9882	10.5063	107	NM_033109	PNPT1	2.58801	3.11661e-11	5.80592e-08	down	87178
chr21	42729601	42729654	diffreps_peak_11922	3.35946	53	NM_058186	FAM3B	11.1136	0.000437056	0.0349496	down	54097
chr10	6005705	6005804	diffreps_peak_2016	5.71317	99	NM_002189	IL15RA	2.16348	1.93567e-06	0.000487808	down	3601
chr6	29695733	29696080	diffreps_peak_16744	3.94397	347	uc011dlx.1	HLA-F	2.98078	0.00011377	0.0136752	down	3134
chr1	154551441	154551740	diffreps_peak_1282	3.04932	299	NM_000748	CHRNB2	8.375	0.00089265	0.0559382	down	1141
chr15	93198360	93198460	diffreps_peak_6816	3.10268	100	ENST00000555748	FAM174B	9.13636	0.00078945	0.0513333	down	400451
chr2	7006121	7006176	diffreps_peak_9514	4.36746	55	ENST00000442639	RSAD2	4.59381	4.29086e-05	0.00647225	down	91543
chr7	92761861	92762520	diffreps_peak_18383	9.30968	659	NM_152703	SAMD9L	3.53969	4.9014e-10	2.93133e-07	down	219285
chr20	1317141	1317380	diffreps_peak_11318	3.04092	239	ENST00000537552	AL136531.1	51.5	0.000910082	0.0559382	down
chr9	140056375	140056540	diffreps_peak_20965	3.48036	165	NM_000832	GRIN1	56.2	0.000330859	0.0293279	down	2902
chr17	74570501	74570621	diffreps_peak_8291	6.88566	120	NM_006456	ST6GALNAC2	110.3	1.30119e-07	4.5335e-05	down	10610
chr8	77764181	77764960	diffreps_peak_19413	7.52339	779	NM_024721	ZFHX4	4.51693	2.99646e-08	1.22067e-05	down	79776
chr6	36321997	36322180	diffreps_peak_16856	6.29514	183	NM_001207035	ETV7	2.4823	5.0683e-07	0.000152468	down	51513
chr12	104393281	104393292	diffreps_peak_4660	3.2076	11	NM_031302	GLT8D2	15.6531	0.000620017	0.0449205	down	83468
chr2	121999934	122000045	diffreps_peak_10338	3.12458	111	NM_014553	TFCP2L1	8.06364	0.000750616	0.0499798	down	29842
chr3	58849001	58849600	diffreps_peak_12887	3.88476	599	ENST00000472469	C3orf67	2.10231	0.00013039	0.0151269	down	200844
chr4	119950999	119951580	diffreps_peak_14758	6.29819	581	NM_133477	SYNPO2	2.13584	5.03278e-07	0.000151676	down	171024
chr17	6678201	6678964	diffreps_peak_7664	9.43059	763	NM_017523	XAF1	2.87163	3.71029e-10	2.31941e-07	down	54739
chr4	36068741	36069120	diffreps_peak_14145	3.22463	379	NM_015230	ARAP2	4.72986	0.000596175	0.0434546	down	116984
chr18	60245721	60245818	diffreps_peak_8785	3.34561	97	NM_017742	ZCCHC2	5.82938	0.000451219	0.0356292	down	54877
chr2	192814241	192814640	diffreps_peak_10826	4.17631	399	NM_016192	TMEFF2	7.59848	6.66331e-05	0.00905423	down	23671
chr15	57713333	57713448	diffreps_peak_6493	3.38373	115	NM_001252335	CGNL1	59.8	0.000413307	0.0339231	down	84952
chr3	52870961	52871220	diffreps_peak_12844	4.09672	259	NM_198563	TMEM110	66.2	8.00343e-05	0.0103692	down	375346
chr14	24783501	24783900	diffreps_peak_5540	4.6337	399	NM_181657	LTB4R	2.1409	2.32436e-05	0.00393818	down	1241
chr10	91065901	91066340	diffreps_peak_2551	9.32464	439	NM_001547	IFIT2	11.4266	4.73539e-10	2.84955e-07	down	3433
chrX	106361995	106362057	diffreps_peak_21489	3.26264	62	NM_018301	RBM41	3.7199	0.000546208	0.0410363	down	55285
chr6	410321	410540	diffreps_peak_16442	5.3046	219	NM_002460	IRF4	3.00105	4.9591e-06	0.00108836	down	3662
chrX	55207823	55208380	diffreps_peak_21301	5.64982	557	NM_001190708	MTRNR2L10	91.4	2.23964e-06	0.000551422	down	100463488
chr4	169401527	169401665	diffreps_peak_15167	10.5307	138	ENST00000511577	DDX60L	2.85142	2.94644e-11	5.80592e-08	down	91351
chr3	142166711	142166904	diffreps_peak_13480	6.40122	193	NM_019001	XRN1	2.37998	3.96987e-07	0.000123279	down	54464
chr2	163150073	163150178	diffreps_peak_10563	11.5901	105	NM_022168	IFIH1	3.51133	2.57003e-12	2.24316e-08	down	64135
chr21	35174733	35174740	diffreps_peak_11880	3.79948	7	NM_003024	ITSN1	60.9	0.000158678	0.0173089	down	6453
chr7	151042430	151042552	diffreps_peak_18885	10.874	122	ENST00000483358	NUB1	2.03877	1.33665e-11	5.62661e-08	down	51667
chr4	119771842	119772095	diffreps_peak_14749	8.94718	253	NM_001286754	SYNPO2	2.09928	1.12933e-09	6.06168e-07	down	171024
chr2	210598041	210598360	diffreps_peak_11041	12.0115	319	NM_002374	MAP2	5.005	9.73942e-13	1.52683e-08	down	4133
chr9	91992261	91992540	diffreps_peak_20540	4.64794	279	NM_006378	SEMA4D	2.04282	2.24938e-05	0.00383401	down	10507
chr17	71167721	71168062	diffreps_peak_8256	8.73264	341	NM_001050	SSTR2	2.68937	1.85079e-09	9.48613e-07	down	6752
chr6	31913720	31913880	diffreps_peak_16786	4.09672	160	NM_001710	CFB	65.7	8.00343e-05	0.0103692	down	629
chr1	25226161	25226600	diffreps_peak_239	10.0181	439	NM_004350	RUNX3	2.6983	9.59263e-11	9.69663e-08	down	864
chr5	133901805	133902270	diffreps_peak_16136	10.5607	465	NM_001289984	JADE2	2.07787	2.74976e-11	5.80592e-08	down	23338
chr19	11591414	11591580	diffreps_peak_8987	4.03016	166	NM_001420	ELAVL3	69.8	9.32916e-05	0.0117282	down	1995
chr8	21984549	21985120	diffreps_peak_19071	3.14395	571	NM_005144	HR	2.43532	0.000717871	0.0485804	down	55806
chr16	28332201	28332740	diffreps_peak_7109	5.61684	539	NM_001024401	SBK1	113.6	2.41634e-06	0.000589419	down	388228
chr12	39114454	39114740	diffreps_peak_4221	3.18625	286	ENST00000538596	CPNE8	50.4	0.000651252	0.0453058	down	144402
chr1	205290525	205290883	diffreps_peak_1670	10.3163	358	ENST00000367157	NUAK2	2.42472	4.82715e-11	7.42261e-08	down	81788
chr10	91061705	91061885	diffreps_peak_2546	8.7934	180	NM_001547	IFIT2	10.9622	1.60917e-09	8.34174e-07	down	3433
chr1	203595914	203596060	diffreps_peak_1648	4.01536	146	NM_001684	ATP2B4	16.5102	9.65249e-05	0.0120268	down	493
chr7	92747181	92747336	diffreps_peak_18380	12.5206	155	NM_017654	SAMD9	4.04517	3.01605e-13	1.07296e-08	down	54809
chr1	41229141	41229161	diffreps_peak_406	3.48036	20	ENST00000372669	NFYC	56.2	0.000330859	0.0293279	down	4802
chr6	82458061	82458460	diffreps_peak_17134	7.73993	399	NM_017633	FAM46A	4.69833	1.81999e-08	7.74191e-06	down	55603
chr15	81517639	81517820	diffreps_peak_6712	3.8131	181	NM_172217	IL16	72	0.000153782	0.0171755	down	3603
chr17	6690098	6690275	diffreps_peak_7670	3.21988	177	NM_153230	FBXO39	2.14221	0.000602728	0.0438797	down	162517
chr2	37366781	37366900	diffreps_peak_9742	7.64506	119	NM_002759	EIF2AK2	2.11099	2.26436e-08	9.46169e-06	down	5610
chr1	89598940	89599134	diffreps_peak_852	9.27596	194	NM_207398	GBP7	3.72905	5.29713e-10	3.12857e-07	down	388646
chr1	171956795	171956945	diffreps_peak_1423	3.18625	150	NM_015569	DNM3	50.4	0.000651252	0.0453058	down	26052
chr4	130033201	130033520	diffreps_peak_14847	3.3504	319	NM_173487	C4orf33	2.03746	0.000446267	0.0354053	down	132321
chr10	60121254	60121286	diffreps_peak_2346	4.78552	32	NM_003338	UBE2D1	2.23804	1.63864e-05	0.00298345	down	7321
chr17	40687950	40688500	diffreps_peak_7988	3.66491	550	NM_000263	NAGLU	5.72653	0.000216319	0.0217924	down	4669
chr6	10830780	10830960	diffreps_peak_16540	6.56988	180	NM_005906	MAK	105.6	2.69229e-07	8.69182e-05	down	4117
chr11	5735916	5735960	diffreps_peak_3066	9.01641	44	ENST00000450670	TRIM22	7.24796	9.62911e-10	5.27586e-07	down	10346
chr14	67939601	67940260	diffreps_peak_5842	9.61904	659	NM_182526	TMEM229B	156.1	2.40416e-10	1.65355e-07	down	161145
chr13	53049029	53049040	diffreps_peak_5243	3.74985	11	NM_018204	CKAP2	2.74802	0.000177888	0.018963	down	26586
chr1	948846	948956	diffreps_peak_13	11.7545	110	NM_005101	ISG15	5.1643	1.76014e-12	1.88983e-08	down	9636
chr20	47887861	47888287	diffreps_peak_11673	6.75566	426	NM_021035	ZNFX1	2.01891	1.75524e-07	5.91972e-05	down	57169
chr9	5090738	5090900	diffreps_peak_19965	10.8258	162	NM_004972	JAK2	2.45297	1.49343e-11	5.80592e-08	down	3717
chr9	5466769	5466829	diffreps_peak_19991	10.4356	60	NM_014143	CD274	2.05718	3.6681e-11	6.34073e-08	down	29126
chr3	38179968	38180260	diffreps_peak_12702	3.89692	292	NM_002468	MYD88	2.83255	0.000126789	0.0147645	down	4615
chr11	76903161	76903323	diffreps_peak_3571	4.67779	162	NM_000260	MYO7A	7.09942	2.09998e-05	0.00361395	down	4647
chr9	5050685	5050831	diffreps_peak_19952	8.33382	146	NM_004972	JAK2	2.37672	4.63638e-09	2.21119e-06	down	3717
chr19	44084516	44084625	diffreps_peak_9257	4.01939	109	ENST00000598165	XRCC1	2.35843	9.56336e-05	0.01196	down	7515
chr3	122246759	122246920	diffreps_peak_13252	9.17365	161	NM_031458	PARP9	2.65706	6.70418e-10	3.852e-07	down	83666
chr2	108915022	108915117	diffreps_peak_10250	3.00043	95	NM_176825	SULT1C2	6.57959	0.00099901	0.0596244	down	6819
chr1	119426961	119427180	diffreps_peak_1077	6.76224	219	NM_152380	TBX15	6.26524	1.72885e-07	5.83864e-05	down	6913
chr16	57060241	57060700	diffreps_peak_7273	10.8027	459	NM_032206	NLRC5	2.25519	1.57504e-11	5.80592e-08	down	84166
chr17	29100424	29100515	diffreps_peak_7826	3.92733	91	ENST00000583527	CRLF3	2.12735	0.000118213	0.0140037	down	51379
chr1	151254093	151254555	diffreps_peak_1257	3.48908	462	ENST00000443959	ZNF687	2.32554	0.000324279	0.0292408	down	57592
chr3	185206761	185206882	diffreps_peak_13799	3.01475	121	NM_004721	MAP3K13	8.07812	0.000966612	0.05835	down	9175
chr9	32498309	32498564	diffreps_peak_20168	11.2548	255	ENST00000542096	DDX58	4.5918	5.56215e-12	3.38288e-08	down	23586
chr2	75118741	75118960	diffreps_peak_10071	6.62044	219	NM_000189	HK2	2.21008	2.39641e-07	7.84922e-05	down	3099
chr17	80278981	80280040	diffreps_peak_8415	10.3128	1059	NM_003004	SECTM1	5.51881	4.86597e-11	7.42261e-08	down	6398
chr2	210558661	210558980	diffreps_peak_11023	7.75669	319	NM_002374	MAP2	2.24994	1.75109e-08	7.4768e-06	down	4133
chr4	120442121	120442215	diffreps_peak_14768	3.16624	94	NM_001083	PDE5A	3.57841	0.000681962	0.0465994	down	8654
chr2	121010874	121011307	diffreps_peak_10333	7.22499	433	ENST00000412383	RALB	2.34273	5.95675e-08	2.26999e-05	down	5899
chr10	43326941	43327340	diffreps_peak_2237	4.71449	399	NM_014753	BMS1	75.6	1.9298e-05	0.00338251	down	9790
chr5	79029821	79030200	diffreps_peak_15778	3.42443	379	NM_153610	CMYA5	55.1	0.000376327	0.0321036	down	202333
chr7	133994141	133994231	diffreps_peak_18747	3.67527	90	NM_032826	SLC35B4	61.5	0.000211218	0.0215654	down	84912
chr4	89299890	89300272	diffreps_peak_14487	10.5219	382	NM_017912	HERC6	3.90894	3.00687e-11	5.80592e-08	down	55008
chr13	58206401	58207220	diffreps_peak_5254	7.42542	819	NM_001040429	PCDH17	2.47445	3.7547e-08	1.49441e-05	down	27253
chr2	177033758	177034383	diffreps_peak_10687	4.94643	625	NM_006898	HOXD3	2.81759	1.13128e-05	0.00218136	down	3232
chr12	118704459	118704564	diffreps_peak_4825	11.4457	105	NM_016281	TAOK3	2.41106	3.58305e-12	2.652e-08	down	51347
chr16	29825181	29827200	diffreps_peak_7129	6.29752	2019	NM_001256443	PRRT2	2.47662	5.04057e-07	0.000151835	down	112476
chr6	170599801	170600160	diffreps_peak_17742	5.50044	359	NM_001286379	FAM120B	5.68902	3.15904e-06	0.000741975	down	84498
chr12	123194361	123194392	diffreps_peak_4894	5.33278	31	ENST00000356987	HCAR1	85.1	4.64748e-06	0.00102904	down	27198
chr2	152106761	152107060	diffreps_peak_10480	3.04092	299	NM_198557	RBM43	51.5	0.000910082	0.0559382	down	375287
chr11	102814361	102815040	diffreps_peak_3702	4.20242	679	NM_002427	MMP13	5.72986	6.27453e-05	0.00864223	down	4322
chr10	91176961	91177400	diffreps_peak_2579	9.62268	439	NM_012420	IFIT5	3.03427	2.38407e-10	1.64345e-07	down	24138
chr21	42733925	42733982	diffreps_peak_11924	8.76337	57	ENST00000436410	MX2	5.66898	1.72437e-09	8.89077e-07	down	4600
chr21	42767701	42767712	diffreps_peak_11951	10.901	11	NM_002463	MX2	7.64917	1.25617e-11	5.42602e-08	down	4600
chr2	201242863	201243094	diffreps_peak_10866	4.60228	231	ENST00000423749	SPATS2L	7.1658	2.49873e-05	0.00419726	down	26010
chr7	112404781	112405220	diffreps_peak_18591	3.07118	439	NM_022484	TMEM168	4.12092	0.000848836	0.0543008	down	64418
chr20	47887201	47887660	diffreps_peak_11672	9.65896	459	NM_021035	ZNFX1	2.16222	2.19301e-10	1.55235e-07	down	57169
chr11	64756821	64757040	diffreps_peak_3452	9.13859	219	NM_138456	BATF2	4.90591	7.26785e-10	4.13407e-07	down	116071
chr11	11979681	11979880	diffreps_peak_3134	3.93302	199	NM_017944	USP47	5.50877	0.000116676	0.0138424	down	55031
chr19	7966141	7966420	diffreps_peak_8948	3.48036	279	NM_025061	LRRC8E	56.2	0.000330859	0.0293279	down	80131
chr4	76957079	76957350	diffreps_peak_14366	9.38379	271	NM_005409	CXCL11	11.489	4.13251e-10	2.52859e-07	down	6373
chr2	208632901	208633140	diffreps_peak_10966	4.11908	239	NM_003468	FZD5	5.22186	7.60193e-05	0.0100364	down	7855
chr19	10332481	10332820	diffreps_peak_8971	3.91653	339	NM_004230	S1PR2	5.45221	0.000121191	0.0142605	down	9294
chr2	210489776	210489853	diffreps_peak_11004	3.47166	77	NM_002374	MAP2	2.31498	0.000337548	0.0298339	down	4133
chr17	5076099	5076400	diffreps_peak_7643	3.62367	301	NM_004505	USP6	7.47727	0.000237863	0.0231399	down	9098
chr17	78372261	78372581	diffreps_peak_8384	10.7871	320	NM_001256071	RNF213	4.26644	1.63253e-11	5.80592e-08	down	57674
chr8	41512481	41512760	diffreps_peak_19197	3.04092	279	NM_000037	ANK1	51.5	0.000910082	0.0559382	down	286
chr4	106601981	106602070	diffreps_peak_14627	3.79948	89	NM_001242729	ARHGEF38	60.9	0.000158678	0.0173089	down	54848
chr6	31915518	31915620	diffreps_peak_16788	6.40969	102	NM_001710	CFB	3.90366	3.89325e-07	0.000121127	down	629
chr16	48596181	48596355	diffreps_peak_7186	10.7762	174	NM_153029	N4BP1	2.05717	1.67416e-11	5.80592e-08	down	9683
chr22	39448581	39449120	diffreps_peak_12330	7.16144	539	NM_145298	APOBEC3F	2.26403	6.89546e-08	2.58033e-05	down	200316
chr8	70747088	70747299	diffreps_peak_19385	4.73701	211	NM_030958	SLCO5A1	23.7755	1.83227e-05	0.00326058	down	81796
chr12	9849041	9849740	diffreps_peak_4022	7.23077	699	NM_013269	CLEC2D	2.13522	5.87804e-08	2.24328e-05	down	29121
chr3	36871054	36871153	diffreps_peak_12669	11.8132	99	NM_014831	TRANK1	3.73631	1.53747e-12	1.75842e-08	down	9881
chr17	56664941	56665027	diffreps_peak_8121	3.11054	86	NM_031272	TEX14	14.2449	0.000775277	0.0509189	down	56155
chr14	105269241	105269720	diffreps_peak_6119	3.73953	479	NM_001137601	ZBTB42	3.12032	0.000182168	0.0192847	down	100128927
chr1	178819781	178820080	diffreps_peak_1499	4.71183	299	NM_004673	ANGPTL1	92.5	1.94167e-05	0.00339578	down	9068
chr12	9850961	9851420	diffreps_peak_4024	6.90965	459	NM_013269	CLEC2D	3.95272	1.23126e-07	4.31917e-05	down	29121
chr1	27992571	27992880	diffreps_peak_283	6.51504	309	NM_002038	IFI6	4.61159	3.05461e-07	9.71633e-05	down	2537
chr11	5641173	5641253	diffreps_peak_3035	4.83196	80	NM_001003827	TRIM34	3.52124	1.47245e-05	0.00271545	down	53840
chr21	42837301	42837680	diffreps_peak_11992	3.04092	379	NM_005656	TMPRSS2	51.5	0.000910082	0.0559382	down	7113
chr1	165414081	165414400	diffreps_peak_1382	3.18625	319	NM_006917	RXRG	50.4	0.000651252	0.0453058	down	6258
chr11	115047141	115047312	diffreps_peak_3804	3.49489	171	NM_014333	CADM1	2.33089	0.000319971	0.0289128	down	23705
chr4	169292762	169292914	diffreps_peak_15125	11.3015	152	uc021xuh.1	DDX60L	5.17204	4.99507e-12	3.15378e-08	down	91351
chr22	50988701	50989452	diffreps_peak_12442	3.33085	751	NM_138433	KLHDC7B	4.02804	0.000466821	0.0365109	down	113730
chr13	43491676	43491760	diffreps_peak_5139	7.04592	84	NM_033255	EPSTI1	4.16505	8.9966e-08	3.27613e-05	down	94240
chr17	40317466	40317540	diffreps_peak_7984	4.90052	74	NM_012285	KCNH4	6.33772	1.25743e-05	0.00239398	down	23415
chr3	36896663	36896920	diffreps_peak_12678	12.0885	257	NM_014831	TRANK1	3.13151	8.15705e-13	1.40965e-08	down	9881
chr15	45010221	45010357	diffreps_peak_6360	7.46368	136	NM_004048	B2M	2.62345	3.43813e-08	1.38171e-05	down	567
chr2	108475581	108475751	diffreps_peak_10246	3.18849	170	NM_182588	RGPD4	3.81006	0.000647908	0.0453058	down	285190
chr22	36054661	36055660	diffreps_peak_12261	9.06823	999	NM_030641	APOL6	2.66941	8.5462e-10	4.74833e-07	down	80830
chr20	48720910	48721017	diffreps_peak_11683	4.57904	107	NM_001257399	UBE2V1	2.79496	2.63607e-05	0.00438302	down	7335
chr5	167850841	167851073	diffreps_peak_16343	4.01536	232	NM_015238	WWC1	11.4648	9.65253e-05	0.0120268	down	23286
chr14	93669236	93669280	diffreps_peak_6012	3.31314	44	NM_032490	C14orf142	62	0.000486255	0.0374259	down	84520
chr1	3728644	3729080	diffreps_peak_57	3.70854	436	NM_014704	CEP104	2.87399	0.000195643	0.0203908	down	9731
chr16	57413541	57413666	diffreps_peak_7294	6.2432	125	ENST00000563383	CX3CL1	2.18958	5.71221e-07	0.000168659	down	6376
chr4	76962266	76962568	diffreps_peak_14367	3.93494	302	ENST00000503860	CXCL11	3.48352	0.000116162	0.0138186	down	6373
chr7	157408541	157409020	diffreps_peak_18926	3.04092	479	ENST00000409610	AC005481.5	51.5	0.000910082	0.0559382	down
chr1	174846741	174846743	diffreps_peak_1472	5.59982	2	NM_001035230	RABGAP1L	14.2727	2.51292e-06	0.000608545	down	9910
chr7	45743198	45743345	diffreps_peak_18086	3.44685	147	NM_021116	ADCY1	14.3673	0.000357396	0.0310184	down	107
chr1	51762941	51763780	diffreps_peak_486	3.20072	839	ENST00000262676	TTC39A	2.6749	0.000629917	0.0453058	down	22996
chr6	7566609	7566714	diffreps_peak_16512	12.5737	105	NM_004415	DSP	5.09546	2.66875e-13	1.07296e-08	down	1832
chr5	159996502	159996640	diffreps_peak_16320	4.01231	138	NM_025153	ATP10B	19.9592	9.72064e-05	0.0121009	down	23120
chr18	29866993	29867120	diffreps_peak_8612	3.93493	127	NM_022751	GAREM	2.99684	0.000116163	0.0138186	down
chr2	210288770	210289000	diffreps_peak_10971	4.89123	230	NM_001039538	MAP2	3.87247	1.28462e-05	0.00243494	down	4133
chr4	83846701	83846940	diffreps_peak_14434	4.74333	239	NM_001115007	LIN54	89.3	1.80579e-05	0.00322387	down	132660
chr2	37347101	37347282	diffreps_peak_9734	9.78041	181	NM_002759	EIF2AK2	2.10498	1.65804e-10	1.32826e-07	down	5610
chr7	92731721	92732200	diffreps_peak_18375	9.01321	479	NM_017654	SAMD9	4.55274	9.70039e-10	5.31012e-07	down	54809
chr16	50765981	50766420	diffreps_peak_7211	4.92836	439	NM_022162	NOD2	3.89783	1.17935e-05	0.00226181	down	64127
chrX	22268181	22268700	diffreps_peak_21122	3.04092	519	NM_000444	PHEX	51.5	0.000910082	0.0559382	down	5251
chr12	7187561	7188160	diffreps_peak_3990	9.63625	599	NM_001733	C1R	2.15345	2.31073e-10	1.60445e-07	down	715
chr10	43615528	43615620	diffreps_peak_2251	11.6806	92	NM_020630	RET	9.85366	2.08628e-12	2.06366e-08	down	5979
chr8	90802921	90803292	diffreps_peak_19544	11.3074	371	NM_003821	RIPK2	3.05789	4.92711e-12	3.14224e-08	down	8767
chr1	200940581	200940960	diffreps_peak_1631	3.25692	379	NM_017596	KIF21B	2.43512	0.000553458	0.041456	down	23046
chr1	149676001	149676320	diffreps_peak_1213	4.91123	319	ENST00000369173	FAM231D	3.5719	1.22678e-05	0.00234339	down	644634
chr2	210569201	210569344	diffreps_peak_11026	7.26911	143	NM_001039538	MAP2	3.88576	5.38137e-08	2.06981e-05	down	4133
chr7	138745481	138745880	diffreps_peak_18792	10.6582	399	NM_024625	ZC3HAV1	2.00565	2.19706e-11	5.80592e-08	down	56829
chr3	122418361	122418920	diffreps_peak_13290	8.66906	559	NM_017554	PARP14	2.5283	2.14262e-09	1.08308e-06	down	54625
chr19	49357263	49357344	diffreps_peak_9349	6.26486	81	NM_020904	PLEKHA4	2.6079	5.43419e-07	0.000161472	down	57664
chr14	38679421	38679800	diffreps_peak_5616	3.00446	379	NM_001049	SSTR1	4.204	0.000989784	0.0591712	down	6751
chr3	38183541	38184000	diffreps_peak_12703	9.45452	459	NM_002468	MYD88	2.27776	3.5114e-10	2.21565e-07	down	4615
chr2	210595361	210595820	diffreps_peak_11039	7.19622	459	NM_002374	MAP2	2.8808	6.3647e-08	2.40628e-05	down	4133
chr14	50760832	50760940	diffreps_peak_5661	6.54304	108	NM_024884	L2HGDH	3.32717	2.86391e-07	9.19185e-05	down	79944
chr9	32526058	32526322	diffreps_peak_20179	11.8245	264	NM_014314	DDX58	5.26601	1.49798e-12	1.7425e-08	down	23586
chr1	84765240	84765327	diffreps_peak_789	3.74924	87	ENST00000370671	SAMD13	4.07902	0.00017814	0.0189766	down	148418
chr5	133861481	133861701	diffreps_peak_16131	8.08275	220	NM_001289984	JADE2	2.73359	8.26517e-09	3.76226e-06	down	23338
chr17	78313001	78313440	diffreps_peak_8359	9.5209	439	NM_001256071	RNF213	3.70381	3.01371e-10	2.00896e-07	down	57674
chr2	20096403	20096540	diffreps_peak_9586	3.5383	137	ENST00000402414	TTC32	67.8	0.000289531	0.026878	down	130502
chr2	182386921	182387068	diffreps_peak_10717	3.42035	147	NM_000885	ITGA4	2.93164	0.000379879	0.0322734	down	3676
chr19	11488101	11488320	diffreps_peak_8986	3.31314	219	NM_000121	EPOR	62	0.000486255	0.0374259	down	2057
chr7	98790641	98790724	diffreps_peak_18438	6.25279	83	NM_001145715	KPNA7	7.62085	5.58735e-07	0.000165375	down	402569
chr3	142089326	142089462	diffreps_peak_13464	11.0352	136	NM_019001	XRN1	2.44893	9.2214e-12	4.60691e-08	down	54464
chr15	94899341	94899530	diffreps_peak_6818	5.30653	189	NM_001159644	MCTP2	94.5	4.93702e-06	0.00108443	down	55784
chr12	10658321	10658920	diffreps_peak_4038	3.50386	599	ENST00000322446	EIF2S3L	2.92166	0.000313432	0.028526	down
chr1	51766281	51766640	diffreps_peak_488	4.30941	359	ENST00000262676	TTC39A	12.1408	4.9045e-05	0.00712369	down	22996
chr15	45021621	45021750	diffreps_peak_6361	11.4558	129	ENST00000559390	TRIM69	3.01837	3.50126e-12	2.63101e-08	down	140691
chr3	137781261	137781500	diffreps_peak_13431	3.8486	239	NM_173543	DZIP1L	3.59122	0.00014171	0.0161486	down	199221
chr6	7568669	7568822	diffreps_peak_16514	11.1735	153	NM_004415	DSP	4.78071	6.70614e-12	3.74084e-08	down	1832
chr3	157821501	157821931	diffreps_peak_13595	3.79156	430	ENST00000490689	SHOX2	73.5	0.0001616	0.0175298	down	6474
chr13	76123458	76123575	diffreps_peak_5345	3.3692	117	NM_001287394	COMMD6	2.41831	0.000427371	0.0343822	down	170622
chr6	32008781	32009300	diffreps_peak_16792	5.49665	519	NM_000500	CYP21A2	6.36977	3.18678e-06	0.000747476	down	1589
chr11	33370692	33370700	diffreps_peak_3237	3.16351	8	NM_005734	HIPK3	2.07975	0.000686264	0.0468204	down	10114
chr3	122419321	122419540	diffreps_peak_13291	9.83408	219	NM_017554	PARP14	2.38274	1.46528e-10	1.19866e-07	down	54625
chr22	32937621	32937699	diffreps_peak_12242	3.49885	78	NM_003490	SYN3	64.6	0.000317069	0.0287163	down	8224
chr21	42803701	42803980	diffreps_peak_11969	10.148	279	ENST00000288383	MX1	3.57181	7.11223e-11	8.81052e-08	down	4599
chr9	140381321	140381860	diffreps_peak_20970	3.42443	539	uc004cnd.1	PNPLA7	55.1	0.000376327	0.0321036	down	375775
chr4	15841648	15841741	diffreps_peak_14049	3.06112	93	NM_001775	CD38	57.3	0.000868728	0.0548765	down	952
chr1	236413184	236413267	diffreps_peak_1875	3.14398	83	NM_019891	ERO1B	2.72095	0.000717825	0.0485804	down	56605
chr2	231335241	231335250	diffreps_peak_11195	9.44959	9	NM_001206702	SP100	2.14446	3.55145e-10	2.23936e-07	down	6672
chr22	38041371	38041517	diffreps_peak_12308	3.18625	146	NM_018957	SH3BP1	50.4	0.000651252	0.0453058	down	23616
chr9	4600801	4600809	diffreps_peak_19929	4.03386	8	NM_001039395	SPATA6L	7.25926	9.24992e-05	0.0116481	down	55064
chr18	33696636	33696742	diffreps_peak_8641	4.99746	106	NM_012319	SLC39A6	2.1103	1.00586e-05	0.00197363	down	25800
chr2	102785057	102785123	diffreps_peak_10215	4.3241	66	NM_001288706	IL1R1	3.33591	4.7413e-05	0.00693992	down	3554
chr3	36873741	36874200	diffreps_peak_12671	7.01767	459	NM_014831	TRANK1	2.73905	9.60126e-08	3.46565e-05	down	9881
chr1	169365461	169365780	diffreps_peak_1410	11.0103	319	NM_003666	BLZF1	2.24457	9.76588e-12	4.73472e-08	down	8548
chr3	172223961	172224320	diffreps_peak_13674	6.89855	359	NM_003810	TNFSF10	5.10741	1.26315e-07	4.42163e-05	down	8743
chrX	2137554	2137840	diffreps_peak_21004	3.3562	286	NM_145177	DHRSX	4.15434	0.000440354	0.035062	down	207063
chr6	138537221	138537640	diffreps_peak_17449	4.5805	419	NM_021635	PBOV1	9.43713	2.62726e-05	0.00437479	down	59351
chr11	168942	169052	diffreps_peak_2912	3.03287	110	ENST00000410108	BET1L	3.34529	0.000927117	0.056592	down	51272
chr3	39233936	39234087	diffreps_peak_12719	4.56711	151	NM_001198621	XIRP1	5.864	2.70953e-05	0.00448973	down	165904
chr11	60718921	60719257	diffreps_peak_3396	5.88145	336	NM_016582	SLC15A3	3.53269	1.31387e-06	0.000348319	down	51296
chr5	52779333	52779552	diffreps_peak_15557	11.3153	219	NM_006350	FST	2.26431	4.83825e-12	3.14224e-08	down	10468
chr10	91098581	91100320	diffreps_peak_2560	8.19469	1739	NM_001549	IFIT3	6.11419	6.38714e-09	2.96605e-06	down	3437
chr1	89726341	89726500	diffreps_peak_874	9.40962	159	NM_052942	GBP5	4.21	3.89388e-10	2.40524e-07	down	115362
chr21	43862561	43862706	diffreps_peak_12000	3.79948	145	NM_018961	UBASH3A	60.9	0.000158678	0.0173089	down	53347
chr20	3363073	3363153	diffreps_peak_11337	3.06112	80	NM_001009984	C20orf194	57.3	0.000868728	0.0548765	down	25943
chr15	90892101	90892540	diffreps_peak_6801	3.13268	439	ENST00000412799	GABARAPL3	7.14062	0.000736742	0.0491713	down	23766
chr5	169805241	169805840	diffreps_peak_16349	5.19847	599	NM_004137	KCNMB1	6.556	6.33182e-06	0.00134233	down	3779
chr3	122447154	122447200	diffreps_peak_13299	10.6141	46	NM_017554	PARP14	2.34045	2.43187e-11	5.80592e-08	down	54625
chr17	33849501	33849780	diffreps_peak_7896	4.25782	279	ENST00000361112	SLFN12L	20.9184	5.52309e-05	0.00784212	down	100506736
chr11	113679019	113679140	diffreps_peak_3789	3.40767	121	NM_020886	USP28	3.23953	0.000391139	0.0330862	down	57646
chrX	18582596	18582642	diffreps_peak_21098	4.1596	46	NM_003159	CDKL5	2.4699	6.92475e-05	0.00933344	down	6792
chr3	146246421	146246618	diffreps_peak_13515	10.0733	197	NM_021105	PLSCR1	2.79934	8.44664e-11	8.86339e-08	down	5359
chr22	36536761	36537880	diffreps_peak_12273	6.58865	1119	NM_014349	APOL3	2.02068	2.57838e-07	8.37885e-05	down	80833
chr3	49845818	49845901	diffreps_peak_12806	3.01292	83	NM_003335	UBA7	2.47889	0.000970698	0.0585071	down	7318
chr1	79115941	79116140	diffreps_peak_749	9.74841	199	NM_006417	IFI44	3.27442	1.78481e-10	1.40263e-07	down	10561
chr14	73640501	73640780	diffreps_peak_5896	3.50386	279	ENST00000394157	PSEN1	3.00795	0.000313432	0.028526	down	5663
chr21	45881601	45881840	diffreps_peak_12018	3.11998	239	ENST00000596691	LRRC3DN	3.5	0.00075861	0.0502948	down	54083
chr3	114049861	114050200	diffreps_peak_13210	4.98247	339	NM_015642	ZBTB20	2.65045	1.0412e-05	0.00203232	down	26137
chr6	7568013	7568139	diffreps_peak_16513	11.5984	126	NM_004415	DSP	3.78409	2.52095e-12	2.23627e-08	down	1832
chr9	32424546	32424640	diffreps_peak_20139	3.52869	94	NM_002197	ACO1	2.54243	0.000296013	0.0273758	down	48
chr17	46655641	46655743	diffreps_peak_8044	6.22976	102	NM_024015	HOXB4	2.57151	5.89165e-07	0.000173282	down	3214
chr8	90914095	90914220	diffreps_peak_19546	3.35228	125	NM_004337	OSGIN2	2.53957	0.000444346	0.0352997	down	734
chr7	87479195	87479260	diffreps_peak_18311	5.96844	65	NM_018843	SLC25A40	114	1.07536e-06	0.000294245	down	55972
chr2	177015121	177015580	diffreps_peak_10682	11.0239	459	ENST00000468418	HOXD3	2.1413	9.46471e-12	4.63925e-08	down	3232
chr4	169294816	169294920	diffreps_peak_15126	11.4507	104	uc021xuh.1	DDX60L	4.65876	3.54259e-12	2.65112e-08	down	91351
chr19	47940718	47940818	diffreps_peak_9311	4.20242	100	NM_015063	SLC8A2	7.20359	6.27447e-05	0.00864223	down	6543
chr12	116714234	116714380	diffreps_peak_4814	4.57957	146	ENST00000548743	MED13L	3.04167	2.63287e-05	0.00437929	down	23389
chr8	30038261	30038537	diffreps_peak_19133	4.33791	276	ENST00000520829	DCTN6	3.80573	4.59295e-05	0.00682149	down	10671
chr1	70724684	70724900	diffreps_peak_685	3.10268	216	NM_030816	ANKRD13C	9.19318	0.00078945	0.0513333	down	81573
chr6	16247072	16247160	diffreps_peak_16612	7.10426	88	NM_006877	GMPR	3.04278	7.86567e-08	2.91022e-05	down	2766
chr19	40736223	40736280	diffreps_peak_9222	3.27283	57	NM_001626	AKT2	2.10335	0.000533541	0.0402325	down	208
chr2	191829661	191830060	diffreps_peak_10796	11.2238	399	NM_014905	GLS	4.27198	5.97297e-12	3.54963e-08	down	2744
chrX	151877280	151877380	diffreps_peak_21642	3.11459	100	NM_001129826	CSAG3	56.7	0.000768094	0.0505586	down	389903
chr1	228509501	228509880	diffreps_peak_1805	3.82088	379	NM_052843	OBSCN	73.6	0.000151051	0.0169906	down	84033
chr1	146424841	146424956	diffreps_peak_1163	3.85223	115	NM_001278267	NBPF20	11.2394	0.00014053	0.016062	down	100288142
chr16	57415941	57416200	diffreps_peak_7295	11.1422	259	NM_002996	CX3CL1	2.11499	7.20718e-12	3.9716e-08	down	6376
chr15	59499721	59499940	diffreps_peak_6505	5.2145	219	NM_033195	LDHAL6B	7.44974	6.10246e-06	0.00130163	down	92483
chr13	57721621	57721835	diffreps_peak_5251	5.74566	214	NM_198441	PRR20A	5.31992	1.79614e-06	0.00045727	down	122183
chr16	57417021	57417360	diffreps_peak_7297	9.6596	339	NM_002996	CX3CL1	3.12909	2.18977e-10	1.55116e-07	down	6376
chr2	128493661	128493860	diffreps_peak_10363	4.76785	199	NM_001006623	WDR33	4.00818	1.70668e-05	0.00308908	down	55339
chr17	78319001	78319220	diffreps_peak_8360	9.9459	219	NM_001256071	RNF213	3.24985	1.13265e-10	1.08636e-07	down	57674
chr4	17578961	17579190	diffreps_peak_14080	11.3743	229	NM_015907	LAP3	2.72579	4.22372e-12	2.89843e-08	down	51056
chr4	89183481	89183800	diffreps_peak_14469	12.0802	319	NM_152542	PPM1K	3.63234	8.31457e-13	1.40965e-08	down	152926
chr3	33260361	33260707	diffreps_peak_12643	3.13279	346	NM_015551	SUSD5	58.8	0.000736562	0.0491713	down	26032
chr4	169632731	169633074	diffreps_peak_15170	3.65849	343	NM_016081	PALLD	2.44139	0.000219537	0.0219069	down	23022
chr4	152498601	152499220	diffreps_peak_15008	4.2844	619	NM_001109977	FAM160A1	4.49591	5.19517e-05	0.00746369	down	729830
chr7	92130820	92130940	diffreps_peak_18364	3.65093	120	NM_000466	PEX1	2.31078	0.000223395	0.0221906	down	5189
chr2	231409401	231410317	diffreps_peak_11212	9.53895	916	NM_001080391	SP100	2.00777	2.89103e-10	1.93784e-07	down	6672
chr4	89364201	89364249	diffreps_peak_14517	3.99304	48	NM_017912	HERC6	4.25295	0.000101616	0.0125681	down	55008
chr1	146467621	146467744	diffreps_peak_1164	3.44685	123	NM_001278267	NBPF20	14.3673	0.000357396	0.0310184	down	100288142
chr2	177016681	177016794	diffreps_peak_10683	4.10855	113	NM_014621	HOXD4	3.2209	7.78837e-05	0.0102387	down	3233
chr21	42824547	42824760	diffreps_peak_11985	9.04679	213	NM_002462	MX1	3.64037	8.97853e-10	4.95373e-07	down	4599
chr13	108922121	108922582	diffreps_peak_5462	6.3992	461	NM_006573	TNFSF13B	4.21729	3.9884e-07	0.000123686	down	10673
chrX	151928101	151928200	diffreps_peak_21643	3.11459	99	NM_001129826	CSAG3	56.7	0.000768094	0.0505586	down	389903
chr1	149285921	149286180	diffreps_peak_1200	3.90477	259	uc010pbf.2	LOC388692	2.60552	0.000124516	0.0145685	down	388692
chr9	32459368	32459512	diffreps_peak_20153	9.48465	144	NM_014314	DDX58	4.68355	3.27604e-10	2.11259e-07	down	23586
chr2	70316141	70316334	diffreps_peak_10019	7.58992	193	NM_006196	PCBP1	2.8214	2.57089e-08	1.06157e-05	down	5093
chr9	5468921	5469240	diffreps_peak_19992	9.93807	319	NM_014143	CD274	2.292	1.15327e-10	1.10045e-07	down	29126
chr13	58208201	58208400	diffreps_peak_5255	5.59649	199	NM_001040429	PCDH17	6.00538	2.53225e-06	0.000612454	down	27253
chr8	77767241	77767660	diffreps_peak_19415	3.37804	419	NM_024721	ZFHX4	64	0.000418758	0.0339739	down	79776
chr6	26409760	26409961	diffreps_peak_16715	7.49847	201	NM_007048	BTN3A1	2.11565	3.1734e-08	1.28355e-05	down	11119
chr11	122776381	122776580	diffreps_peak_3859	3.34598	199	NM_199124	C11orf63	10.7386	0.000450836	0.0356022	down	79864
chr18	55152961	55153420	diffreps_peak_8722	7.5046	459	NM_004852	ONECUT2	19.6901	3.12898e-08	1.2701e-05	down	9480
chr4	186997801	186998000	diffreps_peak_15275	7.57408	199	NM_003265	TLR3	5.8211	2.66636e-08	1.09726e-05	down	7098
chr13	43474445	43474519	diffreps_peak_5134	10.0491	74	NM_033255	EPSTI1	3.55843	8.93099e-11	9.19131e-08	down	94240
chr8	39785348	39786060	diffreps_peak_19191	8.93953	712	NM_002164	IDO1	10.3992	1.1494e-09	6.15698e-07	down	3620
chr3	20156373	20156480	diffreps_peak_12558	3.93493	107	NM_003884	KAT2B	3.24237	0.000116162	0.0138186	down	8850
chr4	17883421	17883700	diffreps_peak_14091	3.33162	279	NM_001166139	LCORL	2.61905	0.000465989	0.0364537	down	254251
chr3	48520901	48520968	diffreps_peak_12792	4.7607	67	uc011bbl.2	SHISA5	79.8	1.73501e-05	0.00312233	down	51246
chr12	56865261	56865427	diffreps_peak_4378	3.97916	166	NM_001280796	GLS2	2.40163	0.000104917	0.0128922	down	27165
chr10	17657475	17657620	diffreps_peak_2109	3.24616	145	ENST00000326961	PTPLA	2.75513	0.00056733	0.0422012	down
chr19	46812581	46812616	diffreps_peak_9299	3.18625	35	NM_022462	HIF3A	50.4	0.000651252	0.0453058	down	64344
chr2	43938601	43939140	diffreps_peak_9800	4.861	539	uc002rte.3	PLEKHH2	6.16535	1.3772e-05	0.00258483	down	130271
chr1	207867697	207868096	diffreps_peak_1692	3.70313	399	NM_175710	CR1L	12.1818	0.000198091	0.0206026	down	1379
chr15	85201721	85201802	diffreps_peak_6755	3.44685	81	NM_021077	NMB	9.91549	0.000357397	0.0310184	down	4828
chr19	44082741	44083238	diffreps_peak_9256	6.4241	497	uc010xwq.2	PINLYP	2.36096	3.76613e-07	0.000117655	down	390940
chr1	949621	949919	diffreps_peak_14	8.86944	298	NM_005101	ISG15	4.09498	1.35071e-09	7.12167e-07	down	9636
chr17	34207233	34207377	diffreps_peak_7909	8.3383	144	NM_002985	CCL5	3.33713	4.58877e-09	2.19079e-06	down	6352
chr4	153700633	153700916	diffreps_peak_15016	3.18625	283	NM_145720	TIGD4	50.4	0.000651252	0.0453058	down	201798
chr1	89474526	89474823	diffreps_peak_828	7.00644	297	uc021opp.1	GBP3	2.02363	9.85292e-08	3.54733e-05	down	2635
chr1	205277761	205277860	diffreps_peak_1666	10.9777	99	uc009xbj.1	NUAK2	2.55481	1.05272e-11	4.93465e-08	down	81788
chr1	36297412	36297532	diffreps_peak_360	5.07834	120	NM_017629	AGO4	2.09205	8.34951e-06	0.00169782	down	192670
chr8	103216728	103216840	diffreps_peak_19636	3.03287	112	NM_015713	RRM2B	3.39462	0.000927117	0.056592	down	50484
chr17	78363861	78363996	diffreps_peak_8381	10.3028	135	NM_001256071	RNF213	4.10604	4.97935e-11	7.43429e-08	down	57674
chr14	91717108	91717426	diffreps_peak_5995	3.74904	318	ENST00000554096	CTD-2547L24.3	2.30045	0.000178221	0.0189797	down
chr21	42808941	42809079	diffreps_peak_11971	9.36311	138	NM_002462	MX1	3.90626	4.33405e-10	2.63507e-07	down	4599
chr9	123232421	123232498	diffreps_peak_20778	3.13268	77	NM_018249	CDK5RAP2	6.02685	0.000736742	0.0491713	down	55755
chr1	89737001	89737280	diffreps_peak_879	4.71449	279	ENST00000443807	GBP5	75.1	1.9298e-05	0.00338251	down	115362
chr3	36874621	36874820	diffreps_peak_12673	12.2217	199	NM_014831	TRANK1	5.17099	6.00245e-13	1.31778e-08	down	9881
chr6	99282579	99282840	diffreps_peak_17207	3.20821	261	NM_005604	POU3F2	4.29044	0.000619139	0.0448908	down	5454
chr3	38408298	38408364	diffreps_peak_12704	3.0408	66	NM_005108	XYLB	7.88182	0.000910329	0.0559386	down	9942
chr17	56598103	56598460	diffreps_peak_8120	3.26264	357	NM_080415	SEPT4	3.70516	0.000546208	0.0410363	down	5414
chr12	59265936	59266140	diffreps_peak_4406	3.00837	204	NM_153377	LRIG3	3.27251	0.000980922	0.0589222	down	121227
chr8	144103661	144103828	diffreps_peak_19863	7.83883	167	ENST00000521699	LY6E	2.56956	1.44934e-08	6.31591e-06	down	4061
chr19	40900141	40900500	diffreps_peak_9226	3.44685	359	NM_020956	PRX	14.3673	0.000357396	0.0310184	down	57716
chr5	133916481	133916940	diffreps_peak_16145	6.99496	459	NM_001289984	JADE2	2.46338	1.01167e-07	3.63438e-05	down	23338
chr1	236702178	236702220	diffreps_peak_1881	10.4117	42	NM_006499	LGALS8	2.01048	3.87486e-11	6.52449e-08	down	3964
chr10	91152302	91152474	diffreps_peak_2567	6.15936	172	NM_001548	IFIT1	4.92364	6.92854e-07	0.000199708	down	3434
chr17	70119683	70120700	diffreps_peak_8251	4.69632	1017	NM_000346	SOX9	3.16387	2.01225e-05	0.0034867	down	6662
chr1	27995731	27995740	diffreps_peak_284	8.76836	9	NM_022873	IFI6	4.96315	1.70465e-09	8.79907e-07	down	2537
chr22	36635486	36635689	diffreps_peak_12288	10.5696	203	NM_030882	APOL2	2.10579	2.69377e-11	5.80592e-08	down	23780
chr13	58208561	58209245	diffreps_peak_5256	7.97318	684	NM_001040429	PCDH17	2.90696	1.06371e-08	4.74691e-06	down	27253
chr4	37903861	37904060	diffreps_peak_14151	7.75516	199	NM_015173	TBC1D1	3.64542	1.75728e-08	7.49971e-06	down	23216
chr8	11279661	11280160	diffreps_peak_18999	3.1953	499	NM_053279	FAM167A	2.60312	0.000637817	0.0453058	down	83648
chr12	23887617	23887686	diffreps_peak_4130	3.18625	69	NM_006940	SOX5	50.9	0.000651252	0.0453058	down	6660
chr15	52101161	52101500	diffreps_peak_6438	4.20742	339	NM_014548	TMOD2	76.7	6.20274e-05	0.00858621	down	29767
chr15	28599717	28599780	diffreps_peak_6201	3.38373	63	uc010uaf.1	AK302306	59.8	0.000413307	0.0339231	down
chr1	173578861	173579120	diffreps_peak_1451	10.4235	259	NM_198493	ANKRD45	170.3	3.7718e-11	6.40432e-08	down	339416
chr11	104904934	104905429	diffreps_peak_3725	7.59268	495	ENST00000527979	CASP1	3.06857	2.55459e-08	1.05532e-05	down	834
chr22	36661381	36662220	diffreps_peak_12297	9.73343	839	NM_003661	APOL1	3.04916	1.84743e-10	1.4394e-07	down	8542
chr12	113356501	113356980	diffreps_peak_4767	8.3905	479	ENST00000553152	OAS1	4.33867	4.06915e-09	1.96646e-06	down	4938
chr3	153973321	153973580	diffreps_peak_13565	4.0544	259	NM_015595	ARHGEF26	5.232	8.82272e-05	0.0111869	down	26084
chr2	37384050	37384208	diffreps_peak_9749	6.52777	158	ENST00000390013	EIF2AK2	2.40977	2.96638e-07	9.47877e-05	down	5610
chr7	81603781	81603868	diffreps_peak_18288	5.91222	87	NM_000722	CACNA2D1	2.19799	1.22399e-06	0.000327811	down	781
chr17	34199401	34199468	diffreps_peak_7902	11.5859	67	NM_002985	CCL5	3.38497	2.59479e-12	2.24316e-08	down	6352
chr1	27995761	27995857	diffreps_peak_285	10.9895	96	NM_002038	IFI6	3.30118	1.02441e-11	4.85129e-08	down	2537
chr1	205280832	205280953	diffreps_peak_1668	10.3273	121	ENST00000367157	NUAK2	2.20047	4.70638e-11	7.33996e-08	down	81788
chr4	76923241	76923480	diffreps_peak_14359	3.13279	239	NM_002416	CXCL9	58.8	0.000736562	0.0491713	down	4283
chr2	7037941	7038280	diffreps_peak_9531	7.17187	339	NM_080657	RSAD2	7.74117	6.73172e-08	2.52614e-05	down	91543
chr9	124027938	124028032	diffreps_peak_20792	3.18625	94	uc004bld.1	GSN	50.4	0.000651252	0.0453058	down	2934
chr12	105197274	105197340	diffreps_peak_4671	3.9875	66	NM_032148	SLC41A2	2.48711	0.000102921	0.0126967	down	84102
chr10	34408540	34408668	diffreps_peak_2203	4.74582	128	NM_019619	PARD3	2.91575	1.79547e-05	0.00321714	down	56288
chr17	39888188	39888370	diffreps_peak_7975	3.00446	182	NM_177977	HAP1	4.204	0.000989784	0.0591712	down	9001
chr17	6676481	6678120	diffreps_peak_7663	6.54268	1639	NM_017523	XAF1	2.69872	2.86629e-07	9.19185e-05	down	54739
chr16	57050985	57051100	diffreps_peak_7271	8.26044	115	NM_032206	NLRC5	2.51697	5.48979e-09	2.58431e-06	down	84166
chr3	37034521	37034795	diffreps_peak_12688	4.13142	274	NM_014805	EPM2AIP1	10.3359	7.38885e-05	0.00978919	down	9852
chr4	130014828	130015080	diffreps_peak_14846	3.87688	252	NM_173487	C4orf33	4.58681	0.000132777	0.0153432	down	132321
chr4	169321976	169322129	diffreps_peak_15136	7.76669	153	uc021xuh.1	DDX60L	3.93484	1.71125e-08	7.31797e-06	down	91351
chr13	43528083	43528157	diffreps_peak_5156	9.58768	74	NM_033255	EPSTI1	3.37903	2.58417e-10	1.75873e-07	down	94240
chr5	131817821	131818120	diffreps_peak_16113	11.6634	299	NM_002198	IRF1	2.94214	2.17059e-12	2.06661e-08	down	3659
chr9	5123003	5123121	diffreps_peak_19973	7.19451	118	NM_004972	JAK2	2.94675	6.38977e-08	2.41526e-05	down	3717
chr6	82455446	82455600	diffreps_peak_17132	6.24578	154	NM_017633	FAM46A	5.34534	5.67834e-07	0.00016774	down	55603
chr2	152112046	152112257	diffreps_peak_10482	4.8137	211	NM_198557	RBM43	2.37419	1.53569e-05	0.002822	down	375287
chr9	131048721	131048813	diffreps_peak_20872	3.70862	92	ENST00000419867	SWI5	6.60479	0.000195606	0.0203908	down	375757
chr9	32450461	32450700	diffreps_peak_20150	11.4345	239	NM_002197	ACO1	5.71927	3.67742e-12	2.67465e-08	down	48
chr14	90651021	90651480	diffreps_peak_5976	3.48036	459	NM_022054	KCNK13	55.7	0.000330859	0.0293279	down	56659
chr11	5655033	5655129	diffreps_peak_3038	9.9924	96	NM_021616	TRIM34	2.03227	1.01766e-10	1.00851e-07	down	53840
chr5	131805741	131806000	diffreps_peak_16111	7.57951	259	ENST00000407797	C5orf56	2.68282	2.63322e-08	1.08485e-05	down	441108
chr15	83213141	83213440	diffreps_peak_6748	7.79407	299	NM_030594	CPEB1	21.3359	1.60667e-08	6.93058e-06	down	64506
chr16	85954711	85954940	diffreps_peak_7518	3.48188	229	NM_002163	IRF8	2.11836	0.000329702	0.0293279	down	3394
chr6	17284887	17284942	diffreps_peak_16645	4.09672	55	NM_153020	RBM24	65.7	8.00343e-05	0.0103692	down	221662
chr6	165745201	165745400	diffreps_peak_17702	4.24645	199	NM_006661	PDE10A	3.86325	5.6696e-05	0.0079684	down	10846
chr7	92764781	92765304	diffreps_peak_18385	7.54105	523	NM_152703	SAMD9L	4.18386	2.87704e-08	1.17571e-05	down	219285
chr17	31324729	31324895	diffreps_peak_7850	3.18625	166	ENST00000394638	SPACA3	50.4	0.000651252	0.0453058	down	124912
chr3	182871469	182872179	diffreps_peak_13775	6.20849	710	NM_014398	LAMP3	2.36498	6.18742e-07	0.000180781	down	27074
chr19	14219081	14219202	diffreps_peak_9023	3.67559	121	NM_001304349	PRKACA	3.98729	0.000211062	0.0215654	down	5566
chr10	91166101	91166244	diffreps_peak_2573	10.4822	143	NM_001548	IFIT1	3.98354	3.29478e-11	5.92052e-08	down	3434
chr12	70297423	70297624	diffreps_peak_4493	3.8131	201	NM_182530	MYRFL	72	0.000153782	0.0171755	down	196446
chr9	33253781	33254400	diffreps_peak_20184	3.17574	619	NM_001172415	BAG1	2.4	0.000667212	0.0459406	down	573
chr2	208631541	208632400	diffreps_peak_10965	9.68839	859	NM_003468	FZD5	2.24192	2.04932e-10	1.51261e-07	down	7855
chr1	145316511	145316684	diffreps_peak_1152	11.3993	173	NM_001039703	NBPF10	2.66048	3.98769e-12	2.79986e-08	down	100132406
chr4	76942268	76942380	diffreps_peak_14360	7.14465	112	NM_001565	CXCL10	12.1096	7.1672e-08	2.6707e-05	down	3627
chr9	32502541	32502734	diffreps_peak_20171	11.0729	193	ENST00000542096	DDX58	4.87439	8.45412e-12	4.36757e-08	down	23586
chr2	7033801	7033834	diffreps_peak_9527	10.5327	33	NM_080657	RSAD2	6.5117	2.93261e-11	5.80592e-08	down	91543
chr11	57319127	57319180	diffreps_peak_3343	6.76485	53	NM_004223	UBE2L6	3.77325	1.7185e-07	5.80657e-05	down	9246
chr2	97165719	97166300	diffreps_peak_10165	8.83133	581	uc010yuo.2	NEURL3	3.35829	1.4746e-09	7.68799e-07	down	93082
chr17	78367144	78367180	diffreps_peak_8382	11.0579	36	NM_001256071	RNF213	4.29073	8.75229e-12	4.4708e-08	down	57674
chr7	158497414	158497522	diffreps_peak_18928	4.02047	108	NM_017760	NCAPG2	2.18275	9.53962e-05	0.0119344	down	54892
chr1	9429461	9429590	diffreps_peak_102	3.24728	129	NM_025106	SPSB1	2.83427	0.000565869	0.0421383	down	80176
chr1	46165501	46165862	diffreps_peak_456	3.3742	361	NM_005897	IPP	3.48866	0.000422476	0.0340232	down	3652
chr7	92774044	92774146	diffreps_peak_18389	8.99323	102	NM_152703	SAMD9L	4.52396	1.01572e-09	5.53552e-07	down	219285
chr14	68213236	68213300	diffreps_peak_5847	3.13268	64	NM_015346	ZFYVE26	5.28655	0.000736743	0.0491713	down	23503
chr19	42599437	42599480	diffreps_peak_9244	4.67049	43	NM_002698	POU2F2	3.87935	2.13554e-05	0.0036661	down	5452
chr19	51845061	51845261	diffreps_peak_9377	3.48036	200	NM_001163922	VSIG10L	56.2	0.000330859	0.0293279	down	147645
chr3	51411899	51412018	diffreps_peak_12821	3.18625	119	NM_004947	DOCK3	50.4	0.000651252	0.0453058	down	1795
chr17	78252562	78252709	diffreps_peak_8333	10.926	147	uc031ret.1	RNF213	4.4039	1.18588e-11	5.25984e-08	down	57674
chr4	187004801	187005180	diffreps_peak_15279	8.1445	379	NM_003265	TLR3	4.93688	7.16973e-09	3.2958e-06	down	7098
chr19	17513747	17513920	diffreps_peak_9066	7.43307	173	NM_004335	BST2	4.50866	3.68919e-08	1.46994e-05	down	684
chr11	4414862	4414926	diffreps_peak_2961	13.1512	64	NM_003141	TRIM21	8.71732	7.06037e-14	1.07296e-08	down	6737
chr4	169173701	169173807	diffreps_peak_15086	8.1085	106	NM_017631	DDX60	2.42993	7.78939e-09	3.56174e-06	down	55601
chr7	42018221	42018347	diffreps_peak_18061	4.97096	126	NM_000168	GLI3	2.12527	1.06916e-05	0.00207988	down	2737
chr9	32449995	32450040	diffreps_peak_20149	10.5675	45	NM_002197	ACO1	3.52977	2.70717e-11	5.80592e-08	down	48
chr2	113542101	113542800	diffreps_peak_10305	5.82773	699	NM_000575	IL1A	7.76777	1.48687e-06	0.000387486	down	3552
chr2	107074022	107074134	diffreps_peak_10241	7.01414	112	NM_001144013	RGPD3	7.93355	9.67968e-08	3.48911e-05	down	653489
chr2	152145404	152145591	diffreps_peak_10492	4.84397	187	ENST00000414946	NMI	6.42654	1.43228e-05	0.00265481	down	9111
chr19	10203781	10203928	diffreps_peak_8970	4.13531	147	NM_018381	C19orf66	2.10479	7.323e-05	0.00971682	down	55337
chr7	120906280	120906501	diffreps_peak_18644	3.18625	221	NM_024913	CPED1	50.4	0.000651252	0.0453058	down	79974
chr1	47655541	47655771	diffreps_peak_470	3.06112	230	NM_005764	PDZK1IP1	57.3	0.000868728	0.0548765	down	10158
chr12	113348861	113349040	diffreps_peak_4765	9.06048	179	NM_002534	OAS1	4.49867	8.70003e-10	4.81468e-07	down	4938
chr1	25233749	25233908	diffreps_peak_242	5.75811	159	NM_004350	RUNX3	5.51753	1.74539e-06	0.000446101	down	864
chr19	47933501	47933722	diffreps_peak_9309	4.09672	221	NM_015063	SLC8A2	65.7	8.00343e-05	0.0103692	down	6543
chr1	47079041	47079500	diffreps_peak_466	5.18892	459	ENST00000371940	MOB3C	2.68908	6.47266e-06	0.00136799	down	148932
chr17	7765541	7765600	diffreps_peak_7684	4.48286	59	NM_144607	CYB5D1	5.98964	3.28955e-05	0.00524052	down	124637
chr7	138763849	138763920	diffreps_peak_18802	6.27747	71	ENST00000460845	ZC3HAV1	2.78289	5.27873e-07	0.000158067	down	56829
chr1	119426061	119426880	diffreps_peak_1076	11.957	819	NM_152380	TBX15	3.91384	1.10406e-12	1.63818e-08	down	6913
chr1	45956523	45956680	diffreps_peak_454	4.37305	157	NM_007170	TESK2	4.42344	4.23592e-05	0.00640213	down	10420
chr6	152652081	152652520	diffreps_peak_17598	10.9547	439	NM_033071	SYNE1	2.4173	1.1099e-11	5.04588e-08	down	23345
chr2	191864351	191864430	diffreps_peak_10807	8.53812	79	NM_007315	STAT1	3.71389	2.89654e-09	1.43096e-06	down	6772
chr1	205271186	205271420	diffreps_peak_1664	7.57639	234	ENST00000367157	NUAK2	2.73737	2.65222e-08	1.09169e-05	down	81788
chr15	45782925	45783079	diffreps_peak_6389	6.92006	154	NM_013309	SLC30A4	8.16228	1.20211e-07	4.2316e-05	down	7782
chr15	49280672	49280818	diffreps_peak_6422	4.09672	146	ENST00000561428	SECISBP2L	65.1	8.00343e-05	0.0103692	down	9728
chr17	7484801	7485000	diffreps_peak_7679	12.6009	199	NM_001251	CD68	4.52042	2.50645e-13	1.07296e-08	down	968
chr9	5462833	5463120	diffreps_peak_19989	10.0209	287	NM_014143	CD274	2.00622	9.52968e-11	9.64909e-08	down	29126
chr5	52778861	52778901	diffreps_peak_15556	5.78024	40	NM_006350	FST	2.01574	1.65865e-06	0.000426689	down	10468
chr6	125403594	125403709	diffreps_peak_17342	4.76968	115	ENST00000359704	RNF217	4.14656	1.69951e-05	0.00307702	down	154214
chr7	92730781	92731200	diffreps_peak_18374	9.26738	419	NM_017654	SAMD9	4.18217	5.40286e-10	3.18687e-07	down	54809
chr18	60232234	60232329	diffreps_peak_8784	10.7411	95	NM_017742	ZCCHC2	2.12483	1.81499e-11	5.80592e-08	down	54877
chr19	37882541	37882980	diffreps_peak_9195	3.08595	439	NM_032453	ZNF527	2.54861	0.000820444	0.0529598	down	84503
chr1	89528921	89528936	diffreps_peak_840	3.94911	15	NM_002053	GBP1	2.54904	0.000112433	0.0135305	down	2633
chr4	143191815	143191927	diffreps_peak_14949	3.83155	112	NM_003866	INPP4B	3.18386	0.000147383	0.0166439	down	8821
chr7	91936672	91936900	diffreps_peak_18346	9.12861	228	NM_019004	ANKIB1	2.06436	7.43683e-10	4.21831e-07	down	54467
chr2	210557348	210557860	diffreps_peak_11021	10.9011	512	NM_002374	MAP2	3.0942	1.25578e-11	5.42602e-08	down	4133
chr13	58205788	58206320	diffreps_peak_5253	6.99059	532	NM_001040429	PCDH17	2.98387	1.0219e-07	3.66388e-05	down	27253
chr2	175938061	175938300	diffreps_peak_10675	5.18598	239	NM_001880	ATF2	2.58345	6.51658e-06	0.00137631	down	1386
chr14	100840316	100840401	diffreps_peak_6067	7.03229	85	ENST00000556295	WARS	2.00902	9.2834e-08	3.36628e-05	down	7453
chr17	26902438	26902580	diffreps_peak_7794	3.85983	142	ENST00000460201	ALDOC	74	0.000138094	0.0158458	down	230
chr2	108925521	108926040	diffreps_peak_10251	3.18625	519	NM_001056	SULT1C2	50.4	0.000651252	0.0453058	down	6819
chr2	152132067	152132378	diffreps_peak_10484	7.27463	311	uc010zbx.1	NMI	2.63302	5.31332e-08	2.04883e-05	down	9111
chr3	172223297	172223480	diffreps_peak_13673	3.10421	183	NM_003810	TNFSF10	6.91275	0.000786669	0.0513333	down	8743
chr11	116618885	116618940	diffreps_peak_3812	3.78258	55	NM_032725	BUD13	2.91847	0.000164974	0.0178469	down	84811
chr1	206664481	206664760	diffreps_peak_1682	4.50666	279	ENST00000367119	C1orf147	14.0227	3.11415e-05	0.00502627	down	574431
chr17	78346941	78346965	diffreps_peak_8374	11.0078	24	NM_001256071	RNF213	2.85739	9.82164e-12	4.73758e-08	down	57674
chr1	27950361	27950573	diffreps_peak_275	6.40015	212	ENST00000374004	FGR	3.05362	3.9797e-07	0.000123437	down	2268
chr9	21967861	21968120	diffreps_peak_20102	3.50737	259	NM_000077	CDKN2A	2.47529	0.000310905	0.0283513	down	1029
chr22	39441432	39442100	diffreps_peak_12329	7.00678	668	uc011aog.1	APOBEC3F	2.22548	9.84503e-08	3.54519e-05	down	200316
chr6	7579507	7581802	diffreps_peak_16524	7.3947	2295	NM_004415	DSP	3.91613	4.02992e-08	1.59175e-05	down	1832
chr14	81606022	81606211	diffreps_peak_5958	3.06112	189	NM_000369	TSHR	57.3	0.000868728	0.0548765	down	7253
chr10	21806821	21807120	diffreps_peak_2128	3.52675	299	NM_207371	SKIDA1	67.3	0.000297339	0.0273758	down	387640
chr15	83349223	83349507	diffreps_peak_6749	3.18625	284	NM_004644	AP3B2	50.9	0.000651252	0.0453058	down	8120
chr17	54972703	54972800	diffreps_peak_8101	11.3134	97	NM_005082	TRIM25	2.23661	4.85996e-12	3.14224e-08	down	7706
chr17	33757489	33757500	diffreps_peak_7871	3.18432	11	ENST00000394562	SLFN12	2.5466	0.000654157	0.0454554	down	55106
chr1	31653481	31653680	diffreps_peak_308	5.08233	199	NM_024522	NKAIN1	10.2685	8.27315e-06	0.00168642	down	79570
chr1	51763861	51764740	diffreps_peak_487	3.05218	879	ENST00000262676	TTC39A	2.90115	0.00088679	0.0557137	down	22996
chr2	210555326	210555560	diffreps_peak_11020	5.86108	234	ENST00000445941	MAP2	4.1157	1.37697e-06	0.000362481	down	4133
chr2	88094941	88095102	diffreps_peak_10127	7.89789	161	NM_001024457	RGPD1	10.809	1.26504e-08	5.57559e-06	down	400966
chr9	113006091	113006340	diffreps_peak_20719	5.61774	249	NM_003329	TXN	3.17626	2.41133e-06	0.000588512	down	7295
chr3	142090080	142090170	diffreps_peak_13465	11.2117	90	NM_019001	XRN1	2.67155	6.14124e-12	3.57945e-08	down	54464
chr1	89573241	89573600	diffreps_peak_847	3.83156	359	NM_004120	GBP2	3.81839	0.000147382	0.0166439	down	2634
chr12	113410861	113411055	diffreps_peak_4776	7.18284	194	NM_006187	OAS3	3.19536	6.56388e-08	2.46876e-05	down	4940
chr2	40339221	40339720	diffreps_peak_9767	3.42443	499	ENST00000406785	SLC8A1	55.1	0.000376327	0.0321036	down	6546
chr2	191850344	191850386	diffreps_peak_10801	11.1112	42	NM_007315	STAT1	3.65197	7.74018e-12	4.15208e-08	down	6772
chr5	72332969	72333042	diffreps_peak_15720	4.31347	73	NM_138782	FCHO2	2.32678	4.8588e-05	0.00708447	down	115548
chr2	152138461	152138557	diffreps_peak_10487	8.29558	96	NM_004688	NMI	2.11553	5.06315e-09	2.399e-06	down	9111
chr15	80886441	80886820	diffreps_peak_6704	3.75981	379	NM_014862	ARNT2	72.9	0.000173855	0.0186087	down	9915
chr2	231074645	231074723	diffreps_peak_11175	7.78825	78	NM_004509	SP110	2.99725	1.62838e-08	7.00215e-06	down	3431
chr6	14137001	14137148	diffreps_peak_16587	4.28903	147	NM_004233	CD83	8.99242	5.14004e-05	0.00740958	down	9308
chr11	309141	309410	diffreps_peak_2914	7.76663	269	NM_006435	IFITM2	2.08159	1.71148e-08	7.31797e-06	down	10581
chr11	77166925	77166982	diffreps_peak_3572	3.16368	57	ENST00000524847	PAK1	10.1477	0.000685991	0.0468062	down	5058
chr5	142602641	142602840	diffreps_peak_16214	3.31793	199	NM_015071	ARHGAP26	2.02931	0.000480922	0.0373089	down	23092
chr8	110254741	110254940	diffreps_peak_19714	5.85518	199	NM_032869	NUDCD1	2.00228	1.39578e-06	0.000366797	down	84955
chr6	32827181	32827500	diffreps_peak_16811	10.9595	319	NM_002800	PSMB9	3.67181	1.09778e-11	5.01587e-08	down	5698
chr5	49962207	49962296	diffreps_peak_15541	3.18625	89	ENST00000502524	PARP8	50.4	0.000651252	0.0453058	down	79668
chr2	39570528	39570540	diffreps_peak_9761	3.99147	12	NM_003618	MAP4K3	2.10471	0.000101985	0.0126043	down	8491
chr3	108409981	108410234	diffreps_peak_13184	4.43918	253	ENST00000463306	DZIP3	3.08567	3.63767e-05	0.00569784	down	9666
chr5	31983621	31983762	diffreps_peak_15431	5.15886	141	NM_178140	PDZD2	2.33459	6.9365e-06	0.00145123	down	23037
chr14	94582861	94583036	diffreps_peak_6022	9.23693	175	NM_005532	IFI27	2.25839	5.79522e-10	3.39081e-07	down	3429
chr17	34538321	34538619	diffreps_peak_7914	4.45988	298	NM_207007	CCL4L1	5.03537	3.46833e-05	0.00546501	down	388372
chr17	25973572	25973614	diffreps_peak_7784	8.47597	42	NM_002308	LGALS9	6.3283	3.34219e-09	1.63733e-06	down	3965
chr2	37332283	37332780	diffreps_peak_9731	10.0339	497	NM_002759	EIF2AK2	2.0499	9.24819e-11	9.42705e-08	down	5610
chr11	612552	612720	diffreps_peak_2932	10.5334	168	ENST00000525445	IRF7	2.21455	2.92834e-11	5.80592e-08	down	3665
chr21	42817374	42817497	diffreps_peak_11978	9.13694	123	NM_002462	MX1	3.52442	7.29554e-10	4.14593e-07	down	4599
chr3	122399671	122399917	diffreps_peak_13281	7.58049	246	NM_017554	PARP14	2.06756	2.62731e-08	1.08283e-05	down	54625
chrX	77223941	77224740	diffreps_peak_21394	3.22411	799	NM_001029891	PGAM4	2.05565	0.00059689	0.0435049	down	441531
chr5	38555106	38555167	diffreps_peak_15490	8.10251	61	ENST00000506990	LIFR	12.9773	7.89745e-09	3.60662e-06	down	3977
chr15	96904561	96904900	diffreps_peak_6835	3.2065	339	ENST00000600790	AC087477.1	2.11619	0.000621587	0.0449466	down
chr20	47863721	47865060	diffreps_peak_11661	9.22798	1339	NM_021035	ZNFX1	2.06013	5.91587e-10	3.45351e-07	down	57169
chr1	28212381	28213196	diffreps_peak_290	10.9944	815	NM_004848	THEMIS2	2.68554	1.01286e-11	4.82172e-08	down	9473
chr2	177017821	177017949	diffreps_peak_10684	3.21005	128	NM_014621	HOXD4	2.73019	0.00061653	0.0447248	down	3233
chr11	128081	128520	diffreps_peak_2909	4.09672	439	uc001lnw.3	LOC100133161	65.1	8.00343e-05	0.0103692	down
chr7	92775201	92775353	diffreps_peak_18390	10.729	152	NM_152703	SAMD9L	3.77159	1.86647e-11	5.80592e-08	down	219285
chr2	163174364	163174600	diffreps_peak_10579	10.1549	236	NM_022168	IFIH1	3.67374	6.99948e-11	8.81052e-08	down	64135
chr6	37665301	37665766	diffreps_peak_16898	4.47871	465	NM_153487	MDGA1	2.02817	3.32116e-05	0.0052784	down	266727
chr2	152470881	152471101	diffreps_peak_10497	5.52603	220	NM_004543	NEB	3.91667	2.97834e-06	0.000704463	down	4703
chr16	53728741	53728980	diffreps_peak_7226	3.48036	239	ENST00000568653	RPGRIP1L	55.7	0.000330859	0.0293279	down	23322
chr2	26538389	26538460	diffreps_peak_9641	5.1306	71	NM_001145168	ADGRF3	14.6818	7.4029e-06	0.00153171	down	165082
chr4	113359639	113359802	diffreps_peak_14696	4.0229	163	NM_025144	ALPK1	3.19444	9.48628e-05	0.0118799	down	80216
chr17	34432781	34433014	diffreps_peak_7913	3.10268	233	NM_002984	CCL4	9.25	0.00078945	0.0513333	down	6351
chr11	57334761	57334799	diffreps_peak_3348	7.24059	38	ENST00000527022	UBE2L6	3.29478	5.74665e-08	2.19775e-05	down	9246
chr2	163136505	163136622	diffreps_peak_10560	8.5592	117	NM_022168	IFIH1	3.94972	2.75929e-09	1.36911e-06	down	64135
chr2	163128735	163128840	diffreps_peak_10557	7.81169	105	NM_022168	IFIH1	4.74012	1.5428e-08	6.68794e-06	down	64135
chr17	79269341	79269347	diffreps_peak_8402	3.42035	6	ENST00000539748	SLC38A10	3.05601	0.000379879	0.0322734	down	124565
chr1	24790841	24791260	diffreps_peak_234	4.33273	419	ENST00000432012	NIPAL3	71.5	4.64806e-05	0.00684526	down	57185
chr10	6008107	6008200	diffreps_peak_2017	7.77725	93	NM_002189	IL15RA	2.41052	1.67014e-08	7.16065e-06	down	3601
chr4	169317161	169317278	diffreps_peak_15135	9.31013	117	ENST00000505890	DDX60L	3.95618	4.89635e-10	2.93088e-07	down	91351
chr20	13280081	13280560	diffreps_peak_11410	3.16368	479	NM_080826	ISM1	10.1477	0.000685991	0.0468062	down	140862
chr18	60792481	60792840	diffreps_peak_8788	3.70862	359	NM_000633	BCL2	6.60479	0.000195606	0.0203908	down	596
chr19	51307861	51308110	diffreps_peak_9375	4.17631	249	NM_199249	C19orf48	9.11818	6.66328e-05	0.00905423	down	84798
chr17	25976281	25976586	diffreps_peak_7786	8.88476	305	NM_002308	LGALS9	4.41293	1.30387e-09	6.89474e-07	down	3965
chr22	36060681	36061260	diffreps_peak_12263	10.9915	579	NM_030641	APOL6	3.7063	1.01987e-11	4.84238e-08	down	80830
chr6	131571298	131571520	diffreps_peak_17391	3.31314	222	NM_004842	AKAP7	62	0.000486255	0.0374259	down	9465
chr16	77775561	77776020	diffreps_peak_7445	3.24616	459	NM_001105663	NUDT7	2.85948	0.000567329	0.0422012	down	283927
chr18	60212034	60212106	diffreps_peak_8781	8.06471	72	NM_017742	ZCCHC2	2.54564	8.6156e-09	3.91003e-06	down	54877
chr19	18288658	18288934	diffreps_peak_9083	9.51822	276	NM_006332	IFI30	3.24175	3.03234e-10	2.01709e-07	down	10437
chr8	54755861	54755871	diffreps_peak_19238	3.18625	10	NM_015941	ATP6V1H	50.4	0.000651252	0.0453058	down	51606
chr1	89477429	89477660	diffreps_peak_830	8.15435	231	NM_018284	GBP3	2.27983	7.00896e-09	3.22843e-06	down	2635
chr10	25271481	25271780	diffreps_peak_2151	4.7607	299	NM_145010	ENKUR	79.8	1.73501e-05	0.00312233	down	219670
chrX	347102	347400	diffreps_peak_20978	6.30548	298	NM_013239	PPP2R3B	5.59248	4.94899e-07	0.000149423	down	28227
chr2	210596861	210597180	diffreps_peak_11040	11.9096	319	NM_002374	MAP2	3.40775	1.23142e-12	1.69412e-08	down	4133
chr4	143159016	143159164	diffreps_peak_14948	3.32549	148	NM_003866	INPP4B	3.24018	0.000472613	0.0368483	down	8821
chr19	50387521	50387626	diffreps_peak_9368	10.3017	105	NM_024682	TBC1D17	2.14514	4.99179e-11	7.44064e-08	down	79735
chr12	9850141	9850480	diffreps_peak_4023	6.42597	339	NM_013269	CLEC2D	3.23089	3.75e-07	0.000117212	down	29121
chr2	32188240	32188367	diffreps_peak_9694	3.45209	127	ENST00000379383	MEMO1	2.83244	0.00035311	0.0308406	down	7795
chr13	103399841	103400280	diffreps_peak_5448	6.2677	439	NM_001146197	CCDC168	99.8	5.39887e-07	0.000160563	down	643677
chr22	36629198	36629287	diffreps_peak_12285	11	89	NM_030882	APOL2	2.50955	1.00008e-11	4.77706e-08	down	23780
chr17	48275092	48275146	diffreps_peak_8070	3.63525	54	NM_000088	COL1A1	10.2727	0.000231606	0.0226635	down	1277
chr3	122288261	122289460	diffreps_peak_13277	8.95689	1199	uc021xdb.1	DTX3L	2.2573	1.10435e-09	5.94865e-07	down	151636
chr2	102413695	102413760	diffreps_peak_10210	3.47279	65	uc010yvz.2	MAP4K4	2.55969	0.000336677	0.0297613	down	9448
chr4	169139541	169140220	diffreps_peak_15078	8.41171	679	uc003iro.3	DDX60	2.69096	3.87513e-09	1.87868e-06	down	55601
chr4	89410316	89410420	diffreps_peak_14532	12.0333	104	NM_016323	HERC5	4.24651	9.26098e-13	1.4736e-08	down	51191
chr6	3432327	3432420	diffreps_peak_16475	3.5383	93	NM_021945	SLC22A23	67.8	0.000289531	0.026878	down	63027
chr6	36355361	36355560	diffreps_peak_16867	3.49125	199	NM_016135	ETV7	6.66019	0.000322665	0.0291315	down	51513
chr12	121476701	121477045	diffreps_peak_4866	8.40802	344	NM_003733	OASL	5.86111	3.90827e-09	1.89223e-06	down	8638
chr9	95148482	95148578	diffreps_peak_20552	4.01536	96	NM_014057	OGN	16.5102	9.65249e-05	0.0120268	down	4969
chr2	37334361	37334538	diffreps_peak_9732	6.72022	177	NM_002759	EIF2AK2	2.06536	1.90448e-07	6.38164e-05	down	5610
chr6	152749339	152749527	diffreps_peak_17602	4.52079	188	NM_033071	SYNE1	7.93204	3.01444e-05	0.00488702	down	23345
chr2	55900027	55900214	diffreps_peak_9895	8.62248	187	NM_033109	PNPT1	2.35748	2.38515e-09	1.19619e-06	down	87178
chr3	176804752	176804829	diffreps_peak_13739	3.13268	77	ENST00000431674	TBL1XR1	6.10067	0.000736742	0.0491713	down	79718
chr20	10415950	10416101	diffreps_peak_11397	3.77713	151	NM_001009608	SLX4IP	2.53481	0.000167058	0.0180423	down	128710
chr4	89345011	89345125	diffreps_peak_14509	11.2789	114	NM_017912	HERC6	4.36124	5.26158e-12	3.27679e-08	down	55008
chr10	32128564	32128639	diffreps_peak_2186	3.56869	75	NM_018287	ARHGAP12	2.00625	0.000269965	0.0255626	down	94134
chr10	101379801	101380221	diffreps_peak_2691	10.6767	420	NM_031212	SLC25A28	2.17694	2.10531e-11	5.80592e-08	down	81894
chr12	66698510	66698920	diffreps_peak_4462	7.62497	410	NM_033647	HELB	2.76583	2.37153e-08	9.87097e-06	down	92797
chr2	165349641	165349692	diffreps_peak_10597	6.18536	51	NM_004490	GRB14	122.5	6.52589e-07	0.000189514	down	2888
chr10	91162821	91163500	diffreps_peak_2572	6.67566	679	NM_001548	IFIT1	7.35595	2.11027e-07	6.99521e-05	down	3434
chr22	44639556	44639880	diffreps_peak_12392	3.18625	324	NM_001099294	KIAA1644	50.4	0.000651252	0.0453058	down	85352
chr5	133912457	133912660	diffreps_peak_16144	10.6363	203	uc003kzl.2	PHF15	2.12212	2.31045e-11	5.80592e-08	down
chr14	24768786	24769039	diffreps_peak_5539	5.03228	253	NM_001136050	DHRS1	80.4	9.28362e-06	0.0018487	down	115817
chr21	37431681	37432220	diffreps_peak_11896	4.12741	539	ENST00000399215	SETD4	5.11765	7.4574e-05	0.00987282	down	54093
chr4	89189892	89190058	diffreps_peak_14474	12.1689	166	NM_152542	PPM1K	2.97239	6.77827e-13	1.33982e-08	down	152926
chr19	19249234	19249310	diffreps_peak_9105	3.18625	76	NM_017814	TMEM161A	50.9	0.000651252	0.0453058	down	54929
chr2	210557881	210558620	diffreps_peak_11022	6.98697	739	NM_002374	MAP2	2.8496	1.03045e-07	3.69166e-05	down	4133
chr10	91143241	91144060	diffreps_peak_2566	3.81122	819	NM_001010987	IFIT1B	6.32701	0.000154448	0.0172088	down	439996
chr17	36485901	36486280	diffreps_peak_7946	3.18625	379	ENST00000342292	GPR179	50.4	0.000651252	0.0453058	down	440435
chr22	36057401	36057880	diffreps_peak_12262	10.598	479	NM_030641	APOL6	3.33256	2.52331e-11	5.80592e-08	down	80830
chr9	100862361	100862446	diffreps_peak_20644	6.20863	85	NM_014788	TRIM14	2.25961	6.18541e-07	0.000180781	down	9830
chr13	43493435	43493468	diffreps_peak_5140	12.468	33	NM_001002264	EPSTI1	4.4305	3.40421e-13	1.10546e-08	down	94240
chr4	81207478	81208340	diffreps_peak_14416	9.37928	862	NM_004464	FGF5	2.16515	4.17563e-10	2.54945e-07	down	2250
chr1	52212381	52212429	diffreps_peak_496	3.02774	48	NM_024586	OSBPL9	2.12492	0.000938129	0.0570591	down	114883
chr22	36537901	36538106	diffreps_peak_12274	10.5046	205	NM_014349	APOL3	2.18029	3.12884e-11	5.80592e-08	down	80833
chr10	114181704	114181793	diffreps_peak_2777	5.9892	89	NM_016234	ACSL5	3.44403	1.02518e-06	0.000281915	down	51703
chr12	69964121	69964297	diffreps_peak_4490	3.2839	176	NM_006654	FRS2	2.26282	0.000520118	0.0395897	down	10818
chr17	48755521	48755580	diffreps_peak_8072	3.50955	59	NM_003786	ABCC3	5.78509	0.000309353	0.0282551	down	8714
chr2	231077475	231077742	diffreps_peak_11177	9.53414	267	NM_004509	SP110	3.21213	2.92322e-10	1.95653e-07	down	3431
chr11	59620361	59620509	diffreps_peak_3380	3.49067	148	NM_001062	TCN1	7.39394	0.000323092	0.02916	down	6947
chr11	57367336	57367760	diffreps_peak_3351	5.50726	424	ENST00000378323	SERPING1	107.2	3.10987e-06	0.000731606	down	710
chr17	78367821	78368100	diffreps_peak_8383	6.5693	279	NM_001256071	RNF213	3.40708	2.6959e-07	8.69991e-05	down	57674
chr12	113357201	113357400	diffreps_peak_4768	10.3281	199	NM_016816	OAS1	3.71536	4.69769e-11	7.33996e-08	down	4938
chr17	78237372	78237577	diffreps_peak_8323	10.1651	205	NM_020954	RNF213	3.77621	6.83782e-11	8.70161e-08	down	57674
chr19	13317441	13318580	diffreps_peak_9011	8.02114	1139	NM_000068	CACNA1A	5.33781	9.52493e-09	4.27893e-06	down	773
chr16	57038481	57038495	diffreps_peak_7267	8.86609	14	ENST00000538059	NLRC5	7.64329	1.36115e-09	7.16278e-07	down	84166
chrY	2087554	2087800	diffreps_peak_21706	3.25252	246	NM_145177	DHRSX	3.85209	0.000559094	0.0417063	down	207063
chr5	39202061	39202500	diffreps_peak_15509	3.04092	439	NM_001465	FYB	51.5	0.000910082	0.0559382	down	2533
chr4	89408241	89408330	diffreps_peak_14531	9.22786	89	NM_016323	HERC5	3.51717	5.91758e-10	3.45351e-07	down	51191
chr17	41158861	41158985	diffreps_peak_7992	10.7469	124	NM_005533	IFI35	4.19011	1.79097e-11	5.80592e-08	down	3430
chr6	35218841	35219080	diffreps_peak_16840	5.54043	239	NM_152753	SCUBE3	10.3561	2.88117e-06	0.000684355	down	222663
chr1	36915858	36916086	diffreps_peak_371	4.30941	228	NM_145047	OSCP1	12.0563	4.9045e-05	0.00712369	down	127700
chr15	33026841	33026870	diffreps_peak_6236	3.37804	29	NM_013372	GREM1	64	0.000418758	0.0339739	down	26585
chr2	210543295	210543409	diffreps_peak_11016	9.18367	114	NM_002374	MAP2	3.69948	6.55129e-10	3.77608e-07	down	4133
chr9	5072491	5072626	diffreps_peak_19959	7.36769	135	NM_004972	JAK2	4.68293	4.28856e-08	1.68529e-05	down	3717
chr3	157814881	157816109	diffreps_peak_13594	7.79229	1228	NM_003030	SHOX2	4.5307	1.61329e-08	6.94948e-06	down	6474
chr10	91066581	91067460	diffreps_peak_2552	6.61338	879	NM_001547	IFIT2	11.2294	2.43565e-07	7.96627e-05	down	3433
chr4	169176861	169177020	diffreps_peak_15087	8.12669	159	NM_017631	DDX60	3.05502	7.46974e-09	3.42333e-06	down	55601
chr1	173628241	173628440	diffreps_peak_1456	3.97499	199	NM_198493	ANKRD45	8.25	0.000105929	0.0129711	down	339416
chr2	102781233	102781240	diffreps_peak_10214	3.0549	7	NM_001288706	IL1R1	2.40749	0.00088125	0.0554345	down	3554
chr6	36322201	36322464	diffreps_peak_16857	3.8458	263	NM_001207035	ETV7	2.52898	0.000142626	0.0162347	down	51513
chrX	48769101	48769235	diffreps_peak_21262	3.87329	134	NM_005660	SLC35A2	3.4251	0.00013388	0.01545	down	7355
chr10	35495822	35495979	diffreps_peak_2217	6.39725	157	NM_181571	CREM	2.51413	4.00633e-07	0.000124157	down	1390
chr7	156433440	156433698	diffreps_peak_18920	4.88448	258	NM_001184996	RNF32	19.6327	1.30474e-05	0.00246463	down	140545
chr4	89381245	89381322	diffreps_peak_14521	7.80812	77	NM_016323	HERC5	5.21798	1.55554e-08	6.73675e-06	down	51191
chr1	161695610	161695877	diffreps_peak_1355	3.44685	267	NM_001002901	FCRLB	14.3673	0.000357396	0.0310184	down	127943
chr6	36336705	36336800	diffreps_peak_16861	10.8346	95	NM_016135	ETV7	3.82207	1.46351e-11	5.80592e-08	down	51513
chr1	45923361	45923543	diffreps_peak_452	5.89329	182	NM_007170	TESK2	3.44114	1.27854e-06	0.000340215	down	10420
chr1	31654081	31654520	diffreps_peak_309	7.79045	439	NM_024522	NKAIN1	18.7864	1.62014e-08	6.97168e-06	down	79570
chr3	36874321	36874520	diffreps_peak_12672	6.68882	199	NM_014831	TRANK1	3.14379	2.04729e-07	6.80251e-05	down	9881
chr13	43500471	43500565	diffreps_peak_5142	9.9272	94	NM_033255	EPSTI1	3.74985	1.1825e-10	1.11699e-07	down	94240
chr6	35996865	35996937	diffreps_peak_16851	3.42035	72	ENST00000472333	MAPK14	2.95866	0.00037988	0.0322734	down	1432
chr10	47908063	47908135	diffreps_peak_2289	4.70166	72	ENST00000355876	FAM21B	2.15529	1.98766e-05	0.00345383	down
chr5	38556435	38556748	diffreps_peak_15491	5.87541	313	NM_001127671	LIFR	2.77338	1.33226e-06	0.00035255	down	3977
chr15	28802141	28802207	diffreps_peak_6202	3.67568	66	uc001zby.2	GOLGA6L1	69.3	0.000211018	0.0215654	down	283767
chr11	59480301	59480820	diffreps_peak_3377	3.79948	519	ENST00000307552	OR10V1	60.9	0.000158678	0.0173089	down	390201
chr2	163167321	163167443	diffreps_peak_10572	10.3075	122	NM_022168	IFIH1	4.14316	4.9261e-11	7.42261e-08	down	64135
chr11	63305867	63305886	diffreps_peak_3432	4.41531	19	ENST00000354445	RARRES3	70.4	3.84314e-05	0.00590518	down	5920
chr2	218604209	218604298	diffreps_peak_11082	3.58518	89	ENST00000423123	DIRC3	18	0.000259908	0.0248947	down	729582
chr2	231072705	231072774	diffreps_peak_11173	8.03391	69	NM_004509	SP110	3.08202	9.24892e-09	4.16936e-06	down	3431
chr22	25756161	25756500	diffreps_peak_12157	3.10268	339	NM_182492	LRP5L	7.30909	0.00078945	0.0513333	down	91355
chrX	119754861	119755016	diffreps_peak_21535	3.70046	155	NM_014060	MCTS1	2.66254	0.000199314	0.0206691	down	28985
chr2	163144781	163144865	diffreps_peak_10562	10.8279	84	NM_022168	IFIH1	2.972	1.48625e-11	5.80592e-08	down	64135
chr19	16268019	16268300	diffreps_peak_9034	6.91755	281	ENST00000588246	HSH2D	26.8163	1.20907e-07	4.2495e-05	down	84941
chr17	73178541	73178658	diffreps_peak_8267	3.17476	117	ENST00000578238	SUMO2	13.5102	0.000668707	0.0459406	down	6613
chr17	38174041	38174066	diffreps_peak_7966	3.46004	25	NM_000759	CSF3	2.28336	0.000346707	0.0304129	down	1440
chr6	7576581	7576689	diffreps_peak_16520	12.8578	108	NM_004415	DSP	6.30037	1.38736e-13	1.07296e-08	down	1832
chr6	7563968	7564019	diffreps_peak_16510	4.89955	51	NM_004415	DSP	3.35721	1.26023e-05	0.00239796	down	1832
chr7	91924202	91924380	diffreps_peak_18344	10.2783	178	NM_019004	ANKIB1	2.1336	5.2684e-11	7.5736e-08	down	54467
chr17	78293201	78293580	diffreps_peak_8355	7.61313	379	NM_020954	RNF213	3.55878	2.43706e-08	1.01139e-05	down	57674
chr2	108499127	108499329	diffreps_peak_10247	7.35041	202	NM_182588	RGPD4	7.05076	4.46258e-08	1.74818e-05	down	285190
chr8	144102299	144102400	diffreps_peak_19862	8.0821	101	NM_002346	LY6E	2.78377	8.2776e-09	3.76698e-06	down	4061
chr1	220323381	220323580	diffreps_peak_1753	3.20072	199	NM_012414	RAB3GAP2	2.66667	0.000629917	0.0453058	down	25782
chr14	23990063	23990440	diffreps_peak_5534	6.86357	377	NM_033400	ZFHX2	2.72919	1.36907e-07	4.74131e-05	down	85446
chr1	89646830	89647000	diffreps_peak_853	11.7283	170	NM_052941	GBP4	6.68983	1.86954e-12	1.93169e-08	down	115361
chr2	40655612	40655820	diffreps_peak_9781	4.00743	208	NM_021097	SLC8A1	2.21778	9.83026e-05	0.0122173	down	6546
chr9	32444341	32445040	diffreps_peak_20145	9.73759	699	uc003zqz.1	AX747756	4.63499	1.82981e-10	1.42874e-07	down
chr12	9905721	9906120	diffreps_peak_4027	10.7633	399	NM_001781	CD69	2.0627	1.72457e-11	5.80592e-08	down	969
chr1	118429198	118429275	diffreps_peak_1072	3.84724	77	NM_017686	GDAP2	2.25491	0.000142155	0.0161922	down	54834
chr7	151075441	151075548	diffreps_peak_18890	3.0118	107	NM_016118	NUB1	2.10801	0.000973196	0.0586227	down	51667
chr12	113369682	113369990	diffreps_peak_4771	3.20507	308	ENST00000551241	OAS1	3.68644	0.000623637	0.0450804	down	4938
chr1	79109721	79110100	diffreps_peak_746	9.83664	379	uc010orq.2	IFI44L	3.65674	1.45668e-10	1.1927e-07	down	10964
chr1	89655720	89655860	diffreps_peak_858	8.33772	140	NM_052941	GBP4	4.30464	4.59493e-09	2.19315e-06	down	115361
chr17	58469789	58469903	diffreps_peak_8141	3.10267	114	ENST00000461535	C17orf64	6.12879	0.000789451	0.0513333	down	124773
chr2	231076184	231076268	diffreps_peak_11176	9.20944	84	NM_004509	SP110	2.92732	6.17384e-10	3.58351e-07	down	3431
chr12	54769627	54769738	diffreps_peak_4356	4.41531	111	NM_015481	ZNF385A	70.9	3.84315e-05	0.00590518	down	25946
chr17	80408481	80408707	diffreps_peak_8420	3.67527	226	NM_001193653	C17orf62	61.5	0.000211218	0.0215654	down	79415
chr2	97164081	97164183	diffreps_peak_10163	4.33611	102	NM_001285485	NEURL3	2.21852	4.61204e-05	0.00684375	down	93082
chr15	89199501	89199575	diffreps_peak_6787	6.96666	74	NM_002201	ISG20	11.4697	1.07979e-07	3.84868e-05	down	3669
chr12	71050501	71050597	diffreps_peak_4498	3.17476	96	NM_002849	PTPRR	13.2857	0.000668707	0.0459406	down	5801
chr10	91198360	91198940	diffreps_peak_2581	4.33273	580	ENST00000341233	SLC16A12	71.5	4.64806e-05	0.00684526	down	387700
chr11	33881021	33881121	diffreps_peak_3250	9.37917	100	NM_005574	LMO2	2.44478	4.17669e-10	2.54945e-07	down	4005
chr2	231339108	231339162	diffreps_peak_11197	10.0878	54	NM_003113	SP100	2.14918	8.16907e-11	8.81052e-08	down	6672
chr3	122291661	122292040	diffreps_peak_13280	9.56713	379	NM_138287	DTX3L	2.46819	2.70937e-10	1.8282e-07	down	151636
chr2	75112620	75112716	diffreps_peak_10070	4.99636	96	NM_000189	HK2	2.15548	1.00841e-05	0.001978	down	3099
chr21	42771122	42771260	diffreps_peak_11954	9.43005	138	NM_002463	MX2	8.05352	3.71493e-10	2.31944e-07	down	4600
chr1	89486361	89486426	diffreps_peak_832	8.53883	65	NM_018284	GBP3	2.30684	2.89179e-09	1.43017e-06	down	2635
chr4	114421618	114421667	diffreps_peak_14709	4.00601	49	NM_001221	CAMK2D	2.27901	9.86254e-05	0.0122491	down	817
chr13	43566113	43566407	diffreps_peak_5174	9.48719	294	NM_033255	EPSTI1	3.08146	3.25693e-10	2.10688e-07	down	94240
chr2	238667371	238667380	diffreps_peak_11262	5.49569	9	NM_001137550	LRRFIP1	5.77112	3.19385e-06	0.00074894	down	9208
chr2	231367780	231367825	diffreps_peak_11201	8.18221	45	NM_003113	SP100	2.12676	6.5734e-09	3.04167e-06	down	6672
chr2	37353431	37353554	diffreps_peak_9736	9.4363	123	NM_002759	EIF2AK2	2.16613	3.66189e-10	2.29389e-07	down	5610
chr3	51421241	51421629	diffreps_peak_12822	3.10276	388	NM_004947	DOCK3	2.43035	0.000789294	0.0513333	down	1795
chr11	73680290	73680367	diffreps_peak_3549	3.23219	77	NM_153614	DNAJB13	3.81452	0.000585878	0.043096	down	374407
chr4	186999993	187000100	diffreps_peak_15276	4.07379	107	NM_003265	TLR3	2.76355	8.43749e-05	0.0108352	down	7098
chr19	13323444	13323554	diffreps_peak_9013	3.81142	110	NM_000068	CACNA1A	16.2857	0.000154377	0.0172053	down	773
chr6	111544461	111545060	diffreps_peak_17266	4.41531	599	ENST00000368850	SLC16A10	70.4	3.84314e-05	0.00590518	down	117247
chr16	72058501	72058840	diffreps_peak_7391	3.36137	339	NM_001361	DHODH	4.36332	0.000435141	0.0348134	down	1723
chr5	180057224	180057337	diffreps_peak_16426	3.00837	113	NM_002020	FLT4	3.69482	0.000980921	0.0589222	down	2324
chr21	42811620	42811720	diffreps_peak_11973	10.12	100	NM_002462	MX1	3.60758	7.58599e-11	8.81052e-08	down	4599
chr19	49371339	49371884	diffreps_peak_9355	5.45855	545	NM_020904	PLEKHA4	3.0912	3.47898e-06	0.000806647	down	57664
chr19	13338244	13338341	diffreps_peak_9015	7.44929	97	NM_000068	CACNA1A	3.09815	3.55396e-08	1.42292e-05	down	773
chr17	78263457	78263636	diffreps_peak_8340	7.463	179	NM_020954	RNF213	3.81876	3.44351e-08	1.38326e-05	down	57674
chr3	142137341	142137451	diffreps_peak_13472	10.4832	110	NM_001282859	XRN1	2.05663	3.28726e-11	5.91285e-08	down	54464
chr5	39074430	39074510	diffreps_peak_15508	3.67417	80	NM_152756	RICTOR	3.09133	0.000211752	0.0216055	down	253260
chr12	47186841	47186966	diffreps_peak_4275	3.42443	125	NM_018018	SLC38A4	55.1	0.000376327	0.0321036	down	55089
chr4	187114801	187115139	diffreps_peak_15283	3.04092	338	uc003iyx.1	UNQ2560	51.5	0.000910082	0.0559382	down
chr11	57335321	57335460	diffreps_peak_3349	9.59172	139	NM_198183	UBE2L6	3.60968	2.56021e-10	1.74438e-07	down	9246
chr17	34198494	34198600	diffreps_peak_7900	6.87749	106	ENST00000366113	CCL5	2.86723	1.32589e-07	4.60668e-05	down	6352
chr4	89189341	89189486	diffreps_peak_14473	7.84707	145	NM_152542	PPM1K	3.94193	1.42209e-08	6.21203e-06	down	152926
chr1	89476586	89476799	diffreps_peak_829	10.2811	213	NM_018284	GBP3	2.15626	5.23463e-11	7.56553e-08	down	2635
chr2	191875092	191875175	diffreps_peak_10813	8.76015	83	ENST00000392323	STAT1	3.59041	1.73721e-09	8.94935e-07	down	6772
chr6	7578696	7578795	diffreps_peak_16522	6.75868	99	NM_004415	DSP	2.78479	1.74311e-07	5.88426e-05	down	1832
chr12	62802241	62802500	diffreps_peak_4419	3.39967	259	NM_006313	USP15	9.67045	0.000398408	0.0333384	down	9958
chrX	24948569	24948666	diffreps_peak_21145	3.30541	97	NM_016937	POLA1	3.47842	0.000494988	0.0379709	down	5422
chr6	2893644	2893787	diffreps_peak_16470	6.91181	143	NM_004155	SERPINB9	2.01765	1.22516e-07	4.3019e-05	down	5272
chr9	100848641	100848840	diffreps_peak_20639	10.1895	199	NM_014788	TRIM14	2.56553	6.46379e-11	8.31878e-08	down	9830
chr2	11374621	11374796	diffreps_peak_9564	3.48036	175	ENST00000401753	ROCK2	56.2	0.000330859	0.0293279	down	9475
chr8	77775329	77776200	diffreps_peak_19417	4.57905	871	NM_024721	ZFHX4	2.86966	2.63606e-05	0.00438302	down	79776
chr3	122446721	122446833	diffreps_peak_13298	10.5972	112	NM_017554	PARP14	2.41555	2.52827e-11	5.80592e-08	down	54625
chr17	78261613	78261720	diffreps_peak_8338	9.50257	107	NM_020954	RNF213	4.12522	3.14359e-10	2.0675e-07	down	57674
chr22	38822881	38823580	diffreps_peak_12320	3.36137	699	NM_004981	KCNJ4	4.34602	0.000435141	0.0348134	down	3761
chr17	73600901	73601220	diffreps_peak_8278	3.11998	319	uc002joq.4	MYO15B	3.47534	0.00075861	0.0502948	down	80022
chr3	146251256	146251337	diffreps_peak_13518	10.0809	81	NM_021105	PLSCR1	2.43207	8.30025e-11	8.81052e-08	down	5359
chr6	26445961	26446213	diffreps_peak_16717	3.55058	252	NM_006994	BTN3A3	2.40201	0.000281461	0.0264353	down	10384
chr16	57418541	57418960	diffreps_peak_7298	10.5913	419	NM_002996	CX3CL1	3.07373	2.56284e-11	5.80592e-08	down	6376
chr9	32457001	32457360	diffreps_peak_20152	7.83432	359	NM_014314	DDX58	4.03713	1.46448e-08	6.37271e-06	down	23586
chr2	231305190	231305272	diffreps_peak_11189	6.90251	82	NM_001206704	SP100	3.6814	1.25166e-07	4.38401e-05	down	6672
chr3	36897021	36898380	diffreps_peak_12679	8.51232	1359	NM_014831	TRANK1	3.21958	3.07384e-09	1.51485e-06	down	9881
chr3	146232966	146233620	diffreps_peak_13510	11.5588	654	NM_021105	PLSCR1	2.50295	2.76199e-12	2.30532e-08	down	5359
chr1	87810561	87810840	diffreps_peak_807	3.89817	279	NM_006769	LMO4	2.09711	0.000126424	0.0147262	down	8543
chr20	9424824	9424890	diffreps_peak_11394	3.04769	66	NM_000933	PLCB4	3.4931	0.000895996	0.0559382	down	5332
chr4	169204596	169204757	diffreps_peak_15096	10.3191	161	NM_017631	DDX60	2.03221	4.79668e-11	7.41607e-08	down	55601
chr13	41794681	41794779	diffreps_peak_5111	4.54931	98	ENST00000430347	MTRF1	2.38925	2.82289e-05	0.00462264	down	9617
chr22	18660121	18660162	diffreps_peak_12070	4.59272	41	NM_017414	USP18	2.98849	2.55432e-05	0.00428155	down	11274
chr17	56833321	56833822	diffreps_peak_8124	4.08588	501	NM_014906	PPM1E	5.77202	8.20583e-05	0.0105862	down	22843
chr3	39230101	39230520	diffreps_peak_12718	3.18859	419	NM_194293	XIRP1	5.33878	0.00064776	0.0453058	down	165904
chr6	36333981	36334539	diffreps_peak_16859	10.9119	558	NM_016135	ETV7	2.3728	1.2249e-11	5.36977e-08	down	51513
chr6	131603381	131603780	diffreps_peak_17392	3.07057	399	NM_004842	AKAP7	2.41151	0.000850022	0.0543008	down	9465
chr4	169348281	169348473	diffreps_peak_15151	8.9482	192	uc021xuh.1	DDX60L	4.5457	1.12669e-09	6.05283e-07	down	91351
chr6	170591561	170591920	diffreps_peak_17741	4.37058	359	NM_005618	DLL1	2.07107	4.2601e-05	0.00643385	down	28514
chr21	43241422	43241480	diffreps_peak_11994	3.11459	58	NM_022115	PRDM15	56.7	0.000768094	0.0505586	down	63977
chr19	10196821	10197124	diffreps_peak_8965	9.8066	303	NM_018381	C19orf66	2.23557	1.56098e-10	1.26331e-07	down	55337
chr14	67664001	67664074	diffreps_peak_5835	3.31314	73	NM_173526	FAM71D	62	0.000486255	0.0374259	down	161142
chr5	174032	174120	diffreps_peak_15304	3.85983	88	NM_052909	PLEKHG4B	74	0.000138094	0.0158458	down	153478
chr7	100807461	100807860	diffreps_peak_18465	3.89872	399	NM_003378	VGF	2.32843	0.000126263	0.0147101	down	7425
chr9	5054562	5054680	diffreps_peak_19953	10.0471	118	NM_004972	JAK2	2.32399	8.97193e-11	9.22301e-08	down	3717
chr11	22303021	22303640	diffreps_peak_3191	5.9513	619	NM_213599	ANO5	95.1	1.11866e-06	0.000303586	down	203859
chr2	172964561	172965320	diffreps_peak_10648	3.42109	759	NM_004405	DLX2	2.39432	0.00037924	0.0322328	down	1746
chr15	45048565	45048920	diffreps_peak_6369	4.32636	355	ENST00000558173	TRIM69	82	4.71669e-05	0.00691162	down	140691
chr4	89378401	89378685	diffreps_peak_14519	7.06112	284	NM_016323	HERC5	4.59124	8.68717e-08	3.17988e-05	down	51191
chr1	145923501	145923740	diffreps_peak_1159	5.85666	239	ENST00000447947	GPR89C	2.31337	1.39104e-06	0.000365762	down
chr8	77765161	77765600	diffreps_peak_19414	3.52675	439	NM_024721	ZFHX4	67.3	0.000297339	0.0273758	down	79776
chr5	31995681	31995700	diffreps_peak_15432	5.49494	19	NM_178140	PDZD2	2.92132	3.19936e-06	0.000750006	down	23037
chr6	82458721	82459200	diffreps_peak_17135	11.5216	479	NM_017633	FAM46A	3.36982	3.00904e-12	2.42122e-08	down	55603
chr12	7188301	7188605	diffreps_peak_3991	4.19218	304	NM_001733	C1R	3.69103	6.42423e-05	0.00880435	down	715
chr15	100257041	100257280	diffreps_peak_6854	3.10348	239	ENST00000378904	DKFZP779J2370	5.39378	0.00078798	0.0513333	down
chr12	66645481	66645860	diffreps_peak_4459	8.34497	379	NM_007199	IRAK3	2.02725	4.51884e-09	2.16251e-06	down	11213
chr11	34683021	34683440	diffreps_peak_3254	4.41531	419	NM_012153	EHF	70.4	3.84314e-05	0.00590518	down	26298
chr2	165353517	165353605	diffreps_peak_10598	3.84303	88	NM_004490	GRB14	6.9521	0.000143541	0.0162808	down	2888
chr6	152776561	152776769	diffreps_peak_17604	3.66467	208	ENST00000341594	SYNE1	2.41757	0.000216435	0.0217924	down	23345
chr17	34199001	34199260	diffreps_peak_7901	10.8148	259	NM_002985	CCL5	3.15497	1.53169e-11	5.80592e-08	down	6352
chr12	101020621	101021080	diffreps_peak_4636	3.02893	459	NM_174942	GAS2L3	2.69433	0.000935552	0.0569589	down	283431
chr11	833987	834040	diffreps_peak_2935	3.48036	53	ENST00000525718	CD151	56.2	0.000330859	0.0293279	down	977
chr14	71067332	71067407	diffreps_peak_5877	3.63525	75	NM_005466	MED6	8.16364	0.000231607	0.0226635	down	10001
chr2	201277041	201277142	diffreps_peak_10871	7.62466	101	NM_015535	SPATS2L	2.09564	2.37325e-08	9.87589e-06	down	26010
chr9	5465501	5465880	diffreps_peak_19990	10.7385	379	uc011lmb.2	CD274	2.28877	1.82603e-11	5.80592e-08	down	29126
chr2	7030361	7030456	diffreps_peak_9525	9.7491	95	NM_080657	RSAD2	6.4282	1.78196e-10	1.401e-07	down	91543
chr7	92019284	92019430	diffreps_peak_18361	5.27869	146	NM_019004	ANKIB1	2.00538	5.2639e-06	0.00114913	down	54467
chr12	123960209	123960260	diffreps_peak_4905	3.06897	51	uc010tas.1	RILPL1	5.52632	0.000853166	0.0543008	down	353116
chr15	81604581	81605104	diffreps_peak_6717	6.51766	523	NM_004513	IL16	4.98023	3.03628e-07	9.66986e-05	down	3603
chr14	75991426	75991531	diffreps_peak_5919	3.39967	105	NM_006399	BATF	7.83636	0.000398409	0.0333384	down	10538
chr13	58240786	58240920	diffreps_peak_5262	9.67104	134	uc001vhr.1	PCDH17	4.08637	2.13286e-10	1.52771e-07	down	27253
chr16	50655512	50655619	diffreps_peak_7210	3.11998	107	NM_033119	NKD1	3.32265	0.00075861	0.0502948	down	85407
chr6	7570669	7570796	diffreps_peak_16515	12.5683	127	NM_004415	DSP	5.90013	2.7023e-13	1.07296e-08	down	1832
chr22	39477081	39477232	diffreps_peak_12333	10.6537	151	NM_021822	APOBEC3G	3.65686	2.21977e-11	5.80592e-08	down	60489
chr4	169351628	169351789	diffreps_peak_15154	9.71622	161	uc021xuh.1	DDX60L	4.41041	1.92213e-10	1.47423e-07	down	91351
chr16	57037764	57038007	diffreps_peak_7266	11.7664	243	ENST00000544641	NLRC5	2.71759	1.71253e-12	1.86481e-08	down	84166
chr15	25966803	25967056	diffreps_peak_6164	13.1289	253	NM_024490	ATP10A	11.8118	7.43214e-14	1.07296e-08	down	57194
chr2	163137837	163138020	diffreps_peak_10561	10.5926	183	NM_022168	IFIH1	3.94418	2.55504e-11	5.80592e-08	down	64135
chr11	64755581	64756200	diffreps_peak_3451	10.5055	619	NM_138456	BATF2	4.93897	3.12238e-11	5.80592e-08	down	116071
chr6	42230997	42231306	diffreps_peak_16933	3.52675	309	NM_001297573	TRERF1	67.3	0.000297339	0.0273758	down	55809
chr2	191854340	191854400	diffreps_peak_10802	11.546	60	NM_007315	STAT1	4.12774	2.84446e-12	2.34057e-08	down	6772
chr1	196228716	196228754	diffreps_peak_1581	3.38803	38	ENST00000451324	KCNT2	6.39766	0.000409237	0.0339231	down	343450
chr2	48808681	48808960	diffreps_peak_9844	3.04281	279	NM_006873	STON1	2.49644	0.000906124	0.0559382	down	11037
chr11	104905833	104905884	diffreps_peak_3726	4.59885	51	NM_001223	CASP1	2.0621	2.51853e-05	0.00422739	down	834
chr7	55223522	55223639	diffreps_peak_18107	3.74904	117	NM_005228	EGFR	2.23132	0.000178222	0.0189797	down	1956
chr12	69247361	69247800	diffreps_peak_4478	4.65867	439	NM_001874	CPM	2.35309	2.19447e-05	0.00375061	down	1368
chr3	122290781	122291020	diffreps_peak_13279	7.88487	239	NM_138287	DTX3L	2.43824	1.30355e-08	5.73834e-06	down	151636
chr3	119366965	119367320	diffreps_peak_13234	4.17631	355	uc031sba.1	POPDC2	11.4659	6.66326e-05	0.00905423	down	64091
chr18	3214931	3215060	diffreps_peak_8448	3.18625	129	NM_003803	MYOM1	50.4	0.000651252	0.0453058	down	8736
chr6	135511264	135511485	diffreps_peak_17414	3.30604	221	NM_005375	MYB	2.75652	0.000494265	0.0379193	down	4602
chr5	108373122	108373179	diffreps_peak_15959	3.70862	57	NM_005246	FER	5.89418	0.000195606	0.0203908	down	2241
chr11	60980024	60980120	diffreps_peak_3398	3.48036	96	NM_001079807	PGA3	55.7	0.000330859	0.0293279	down	643834
chr7	92777641	92777701	diffreps_peak_18391	4.28247	60	NM_152703	SAMD9L	4.79701	5.21835e-05	0.00749514	down	219285
chr1	79129449	79129640	diffreps_peak_756	7.61515	191	NM_006417	IFI44	3.31245	2.4258e-08	1.00738e-05	down	10561
chr19	6677881	6678298	diffreps_peak_8935	4.17631	417	ENST00000602229	C3	7.59848	6.66331e-05	0.00905423	down	718
chr1	178834461	178834937	diffreps_peak_1500	12.2727	476	NM_004673	ANGPTL1	5.48805	5.33643e-13	1.29391e-08	down	9068
chr20	4055393	4055812	diffreps_peak_11349	4.59107	419	ENST00000379526	RP11-352D3.2	6.36678	2.56409e-05	0.00429395	down
chr3	36898561	36899060	diffreps_peak_12680	8.31174	499	NM_014831	TRANK1	3.09667	4.87823e-09	2.31863e-06	down	9881
chr1	23337381	23337693	diffreps_peak_222	4.71449	312	ENST00000440767	C1orf234	75.6	1.9298e-05	0.00338251	down	729059
chr22	39483411	39483540	diffreps_peak_12335	7.22349	129	NM_021822	APOBEC3G	5.21398	5.97743e-08	2.27739e-05	down	60489
chr2	231368900	231369000	diffreps_peak_11202	10.4321	100	NM_003113	SP100	2.1557	3.69756e-11	6.35769e-08	down	6672
chr11	127381	127860	diffreps_peak_2908	4.4125	479	uc001lnw.3	LOC100133161	4.96324	3.86811e-05	0.00593503	down
chr14	69821021	69821190	diffreps_peak_5863	3.04092	169	NM_020692	GALNT16	51.5	0.000910082	0.0559382	down	57452
chr2	152109268	152109369	diffreps_peak_10481	5.26593	101	NM_198557	RBM43	2.54884	5.42088e-06	0.00117833	down	375287
chrX	46739120	46739260	diffreps_peak_21248	7.42028	140	NM_006915	RP2	2.43823	3.79949e-08	1.51025e-05	down	6102
chr14	100800124	100800160	diffreps_peak_6062	5.3986	36	NM_004184	WARS	2.98128	3.99397e-06	0.000907087	down	7453
chr5	71738061	71738880	diffreps_peak_15711	3.71557	819	NM_152625	ZNF366	5.18301	0.000192498	0.0201647	down	167465
chr6	131466424	131466556	diffreps_peak_17386	3.96686	132	NM_016377	AKAP7	2.00696	0.00010793	0.0130699	down	9465
chr12	113344738	113344860	diffreps_peak_4762	6.87419	122	NM_002534	OAS1	4.10671	1.336e-07	4.63737e-05	down	4938
chr15	45047121	45047520	diffreps_peak_6368	4.17206	399	NM_182985	TRIM69	6.13469	6.72883e-05	0.00911939	down	140691
chr3	36869761	36869866	diffreps_peak_12668	12.3294	105	NM_014831	TRANK1	4.38229	4.6839e-13	1.21681e-08	down	9881
chr4	89182001	89182220	diffreps_peak_14467	7.79248	219	NM_152542	PPM1K	3.94853	1.61256e-08	6.94948e-06	down	152926
chr20	47871061	47871186	diffreps_peak_11666	7.86903	125	NM_021035	ZNFX1	2.10767	1.35198e-08	5.92999e-06	down	57169
chr6	41771741	41771748	diffreps_peak_16915	3.70446	7	NM_018561	USP49	9.4	0.000197486	0.0205604	down	25862
chr1	89664601	89664633	diffreps_peak_860	4.15444	32	NM_052941	GBP4	8.66406	7.00742e-05	0.00938308	down	115361
chr8	49987068	49987340	diffreps_peak_19225	3.38373	272	NM_001256598	C8orf22	59.8	0.000413307	0.0339231	down	492307
chr11	5602121	5603114	diffreps_peak_3032	10.0805	993	NM_001005162	OR52B6	3.21077	8.30899e-11	8.81052e-08	down	340980
chr2	113588041	113588150	diffreps_peak_10311	8.30347	109	NM_000576	IL1B	2.61089	4.97203e-09	2.3589e-06	down	3553
chr1	154548237	154548640	diffreps_peak_1281	4.85074	403	NM_000748	CHRNB2	2.39159	1.41013e-05	0.00263128	down	1141
chr18	56935741	56936140	diffreps_peak_8748	3.73908	399	NM_013435	RAX	15.4286	0.000182358	0.0192847	down	30062
chr1	10719758	10720000	diffreps_peak_126	3.19583	242	NM_017766	CASZ1	2.01829	0.000637048	0.0453058	down	54897
chr17	77045441	77045760	diffreps_peak_8316	7.77175	319	NM_030968	C1QTNF1	2.78117	1.69143e-08	7.24074e-06	down	114897
chr5	131797601	131797940	diffreps_peak_16106	12.5122	339	ENST00000337752	C5orf56	4.49808	3.07442e-13	1.07296e-08	down	441108
chr12	113354313	113354400	diffreps_peak_4766	10.6464	87	NM_002534	OAS1	4.02955	2.2571e-11	5.80592e-08	down	4938
chr6	152671752	152671905	diffreps_peak_17599	4.0208	153	NM_033071	SYNE1	2.26813	9.53234e-05	0.0119261	down	23345
chr19	13319581	13319823	diffreps_peak_9012	7.78923	242	NM_000068	CACNA1A	12.0163	1.62468e-08	6.98789e-06	down	773
chr11	113694326	113694422	diffreps_peak_3790	4.60627	96	NM_020886	USP28	2.92676	2.47591e-05	0.00416277	down	57646
chr6	32812985	32813020	diffreps_peak_16807	4.64207	35	NM_000593	TAP1	3.0938	2.28e-05	0.00387747	down	6890
chr8	23537121	23537360	diffreps_peak_19086	10.9673	239	NM_006167	NKX3-1	2.27862	1.07814e-11	4.97613e-08	down	4824
chr8	79717401	79717758	diffreps_peak_19427	9.29284	357	NM_000880	IL7	2.05615	5.09519e-10	3.026e-07	down	3574
chr11	47459521	47459598	diffreps_peak_3328	4.01536	77	NM_005055	RAPSN	16.5102	9.65249e-05	0.0120268	down	5913
chr3	28363901	28364160	diffreps_peak_12601	4.6536	259	NM_022461	AZI2	2.77083	2.22024e-05	0.00378962	down	64343
chr22	36661196	36661340	diffreps_peak_12296	11.3645	144	NM_003661	APOL1	3.02976	4.31972e-12	2.93734e-08	down	8542
chr16	83205141	83205176	diffreps_peak_7483	3.74924	35	ENST00000565636	CDH13	3.64234	0.00017814	0.0189766	down	1012
chr11	313990	314240	diffreps_peak_2915	6.10942	250	NM_003641	IFITM1	8.58701	7.77276e-07	0.000221514	down	8519
chr6	36358328	36359060	diffreps_peak_16869	4.37723	732	NM_152990	PXT1	2.34158	4.19541e-05	0.00634828	down	222659
chr2	152146106	152146300	diffreps_peak_10493	4.87573	194	NM_004688	NMI	2.01711	1.33129e-05	0.00250825	down	9111
chr7	120765873	120765946	diffreps_peak_18640	3.95267	73	NM_024913	CPED1	2.82881	0.000111515	0.0134441	down	79974
chr10	43606901	43606913	diffreps_peak_2249	5.92961	12	NM_020630	RET	106.7	1.17594e-06	0.000317138	down	5979
chr1	79107901	79108540	diffreps_peak_745	6.22605	639	uc010orq.2	IFI44L	3.52117	5.94219e-07	0.00017457	down	10964
chr3	45722661	45722755	diffreps_peak_12768	5.16669	94	NM_014240	LIMD1	14.2817	6.81252e-06	0.00142775	down	8994
chr10	18948312	18948440	diffreps_peak_2118	3.39967	128	NM_178815	ARL5B	7.78182	0.000398409	0.0333384	down	221079
chr4	89329675	89329769	diffreps_peak_14502	11.9554	94	NM_017912	HERC6	2.94944	1.10803e-12	1.63818e-08	down	55008
chr22	36052425	36052522	diffreps_peak_12260	8.20525	97	NM_030641	APOL6	2.06375	6.23372e-09	2.89924e-06	down	80830
chr9	32443821	32444120	diffreps_peak_20144	10.6507	299	uc003zqz.1	AX747756	4.34662	2.23504e-11	5.80592e-08	down
chr9	33441151	33441540	diffreps_peak_20192	3.22463	389	NM_004925	AQP3	5.33862	0.000596175	0.0434546	down	360
chr6	7562921	7563013	diffreps_peak_16509	11.4933	92	NM_004415	DSP	4.16492	3.21172e-12	2.49803e-08	down	1832
chr4	146064516	146064597	diffreps_peak_14964	5.10909	81	NM_001102653	OTUD4	2.00192	7.77867e-06	0.00160108	down	54726
chr22	41678321	41678518	diffreps_peak_12358	6.29283	197	ENST00000455915	RANGAP1	2.45759	5.09525e-07	0.000153153	down	5905
chr9	135271819	135271898	diffreps_peak_20925	3.10033	79	NM_007344	TTF1	2.01537	0.000793716	0.0515069	down	7270
chr20	62194941	62195660	diffreps_peak_11742	9.63277	719	NM_033405	HELZ2	2.04094	2.32933e-10	1.61491e-07	down	85441
chr3	36874861	36875320	diffreps_peak_12674	7.27281	459	NM_014831	TRANK1	3.52601	5.33571e-08	2.0552e-05	down	9881
chr5	118691521	118691816	diffreps_peak_16021	3.11985	295	NM_014350	TNFAIP8	4.05515	0.000758839	0.0502948	down	25816
chr1	89473261	89473535	diffreps_peak_827	10.4743	274	NM_018284	GBP3	2.01579	3.35543e-11	5.99987e-08	down	2635
chr6	29694901	29695073	diffreps_peak_16743	4.42656	172	NM_001098479	HLA-F	3.71822	3.74486e-05	0.00582785	down	3134
chr6	7585341	7585820	diffreps_peak_16527	10.5718	479	NM_004415	DSP	3.94208	2.68034e-11	5.80592e-08	down	1832
chr22	39476341	39476940	diffreps_peak_12332	7.74154	599	uc003awy.3	APOBEC3G	3.43544	1.81325e-08	7.71866e-06	down	60489
chr2	177037001	177037640	diffreps_peak_10688	3.2778	639	NM_006898	HOXD3	2.11572	0.000527468	0.0400252	down	3232
chr7	98792692	98792920	diffreps_peak_18439	3.42443	228	NM_001145715	KPNA7	55.1	0.000376327	0.0321036	down	402569
chr16	28947621	28947847	diffreps_peak_7115	3.04092	226	ENST00000566762	RABEP2	51.5	0.000910082	0.0559382	down	79874
chr20	62200641	62201018	diffreps_peak_11743	10.5479	377	NM_001037335	HELZ2	2.12276	2.83181e-11	5.80592e-08	down	85441
chr3	194896359	194896360	diffreps_peak_13860	3.01299	1	ENST00000355729	XXYLT1	2.98991	0.000970529	0.0585071	down	152002
chr19	49362116	49362220	diffreps_peak_9350	3.05025	104	NM_020904	PLEKHA4	2.07278	0.000890742	0.0559194	down	57664
chr4	6641841	6642400	diffreps_peak_13983	3.00837	559	NM_033296	MRFAP1	3.29927	0.000980922	0.0589222	down	93621
chr14	24601821	24602058	diffreps_peak_5537	3.06112	237	NM_203402	FITM1	57.3	0.000868728	0.0548765	down	161247
chr2	27333961	27333970	diffreps_peak_9652	3.79948	9	ENST00000452318	CGREF1	60.9	0.000158678	0.0173089	down	10669
chr15	26107981	26108349	diffreps_peak_6197	6.90339	368	NM_024490	ATP10A	4.93456	1.24914e-07	4.37682e-05	down	57194
chr6	152765545	152765700	diffreps_peak_17603	3.26264	155	NM_033071	SYNE1	3.70516	0.000546208	0.0410363	down	23345
chr13	108959221	108960060	diffreps_peak_5468	8.40353	839	NM_006573	TNFSF13B	9.87891	3.94883e-09	1.91135e-06	down	10673
chr19	10679361	10679631	diffreps_peak_8977	3.18625	270	NM_001800	CDKN2D	50.4	0.000651252	0.0453058	down	1032
chr12	59194364	59194540	diffreps_peak_4404	3.04092	176	ENST00000546977	RP11-362K2.2	51.5	0.000910082	0.0559382	down
chr3	142215202	142215362	diffreps_peak_13481	3.25252	160	NM_001184	ATR	4.16263	0.000559094	0.0417063	down	545
chr16	48637570	48637623	diffreps_peak_7194	7.4001	53	ENST00000564710	N4BP1	2.70134	3.98012e-08	1.57357e-05	down	9683
chr3	182880394	182880640	diffreps_peak_13776	7.01528	246	NM_014398	LAMP3	2.18146	9.65425e-08	3.4827e-05	down	27074
chr11	18288430	18288525	diffreps_peak_3172	3.38373	95	NM_000331	SAA1	59.8	0.000413307	0.0339231	down	6288
chr9	82267561	82267714	diffreps_peak_20474	7.36285	153	ENST00000435650	TLE4	2.44504	4.33665e-08	1.70218e-05	down	7091
chr4	75673249	75673359	diffreps_peak_14344	7.65302	110	NM_001729	BTC	5.6219	2.2232e-08	9.30901e-06	down	685
chr4	81208561	81208900	diffreps_peak_14417	4.38536	339	NM_004464	FGF5	4.7713	4.11753e-05	0.00625281	down	2250
chr1	236712061	236712360	diffreps_peak_1883	8.1659	299	NM_006499	LGALS8	2.16412	6.82491e-09	3.14923e-06	down	3964
chr5	32108074	32108180	diffreps_peak_15443	3.41694	106	NM_178140	PDZD2	2.22061	0.000382879	0.0324676	down	23037
chr4	169379042	169379159	diffreps_peak_15163	10.1552	117	uc021xuh.1	DDX60L	4.26584	6.99597e-11	8.81052e-08	down	91351
chrX	30692521	30692583	diffreps_peak_21168	3.52675	62	ENST00000427190	GK	67.3	0.000297339	0.0273758	down	2710
chr3	122259318	122259660	diffreps_peak_13260	9.68757	342	NM_031458	PARP9	2.6602	2.05318e-10	1.51261e-07	down	83666
chr9	5078305	5078440	diffreps_peak_19962	6.10829	135	NM_004972	JAK2	2.20543	7.79307e-07	0.000222023	down	3717
chr3	124149502	124149622	diffreps_peak_13319	3.49885	120	NM_003947	KALRN	64.6	0.000317069	0.0287163	down	8997
chr1	89654264	89654320	diffreps_peak_856	12.0601	56	NM_052941	GBP4	4.45062	8.70822e-13	1.43963e-08	down	115361
chr1	159035761	159035960	diffreps_peak_1323	5.71773	199	NM_004833	AIM2	5.66667	1.91545e-06	0.000483248	down	9447
chr2	200795721	200796080	diffreps_peak_10864	6.40667	359	NM_001039693	TYW5	8.49515	3.92037e-07	0.000121891	down	129450
chr16	57406372	57406550	diffreps_peak_7292	3.52391	178	NM_002996	CX3CL1	2.8362	0.000299288	0.02751	down	6376
chr3	122437221	122437805	diffreps_peak_13296	8.64365	584	NM_017554	PARP14	2.39954	2.27168e-09	1.14307e-06	down	54625
chr3	155523385	155523512	diffreps_peak_13567	3.5529	127	ENST00000534941	C3orf33	8.53125	0.000279961	0.0263651	down	285315
chr4	107956526	107956680	diffreps_peak_14636	3.60452	154	NM_014421	DKK2	4.27744	0.00024859	0.0240102	down	27123
chr8	125088438	125088566	diffreps_peak_19758	3.11985	128	NM_001039112	FER1L6	4.392	0.000758838	0.0502948	down	654463
chr11	64761919	64762021	diffreps_peak_3458	12.4976	102	NM_138456	BATF2	7.35497	3.17954e-13	1.07296e-08	down	116071
chr7	143400073	143400260	diffreps_peak_18841	3.31774	187	NM_173678	TCAF2	3.87868	0.000481122	0.0373202	down	285966
chr12	19358195	19358377	diffreps_peak_4100	3.18625	182	ENST00000538305	PLEKHA5	50.4	0.000651252	0.0453058	down	54477
chr3	45124841	45125380	diffreps_peak_12760	3.05043	539	NM_022842	CDCP1	4.53676	0.000890376	0.0559023	down	64866
chr9	5054821	5054884	diffreps_peak_19954	3.89873	63	NM_004972	JAK2	2.48339	0.000126262	0.0147101	down	3717
chr3	142066075	142066184	diffreps_peak_13458	7.17416	109	NM_019001	XRN1	2.40916	6.69643e-08	2.51445e-05	down	54464
chr21	42748762	42749000	diffreps_peak_11932	10.6904	238	NM_002463	MX2	6.3799	2.03967e-11	5.80592e-08	down	4600
chr11	562078	562200	diffreps_peak_2931	3.9905	122	NM_003475	RASSF7	77.8	0.000102211	0.012622	down	8045
chr1	60359121	60359500	diffreps_peak_565	3.2443	379	NM_000775	CYP2J2	5.5545	0.000569773	0.0423604	down	1573
chr2	210517865	210518156	diffreps_peak_11011	11.2002	291	NM_002374	MAP2	2.89289	6.30605e-12	3.66376e-08	down	4133
chr6	131486220	131486357	diffreps_peak_17388	3.18278	137	NM_016377	AKAP7	2.21267	0.000656481	0.0455619	down	9465
chr14	24807141	24807420	diffreps_peak_5541	5.87181	279	uc001wpa.3	RIPK3	4.03322	1.34335e-06	0.000354709	down	11035
chr17	40253441	40253840	diffreps_peak_7981	10.7292	399	NM_024119	DHX58	4.13123	1.86533e-11	5.80592e-08	down	79132
chr4	76735161	76735442	diffreps_peak_14358	3.36562	281	NM_003715	USO1	2.09706	0.000430903	0.0346006	down	8615
chr1	32126185	32126239	diffreps_peak_326	5.2784	54	NM_001856	COL16A1	13.6136	5.2675e-06	0.00114913	down	1307
chr3	142116170	142116280	diffreps_peak_13469	5.95296	110	NM_019001	XRN1	2.12947	1.11441e-06	0.000303586	down	54464
chr12	7172403	7172600	diffreps_peak_3986	3.44685	197	NM_001734	C1S	14.3673	0.000357396	0.0310184	down	716
chr17	35970801	35971040	diffreps_peak_7936	3.50378	239	NM_001291476	DDX52	2.65198	0.000313487	0.0285295	down	11056
chr14	31127288	31127540	diffreps_peak_5554	4.17039	252	ENST00000469043	SCFD1	3.21124	6.75474e-05	0.00915178	down	23256
chr6	159457481	159457760	diffreps_peak_17676	3.38373	279	NM_054114	TAGAP	59.8	0.000413307	0.0339231	down	117289
chr2	6989541	6989880	diffreps_peak_9505	9.90409	339	NM_207315	CMPK2	4.61185	1.24712e-10	1.11699e-07	down	129607
chr5	100145161	100145660	diffreps_peak_15939	3.39967	499	NM_005668	ST8SIA4	9.79545	0.000398408	0.0333384	down	7903
chr5	38463961	38464380	diffreps_peak_15482	3.13455	419	NM_152403	EGFLAM	2.77727	0.000733577	0.0491713	down	133584
chr1	108160188	108160254	diffreps_peak_1000	4.20742	66	NM_006113	VAV3	76.7	6.20274e-05	0.00858621	down	10451
chr3	172348434	172348460	diffreps_peak_13690	4.23035	26	NM_020792	NCEH1	83.1	5.88375e-05	0.0082191	down	57552
chr5	367941	368107	diffreps_peak_15309	4.33273	166	ENST00000515206	AHRR	71.5	4.64806e-05	0.00684526	down	57491
chr9	100245301	100245633	diffreps_peak_20632	10.4373	332	NM_014290	TDRD7	2.23638	3.65323e-11	6.32706e-08	down	23424
chr11	17393941	17394140	diffreps_peak_3168	3.74491	199	NM_001202439	NCR3LG1	2.06423	0.000179924	0.0191342	down	374383
chr16	55601101	55601599	diffreps_peak_7235	4.33756	498	ENST00000457326	CAPNS2	7.68456	4.59667e-05	0.00682149	down	84290
chr11	320661	320914	diffreps_peak_2921	9.67257	253	NM_021034	IFITM3	2.26635	2.12535e-10	1.52765e-07	down	10410
chr2	152454440	152454460	diffreps_peak_10496	4.07636	20	NM_001271208	NEB	3.58249	8.38771e-05	0.0107826	down	4703
chr7	151801801	151801977	diffreps_peak_18896	3.04092	176	ENST00000415421	GALNT11	51.5	0.000910082	0.0559382	down	63917
chr7	92759841	92760260	diffreps_peak_18382	7.80748	419	NM_152703	SAMD9L	4.75042	1.55783e-08	6.74346e-06	down	219285
chr10	43598041	43598077	diffreps_peak_2244	9.29362	36	NM_020630	RET	7.66412	5.08607e-10	3.02158e-07	down	5979
chr7	92734081	92734560	diffreps_peak_18377	7.18778	479	NM_017654	SAMD9	4.2896	6.48968e-08	2.4454e-05	down	54809
chr2	210444759	210444824	diffreps_peak_10996	10.2486	65	NM_002374	MAP2	2.81735	5.64203e-11	7.77275e-08	down	4133
chr8	145051581	145051800	diffreps_peak_19873	10.1743	219	NM_032789	PARP10	2.28075	6.69444e-11	8.53859e-08	down	84875
chr11	60703101	60703540	diffreps_peak_3389	11.6779	439	ENST00000540112	TMEM132A	2.91892	2.0994e-12	2.06366e-08	down	54972
chr13	58298761	58299920	diffreps_peak_5266	9.37991	1159	NM_001040429	PCDH17	3.5222	4.16956e-10	2.54698e-07	down	27253
chr16	11348541	11349385	diffreps_peak_6976	4.56929	844	NM_003745	SOCS1	2.18769	2.69593e-05	0.00446907	down	8651
chr12	62989341	62989780	diffreps_peak_4422	3.70862	439	NM_015026	MON2	5.27962	0.000195606	0.0203908	down	23041
chr8	144099901	144100003	diffreps_peak_19861	9.4808	102	NM_002346	LY6E	2.74275	3.30519e-10	2.12535e-07	down	4061
chrX	91542965	91543001	diffreps_peak_21428	3.18026	36	NM_001168361	PCDH11X	59.3	0.000660295	0.0457175	down	27328
chr21	42769539	42769618	diffreps_peak_11952	10.7317	79	NM_002463	MX2	7.05658	1.85497e-11	5.80592e-08	down	4600
chr15	45779724	45779820	diffreps_peak_6387	3.57819	96	NM_013309	SLC30A4	2.39413	0.000264124	0.0251208	down	7782
chr20	35540750	35540760	diffreps_peak_11545	9.49436	10	ENST00000373694	SAMHD1	3.79312	3.20362e-10	2.0911e-07	down	25939
chr6	134349518	134349900	diffreps_peak_17410	7.25456	382	NM_145176	SLC2A12	6.58537	5.56472e-08	2.13536e-05	down	154091
chr14	67802281	67802480	diffreps_peak_5839	3.44785	199	NM_022474	MPP5	2.00612	0.000356571	0.0310184	down	64398
chr5	133647982	133648071	diffreps_peak_16127	3.18625	89	NM_016508	CDKL3	50.4	0.000651252	0.0453058	down	51265
chr1	145747041	145747120	diffreps_peak_1155	3.13701	79	NM_002614	PDZK1	6.68182	0.000729448	0.0491713	down	5174
chr11	113697954	113698040	diffreps_peak_3791	5.22041	86	NM_020886	USP28	3.21266	6.01996e-06	0.00128722	down	57646
chr17	80320401	80320960	diffreps_peak_8417	4.16086	559	NM_207459	TEX19	13.6901	6.90463e-05	0.00932072	down	400629
chr16	11349935	11350039	diffreps_peak_6977	4.19725	104	NM_003745	SOCS1	2.22983	6.34961e-05	0.00872791	down	8651
chr6	16238810	16239011	diffreps_peak_16607	6.69523	201	NM_006877	GMPR	2.84269	2.0173e-07	6.71759e-05	down	2766
chr11	64764347	64764517	diffreps_peak_3461	12.6344	170	NM_138456	BATF2	6.36005	2.32044e-13	1.07296e-08	down	116071
chr10	6002329	6002530	diffreps_peak_2015	11.0307	201	NM_002189	IL15RA	2.08231	9.31653e-12	4.60732e-08	down	3601
chr4	17581446	17581562	diffreps_peak_14081	7.36765	116	NM_015907	LAP3	2.93122	4.28898e-08	1.68529e-05	down	51056
chr1	78546358	78546544	diffreps_peak_738	3.04053	186	NM_017655	GIPC2	6.48993	0.000910902	0.0559565	down	54810
chr10	91087575	91087835	diffreps_peak_2553	6.78963	260	NM_001549	IFIT3	5.7405	1.62317e-07	5.51729e-05	down	3437
chr1	11734141	11734409	diffreps_peak_134	5.5876	268	NM_018438	FBXO6	3.15955	2.58466e-06	0.00062304	down	26270
chr4	41258429	41258504	diffreps_peak_14205	3.18625	75	ENST00000514924	UCHL1	50.4	0.000651252	0.0453058	down	7345
chr3	3887101	3887580	diffreps_peak_12448	3.34655	479	NM_020873	LRRN1	63.1	0.000450245	0.0355802	down	57633
chr13	108960121	108960380	diffreps_peak_5469	3.32511	259	NM_006573	TNFSF13B	4.12012	0.00047303	0.036876	down	10673
chr19	4890881	4891400	diffreps_peak_8913	4.74333	519	NM_001080523	ARRDC5	89.3	1.80579e-05	0.00322387	down	645432
chr2	202086021	202086383	diffreps_peak_10884	4.45068	362	NM_001230	CASP10	2.72048	3.54262e-05	0.00556423	down	843
chr19	57050561	57050595	diffreps_peak_9437	3.13268	34	NM_020828	ZFP28	6.02685	0.000736742	0.0491713	down	140612
chr5	13690761	13691540	diffreps_peak_15344	5.57872	779	NM_001369	DNAH5	2.8133	2.63805e-06	0.000633978	down	1767
chr12	113407421	113407560	diffreps_peak_4775	10.4707	139	NM_006187	OAS3	2.95934	3.38285e-11	6.0388e-08	down	4940
chr21	19191619	19191703	diffreps_peak_11805	4.55283	84	NM_017447	C21orf91	3.80721	2.8001e-05	0.0045911	down	54149
chr2	175613307	175613547	diffreps_peak_10667	4.49684	240	NM_000079	CHRNA1	7.79195	3.18536e-05	0.00511306	down	1134
chr4	109773391	109773436	diffreps_peak_14645	5.61775	45	NM_032518	COL25A1	3.27586	2.41127e-06	0.000588512	down	84570
chr9	32445121	32445852	diffreps_peak_20146	6.87877	731	uc003zqz.1	AX747756	5.2439	1.32199e-07	4.59488e-05	down
chr3	42741281	42741317	diffreps_peak_12743	3.47494	36	NM_020707	HHATL	5.53081	0.000335008	0.0296267	down	57467
chr6	43597278	43597500	diffreps_peak_16947	3.06112	222	NM_001003690	MAD2L1BP	57.3	0.000868728	0.0548765	down	9587
chr22	40081841	40082500	diffreps_peak_12343	4.32636	659	NM_021096	CACNA1I	82	4.71669e-05	0.00691162	down	8911
chr2	179480041	179480211	diffreps_peak_10712	6.40041	170	NM_003319	TTN	10.6288	3.97732e-07	0.000123384	down	7273
chr2	113590238	113590340	diffreps_peak_10312	3.27945	102	NM_000576	IL1B	2.85768	0.000525471	0.0399069	down	3553
chr10	91172394	91172679	diffreps_peak_2575	11.5694	285	uc001kgc.4	LIPA	5.03086	2.69556e-12	2.29963e-08	down	3988
chr21	42745824	42746054	diffreps_peak_11931	4.47728	230	ENST00000416447	MX2	2.58351	3.33211e-05	0.00529395	down	4600
chr6	82461306	82461895	diffreps_peak_17137	3.87997	589	NM_017633	FAM46A	2.9162	0.000131834	0.0152546	down	55603
chr4	187005221	187005326	diffreps_peak_15280	4.67403	105	NM_003265	TLR3	4.20509	2.11821e-05	0.00364184	down	7098
chr3	113346901	113347680	diffreps_peak_13205	6.30854	779	NM_017699	SIDT1	6.80277	4.91429e-07	0.000148523	down	54847
chr13	41556321	41556418	diffreps_peak_5101	11.5129	97	NM_172373	ELF1	2.41397	3.06963e-12	2.44831e-08	down	1997
chr6	99283381	99284300	diffreps_peak_17208	12.5526	919	NM_005604	POU3F2	11.7447	2.80178e-13	1.07296e-08	down	5454
chr3	142151502	142151700	diffreps_peak_13476	7.14476	198	NM_019001	XRN1	2.42784	7.16545e-08	2.6707e-05	down	54464
chr18	59206256	59206378	diffreps_peak_8755	4.30941	122	NM_031891	CDH20	17.4694	4.90447e-05	0.00712369	down	28316
chr9	32436001	32436220	diffreps_peak_20142	9.4612	219	uc010mjh.1	ACO1	6.51627	3.45782e-10	2.19096e-07	down	48
chr19	43026075	43026280	diffreps_peak_9250	9.38566	205	NM_001712	CEACAM1	3.92913	4.11472e-10	2.5211e-07	down	634
chr3	28389861	28389968	diffreps_peak_12603	3.39246	107	ENST00000415852	AZI2	2.84229	0.00040508	0.0336916	down	64343
chr3	39228701	39230080	diffreps_peak_12717	7.30844	1379	NM_194293	XIRP1	3.06793	4.91543e-08	1.9108e-05	down	165904
chr15	62161698	62161822	diffreps_peak_6516	3.3757	124	NM_017684	VPS13C	2.21569	0.000421017	0.0339739	down	54832
chr13	31309644	31309740	diffreps_peak_5027	3.42443	96	NM_001629	ALOX5AP	55.1	0.000376327	0.0321036	down	241
chr3	122284705	122284900	diffreps_peak_13275	10.3073	195	NM_138287	DTX3L	2.20972	4.92793e-11	7.42261e-08	down	151636
chr12	113426421	113426610	diffreps_peak_4780	5.58185	189	NM_001032731	OAS2	2.94481	2.6191e-06	0.000630172	down	4939
chr3	122289821	122290140	diffreps_peak_13278	5.50187	319	uc021xdb.1	DTX3L	2.38326	3.14872e-06	0.000739727	down	151636
chr6	138201207	138201389	diffreps_peak_17445	6.77282	182	NM_006290	TNFAIP3	2.0305	1.68725e-07	5.71054e-05	down	7128
chr10	91174324	91174560	diffreps_peak_2577	10.5805	236	NM_012420	IFIT5	2.58646	2.62709e-11	5.80592e-08	down	24138
chr6	26451902	26452460	diffreps_peak_16721	10.8447	558	NM_006994	BTN3A3	2.38495	1.43003e-11	5.80592e-08	down	10384
chr2	191862581	191862733	diffreps_peak_10806	9.30364	152	NM_007315	STAT1	3.25926	4.97003e-10	2.96328e-07	down	6772
chr2	40657221	40657444	diffreps_peak_9782	3.21011	223	NM_021097	SLC8A1	2.42251	0.000616432	0.0447213	down	6546
chr1	89735961	89736720	diffreps_peak_878	6.49034	759	ENST00000443807	GBP5	4.15635	3.23344e-07	0.000102172	down	115362
chr2	231050709	231050859	diffreps_peak_11159	10.0028	150	NM_004509	SP110	2.36969	9.93649e-11	9.91742e-08	down	3431
chr4	169201601	169201741	diffreps_peak_15094	10.1242	140	NM_017631	DDX60	2.12788	7.51291e-11	8.81052e-08	down	55601
chr5	131746521	131746733	diffreps_peak_16086	5.6018	212	uc010jds.2	C5orf56	2.76504	2.50149e-06	0.000607182	down	441108
chr19	42348141	42348520	diffreps_peak_9240	3.76188	379	NM_173506	LYPD4	72.5	0.00017303	0.0185419	down	147719
chr16	57116328	57116660	diffreps_peak_7286	6.42347	332	NM_032206	NLRC5	3.08972	3.7716e-07	0.000117786	down	84166
chr20	33450616	33450740	diffreps_peak_11515	3.18625	124	NM_178026	GGT7	50.9	0.000651252	0.0453058	down	2686
chr14	23248001	23248146	diffreps_peak_5526	3.01917	145	NM_001126105	SLC7A7	4.06753	0.000956829	0.0579266	down	9056
chr17	1990368	1990460	diffreps_peak_7609	3.74788	92	NM_001282326	SMG6	2.31935	0.000178698	0.0190193	down	23293
chr3	20153101	20153279	diffreps_peak_12557	3.33544	178	NM_003884	KAT2B	2.38835	0.000461917	0.036182	down	8850
chr19	53431281	53431480	diffreps_peak_9393	4.30941	199	NM_001202473	ZNF816-ZNF321P	11.9859	4.90449e-05	0.00712369	down	100529240
chrX	114400403	114400515	diffreps_peak_21510	3.99263	112	NM_020871	LRCH2	2.7665	0.000101712	0.0125774	down	57631
chr17	78247039	78247203	diffreps_peak_8328	9.53352	164	NM_020954	RNF213	4.02498	2.9274e-10	1.95788e-07	down	57674
chr2	44458021	44458220	diffreps_peak_9805	3.57954	199	NM_002706	PPM1B	68.4	0.000263306	0.0250811	down	5495
chr5	180744331	180744396	diffreps_peak_16436	9.8997	65	uc003mns.2	LOC100133331	3.28852	1.25978e-10	1.11699e-07	down	100133331
chr17	78321301	78321740	diffreps_peak_8362	8.83158	439	NM_001256071	RNF213	4.21452	1.47374e-09	7.68569e-07	down	57674
chr11	62534081	62534187	diffreps_peak_3422	3.15713	106	NM_002696	POLR2G	4.50431	0.00069642	0.0473791	down	5436
chrX	114398238	114398346	diffreps_peak_21509	5.42499	108	NM_020871	LRCH2	2.31418	3.75849e-06	0.000860484	down	57631
chr19	43011457	43011640	diffreps_peak_9248	3.43435	183	NM_001712	CEACAM1	4.35987	0.000367832	0.031795	down	634
chr1	144222501	144222551	diffreps_peak_1129	4.24645	50	NM_001278267	NBPF20	3.68507	5.66962e-05	0.0079684	down	100288142
chr20	23344999	23345060	diffreps_peak_11460	3.63525	61	uc010gdb.3	GZF1	10.3295	0.000231606	0.0226635	down	64412
chr8	125052122	125052247	diffreps_peak_19755	3.5818	125	NM_001039112	FER1L6	4.46324	0.000261938	0.0249914	down	654463
chr5	140557601	140557960	diffreps_peak_16191	3.76188	359	ENST00000239444	PCDHB8	72.5	0.00017303	0.0185419	down	56128
chr22	36657641	36657768	diffreps_peak_12293	11.5846	127	NM_003661	APOL1	2.90707	2.60272e-12	2.24316e-08	down	8542
chr5	35867407	35867580	diffreps_peak_15466	7.13238	173	ENST00000511982	IL7R	2.58778	7.37251e-08	2.74227e-05	down	3575
chr18	61554938	61555004	diffreps_peak_8794	4.16029	66	NM_002575	SERPINB2	4.49518	6.91371e-05	0.00932072	down	5055
chr10	21803601	21805160	diffreps_peak_2127	5.29278	1559	NM_207371	SKIDA1	2.10856	5.09587e-06	0.00111609	down	387640
chr2	223158941	223159020	diffreps_peak_11102	3.42443	79	NM_000438	PAX3	55.1	0.000376327	0.0321036	down	5077
chr8	61102441	61102544	diffreps_peak_19295	4.41531	103	NM_004056	CA8	70.4	3.84314e-05	0.00590518	down	767
chr12	12626381	12626660	diffreps_peak_4069	3.17248	279	NM_030640	DUSP16	3.72286	0.00067224	0.0460528	down	80824
chr12	33031141	33031477	diffreps_peak_4213	6.06683	336	NM_004572	PKP2	2.97614	8.57377e-07	0.000241503	down	5318
chr11	315181	315272	diffreps_peak_2916	7.13686	91	NM_003641	IFITM1	8.02398	7.29701e-08	2.71696e-05	down	8519
chr10	52514541	52514800	diffreps_peak_2334	6.09202	259	ENST00000185907	ASAH2B	2.06001	8.09053e-07	0.000229241	down	653308
chr8	134293203	134293298	diffreps_peak_19814	4.2284	95	ENST00000523892	NDRG1	21.2449	5.91013e-05	0.00825088	down	10397
chr17	59816417	59816560	diffreps_peak_8162	4.83197	143	ENST00000584322	BRIP1	3.79401	1.47241e-05	0.00271545	down	83990
chr7	92733561	92733900	diffreps_peak_18376	7.89081	339	NM_017654	SAMD9	3.85687	1.28585e-08	5.66317e-06	down	54809
chr12	112597991	112598000	diffreps_peak_4753	3.18625	9	NM_001109662	HECTD4	50.4	0.000651252	0.0453058	down	283450
chr2	189447101	189447292	diffreps_peak_10763	5.6336	191	ENST00000433052	GULP1	2.50844	2.32488e-06	0.000569247	down	51454
chr8	30941214	30941295	diffreps_peak_19140	8.05909	81	NM_000553	WRN	3.60633	8.72784e-09	3.95604e-06	down	7486
chr10	50183481	50183641	diffreps_peak_2309	5.65861	160	uc009xob.3	WDFY4	3.64106	2.19475e-06	0.000544993	down	57705
chr1	27228772	27228857	diffreps_peak_260	4.46187	85	ENST00000435827	NUDC	88.3	3.45244e-05	0.00544328	down	10726
chr4	37953861	37954380	diffreps_peak_14158	12.866	519	ENST00000402522	TBC1D1	5.69315	1.3613e-13	1.07296e-08	down	23216
chr22	36663521	36663577	diffreps_peak_12299	4.93667	56	NM_003661	APOL1	2.42663	1.157e-05	0.00222365	down	8542
chrX	17744881	17745380	diffreps_peak_21093	3.40525	499	NM_198270	NHS	4.14334	0.000393327	0.0332311	down	4810
chr15	25924121	25924980	diffreps_peak_6158	7.91946	859	NM_024490	ATP10A	9.87031	1.20376e-08	5.32096e-06	down	57194
chr3	107799021	107799191	diffreps_peak_13176	11.2417	170	NM_001777	CD47	2.24858	5.73232e-12	3.44035e-08	down	961
chr1	21809635	21809900	diffreps_peak_209	3.79948	265	NM_032264	NBPF3	60.4	0.000158678	0.0173089	down	84224
chr19	18980841	18981300	diffreps_peak_9097	3.18625	459	NM_001492	GDF1	50.4	0.000651252	0.0453058	down	2657
chr22	50986461	50986860	diffreps_peak_12441	4.87606	399	NM_138433	KLHDC7B	4.37587	1.33027e-05	0.00250684	down	113730
chr1	170024481	170024577	diffreps_peak_1418	3.00813	96	NM_014970	KIFAP3	2.41946	0.00098146	0.058943	down	22920
chr4	187004061	187004620	diffreps_peak_15278	8.05509	559	NM_003265	TLR3	4.09131	8.80867e-09	3.98671e-06	down	7098
chr2	204000841	204000975	diffreps_peak_10903	3.35635	134	NM_001114132	NBEAL1	2.37549	0.0004402	0.035062	down	65065
chr6	31321648	31321720	diffreps_peak_16772	6.78283	72	NM_005514	HLA-B	2.34652	1.64879e-07	5.59286e-05	down	3106
chr6	131481198	131481338	diffreps_peak_17387	6.86789	140	NM_016377	AKAP7	2.13462	1.35554e-07	4.7007e-05	down	9465
chr3	119319117	119319160	diffreps_peak_13233	3.63525	43	NM_001293225	PLA1A	6.84848	0.000231607	0.0226635	down	51365
chrX	23704421	23704514	diffreps_peak_21131	3.48036	93	NM_006406	PRDX4	56.2	0.000330859	0.0293279	down	10549
chr4	119955161	119955380	diffreps_peak_14760	3.33722	219	NM_001128933	SYNPO2	63.5	0.000460026	0.0361498	down	171024
chr2	26536244	26536441	diffreps_peak_9640	7.4375	197	NM_153835	ADGRF3	7.84	3.65176e-08	1.45694e-05	down	165082
chr5	180752041	180752720	diffreps_peak_16437	8.25881	679	uc010jlv.2	LOC100133331	2.56091	5.51046e-09	2.5927e-06	down	100133331
chr4	141264614	141264862	diffreps_peak_14921	3.13268	248	NM_001153585	SCOC	7.14062	0.000736742	0.0491713	down	60592
chr1	89654381	89654477	diffreps_peak_857	9.49099	96	NM_052941	GBP4	4.59099	3.22859e-10	2.09462e-07	down	115361
chr3	57310621	57310756	diffreps_peak_12876	3.48036	135	NM_130387	ASB14	55.7	0.000330859	0.0293279	down	142686
chr2	217538141	217539180	diffreps_peak_11073	5.33278	1039	NM_000599	IGFBP5	85.6	4.6475e-06	0.00102904	down	3488
chr14	31087301	31087580	diffreps_peak_5552	3.13456	279	NM_017769	G2E3	2.95222	0.000733576	0.0491713	down	55632
chr3	142084151	142084208	diffreps_peak_13463	10.0693	57	NM_019001	XRN1	2.92256	8.52564e-11	8.90382e-08	down	54464
chr15	25969037	25969140	diffreps_peak_6165	7.21659	103	NM_024490	ATP10A	27.449	6.07316e-08	2.3079e-05	down	57194
chr11	123594901	123595280	diffreps_peak_3864	3.22463	379	NM_003455	ZNF202	4.78199	0.000596175	0.0434546	down	7753
chr17	78234659	78234701	diffreps_peak_8322	11.0869	42	NM_020954	RNF213	3.05017	8.18628e-12	4.34017e-08	down	57674
chr1	89725501	89726060	diffreps_peak_873	12.4539	559	NM_052942	GBP5	5.15919	3.51658e-13	1.12192e-08	down	115362
chr3	122283184	122283460	diffreps_peak_13274	10.1325	276	NM_138287	DTX3L	2.15403	7.37085e-11	8.81052e-08	down	151636
chr6	7584161	7585120	diffreps_peak_16526	10.0301	959	NM_004415	DSP	3.92374	9.32998e-11	9.49446e-08	down	1832
chr1	150737113	150737240	diffreps_peak_1247	10.4756	127	NM_004079	CTSS	2.99719	3.3452e-11	5.98745e-08	down	1520
chr1	2131181	2131900	diffreps_peak_37	7.45515	719	NM_001282670	FAAP20	2.8362	3.50631e-08	1.40615e-05	down	199990
chr7	102063761	102064220	diffreps_peak_18481	3.38373	459	uc003uzi.1	AK097289	59.8	0.000413307	0.0339231	down
chr10	91162221	91162520	diffreps_peak_2571	8.96392	299	NM_001548	IFIT1	6.99985	1.08663e-09	5.86189e-07	down	3434
chr3	185202981	185203600	diffreps_peak_13798	4.48812	619	NM_004721	MAP3K13	12.0568	3.24998e-05	0.0051878	down	9175
chr1	25227701	25228420	diffreps_peak_240	10.8159	719	NM_004350	RUNX3	3.5671	1.52791e-11	5.80592e-08	down	864
chr7	42084982	42085129	diffreps_peak_18062	5.41794	147	NM_000168	GLI3	3.12221	3.81999e-06	0.000873026	down	2737
chr1	89651121	89651152	diffreps_peak_854	12.3557	31	NM_052941	GBP4	5.31024	4.40821e-13	1.21681e-08	down	115361
chr2	191878743	191878976	diffreps_peak_10816	11.5868	233	NM_007315	STAT1	3.50618	2.58943e-12	2.24316e-08	down	6772
chr6	31236525	31236580	diffreps_peak_16769	5.8735	55	NM_002117	HLA-C	2.48865	1.33813e-06	0.000353589	down	3107
chr18	42532401	42533305	diffreps_peak_8672	4.10639	904	NM_015559	SETBP1	2.06138	7.82728e-05	0.0102846	down	26040
chr15	45778941	45778943	diffreps_peak_6386	5.22764	2	NM_013309	SLC30A4	2.88156	5.92054e-06	0.00126914	down	7782
chr11	67771421	67771593	diffreps_peak_3503	3.07645	172	ENST00000227471	UNC93B1	2.68101	0.000838582	0.0539143	down	81622
chr9	125752781	125753048	diffreps_peak_20812	3.81142	267	uc004bnm.1	RABGAP1	16.2857	0.000154377	0.0172053	down	23637
chr10	91177661	91178380	diffreps_peak_2580	7.5313	719	NM_012420	IFIT5	2.74797	2.94241e-08	1.19946e-05	down	24138
chr16	11479067	11479273	diffreps_peak_6984	3.18625	206	ENST00000595360	CTD-3088G3.8	50.4	0.000651252	0.0453058	down
chr4	75681068	75681186	diffreps_peak_14347	8.09678	118	NM_001729	BTC	8.20599	8.0024e-09	3.64813e-06	down	685
chr1	89572361	89572600	diffreps_peak_846	4.94016	239	NM_004120	GBP2	3.23568	1.14774e-05	0.0022071	down	2634
chr7	92763261	92764340	diffreps_peak_18384	6.33237	1079	NM_152703	SAMD9L	3.95717	4.6519e-07	0.000141724	down	219285
chr17	40118758	40118905	diffreps_peak_7978	10.7402	147	NM_033133	CNP	2.18051	1.81883e-11	5.80592e-08	down	1267
chr11	8127596	8128000	diffreps_peak_3100	3.18625	404	NM_024557	RIC3	50.4	0.000651252	0.0453058	down	79608
chr6	152737521	152738150	diffreps_peak_17601	7.65696	629	NM_033071	SYNE1	2.71017	2.20314e-08	9.22714e-06	down	23345
chr2	198498441	198498721	diffreps_peak_10849	3.07343	280	NM_144629	RFTN2	5.96491	0.000844435	0.0542349	down	130132
chr17	38517941	38518240	diffreps_peak_7969	3.22463	299	NM_152219	GJD3	6.07186	0.000596174	0.0434546	down	125111
chr6	7575527	7575580	diffreps_peak_16518	11.4175	53	NM_004415	DSP	3.57499	3.82374e-12	2.74842e-08	down	1832
chr4	47645121	47645273	diffreps_peak_14240	3.04092	152	NM_001278586	CORIN	51.5	0.000910082	0.0559382	down	10699
chr6	56890881	56891360	diffreps_peak_17001	3.76188	479	NM_152731	BEND6	72.5	0.00017303	0.0185419	down	221336
chr17	46863525	46863697	diffreps_peak_8054	4.79146	172	NM_173623	TTLL6	2.69751	1.61638e-05	0.00294826	down	284076
chr1	31652591	31652620	diffreps_peak_307	4.02291	29	NM_024522	NKAIN1	3.4331	9.48622e-05	0.0118799	down	79570
chr6	16295621	16295780	diffreps_peak_16637	3.74959	159	NM_006877	GMPR	3.75094	0.000177994	0.018971	down	2766
chr2	37341873	37342002	diffreps_peak_9733	10.0883	129	NM_002759	EIF2AK2	2.05504	8.15967e-11	8.81052e-08	down	5610
chr17	34202564	34202646	diffreps_peak_7905	7.10973	82	NM_001278736	CCL5	3.34721	7.76726e-08	2.87615e-05	down	6352
chr7	112124866	112124998	diffreps_peak_18589	3.73907	132	NM_182597	LSMEM1	10.6479	0.000182358	0.0192847	down	286006
chr17	33806135	33807200	diffreps_peak_7880	7.64214	1065	NM_001195790	SLFN12L	9.48899	2.27962e-08	9.51239e-06	down	100506736
chr2	40679043	40679209	diffreps_peak_9783	4.09317	166	ENST00000406785	SLC8A1	3.76	8.06928e-05	0.0104391	down	6546
chr14	67555699	67555792	diffreps_peak_5833	3.97499	93	NM_020806	GPHN	8.28906	0.000105929	0.0129711	down	10243
chr15	90784401	90784620	diffreps_peak_6799	3.94045	219	NM_001013657	GDPGP1	10.8636	0.000114696	0.0136807	down	390637
chr1	28208661	28209554	diffreps_peak_289	7.40049	893	NM_001105556	THEMIS2	2.23252	3.97661e-08	1.57274e-05	down	9473
chr17	32647287	32647405	diffreps_peak_7862	3.65807	118	NM_005623	CCL8	7.01342	0.000219753	0.0219259	down	6355
chr7	134849861	134850500	diffreps_peak_18756	9.42687	639	NM_018295	TMEM140	2.572	3.74225e-10	2.33218e-07	down	55281
chr18	61571001	61571124	diffreps_peak_8796	4.09317	123	NM_002575	SERPINB2	3.76	8.06928e-05	0.0104391	down	5055
chr12	56743128	56743293	diffreps_peak_4372	10.9754	165	ENST00000418572	STAT2	3.83985	1.05836e-11	4.93465e-08	down	6773
chr1	205272181	205272840	diffreps_peak_1665	10.2469	659	ENST00000367157	NUAK2	2.17981	5.66349e-11	7.77289e-08	down	81788
chr3	195514781	195515160	diffreps_peak_13873	3.76188	379	NM_018406	MUC4	72.5	0.00017303	0.0185419	down	4585
chr5	180754661	180754960	diffreps_peak_16438	3.1534	299	uc021ykj.1	LOC388312	3.04834	0.000702424	0.0477108	down
chr2	107052881	107053045	diffreps_peak_10238	6.77368	164	NM_001144013	RGPD3	2.29673	1.68393e-07	5.70037e-05	down	653489
chr10	43623559	43623840	diffreps_peak_2252	7.53279	281	NM_020975	RET	5.45098	2.93229e-08	1.19614e-05	down	5979
chr17	7485061	7485429	diffreps_peak_7680	6.88315	368	NM_001251	CD68	2.31734	1.30872e-07	4.55486e-05	down	968
chr1	89522536	89522720	diffreps_peak_839	10.1104	184	NM_002053	GBP1	4.39666	7.75565e-11	8.81052e-08	down	2633
chr17	78349559	78349600	diffreps_peak_8375	10.704	41	NM_001256071	RNF213	3.58246	1.9771e-11	5.80592e-08	down	57674
chr17	35301041	35301380	diffreps_peak_7922	3.29422	339	NM_005568	LHX1	7.12121	0.000507903	0.0387995	down	3975
chr18	52571561	52571646	diffreps_peak_8711	3.11998	85	NM_025214	CCDC68	3.05479	0.000758611	0.0502948	down	80323
chr1	79129681	79129763	diffreps_peak_757	9.04212	82	NM_006417	IFI44	3.54333	9.0756e-10	4.9997e-07	down	10561
chrX	106305117	106305200	diffreps_peak_21488	5.31896	83	NM_001171080	RBM41	5.01429	4.79783e-06	0.0010582	down	55285
chr1	119467381	119467440	diffreps_peak_1078	3.92187	59	NM_152380	TBX15	3.43444	0.000119711	0.0141159	down	6913
chr10	15120921	15121039	diffreps_peak_2086	3.98038	118	NM_001039844	ACBD7	2.23567	0.00010462	0.012865	down	414149
chr11	5653561	5653984	diffreps_peak_3037	9.90465	423	NM_021616	TRIM34	2.05625	1.24552e-10	1.11699e-07	down	53840
chr1	25548901	25549240	diffreps_peak_245	3.17476	339	NM_015484	SYF2	13.2857	0.000668707	0.0459406	down	25949
chr6	29693223	29693380	diffreps_peak_16742	12.4267	157	uc031sna.1	HLA-F	3.76661	3.74337e-13	1.15879e-08	down	3134
chr18	60209730	60209807	diffreps_peak_8780	5.7197	77	NM_017742	ZCCHC2	2.00468	1.90679e-06	0.00048132	down	54877
chr16	57416341	57416640	diffreps_peak_7296	11.6641	299	NM_002996	CX3CL1	2.6852	2.16737e-12	2.06661e-08	down	6376
chr14	23651972	23652300	diffreps_peak_5532	3.8131	328	NM_012244	SLC7A8	72	0.000153782	0.0171755	down	23428
chr10	95790601	95791220	diffreps_peak_2645	3.42443	619	NM_016341	PLCE1	55.1	0.000376327	0.0321036	down	51196
chr20	9433993	9434109	diffreps_peak_11395	3.79069	116	NM_000933	PLCB4	2.99159	0.000161923	0.0175596	down	5332
chr11	138046	138111	diffreps_peak_2910	7.80761	65	uc001lnx.4	LOC100133161	3.0174	1.55735e-08	6.74297e-06	down
chr17	4638541	4638803	diffreps_peak_7638	5.68766	262	NM_022059	CXCL16	2.06703	2.05278e-06	0.000513973	down	58191
chr9	4618101	4618110	diffreps_peak_19931	4.61165	9	NM_001039395	SPATA6L	14.4545	2.44543e-05	0.00411608	down	55064
chr11	5730282	5730580	diffreps_peak_3063	10.0142	298	NM_006074	TRIM22	2.8173	9.67778e-11	9.72862e-08	down	10346
chr4	89186181	89186287	diffreps_peak_14470	4.51827	106	NM_152542	PPM1K	2.39968	3.03199e-05	0.00490978	down	152926
chr4	89304336	89304532	diffreps_peak_14490	8.23981	196	ENST00000502870	HERC6	3.68889	5.75692e-09	2.69611e-06	down	55008
chr11	58477601	58477980	diffreps_peak_3359	3.79948	379	NM_005838	GLYAT	60.4	0.000158678	0.0173089	down	10249
chr12	125575558	125575580	diffreps_peak_4917	10.0461	22	ENST00000537477	AACS	4.57057	8.9925e-11	9.23371e-08	down	65985
chr19	43032462	43032661	diffreps_peak_9252	4.18535	199	NM_001712	CEACAM1	3.92949	6.52599e-05	0.00892364	down	634
chr3	146262253	146262643	diffreps_peak_13523	10.4858	390	ENST00000472349	PLSCR1	2.16169	3.26708e-11	5.89404e-08	down	5359
chr10	46957554	46957960	diffreps_peak_2280	11.1025	406	ENST00000374323	SYT15	9.31098	7.89772e-12	4.22379e-08	down	83849
chr2	30480721	30480920	diffreps_peak_9683	3.02522	199	NM_030915	LBH	2.74405	0.000943587	0.0573176	down	81606
chr18	72907321	72907660	diffreps_peak_8824	3.85223	339	NM_175907	ZADH2	11.2394	0.00014053	0.016062	down	284273
chr1	222876489	222876559	diffreps_peak_1761	7.79612	70	NM_022831	AIDA	9.70221	1.59913e-08	6.90577e-06	down	64853
chr15	45059428	45059820	diffreps_peak_6370	8.3638	392	NM_080745	TRIM69	4.84385	4.32708e-09	2.0784e-06	down	140691
chr6	32821541	32821748	diffreps_peak_16809	7.84284	207	NM_000593	TAP1	4.02338	1.43602e-08	6.26088e-06	down	6890
chr8	124975517	124975638	diffreps_peak_19753	3.3742	121	NM_001039112	FER1L6	3.48866	0.000422476	0.0340232	down	654463
chr18	54277821	54278120	diffreps_peak_8718	4.09672	299	ENST00000586262	TXNL1	65.7	8.00343e-05	0.0103692	down	9352
chr3	197399001	197399300	diffreps_peak_13889	11.3482	299	NM_014687	KIAA0226	2.20789	4.4859e-12	2.99913e-08	down
chr15	82634881	82635262	diffreps_peak_6727	4.37652	381	NM_001164465	GOLGA6L10	3.19427	4.20219e-05	0.00635589	down	647042
chr10	124750321	124750580	diffreps_peak_2846	4.05885	259	NM_001271840	IKZF5	74.6	8.73264e-05	0.0111133	down	64376
chr17	78261961	78262162	diffreps_peak_8339	8.89755	201	NM_020954	RNF213	3.74052	1.26604e-09	6.71422e-07	down	57674
chr10	90703161	90703460	diffreps_peak_2535	3.55033	299	uc010qmz.1	ACTA2	68.2	0.000281622	0.0264353	down	59
chr10	91065718	91065800	diffreps_peak_2550	8.56688	82	NM_001547	IFIT2	8.90173	2.71097e-09	1.34918e-06	down	3433
chr5	121398889	121399200	diffreps_peak_16030	5.07889	311	NM_002317	LOX	4.3601	8.33898e-06	0.00169593	down	4015
chr20	47894557	47894740	diffreps_peak_11675	10.0962	183	NM_021035	ZNFX1	2.06158	8.0138e-11	8.81052e-08	down	57169
chr1	154554533	154554580	diffreps_peak_1283	4.09546	47	NM_001111	ADAR	2.50446	8.02682e-05	0.0103966	down	103
chr22	36662241	36663480	diffreps_peak_12298	5.62783	1239	NM_003661	APOL1	3.34557	2.35597e-06	0.000576316	down	8542
chrX	105168686	105169023	diffreps_peak_21487	6.22287	337	NM_198465	NRK	2.13549	5.98586e-07	0.000175654	down	203447
chr4	114434985	114435069	diffreps_peak_14711	8.30035	84	NM_001221	CAMK2D	2.45271	5.00779e-09	2.37401e-06	down	817
chr11	5731861	5732093	diffreps_peak_3064	3.02654	232	NM_006074	TRIM22	2.0777	0.000940716	0.0571699	down	10346
chr17	6659281	6659429	diffreps_peak_7658	8.86696	148	NM_017523	XAF1	5.10854	1.35842e-09	7.15614e-07	down	54739
chr5	35860981	35861092	diffreps_peak_15465	11.4057	111	NM_002185	IL7R	2.39575	3.92922e-12	2.79113e-08	down	3575
chr1	109301131	109301180	diffreps_peak_1010	3.94045	49	NM_007269	STXBP3	10.9318	0.000114696	0.0136807	down	6814
chr20	36869041	36869460	diffreps_peak_11573	3.67568	419	NM_001029864	KIAA1755	69.3	0.000211018	0.0215654	down	85449
chr17	29559090	29559207	diffreps_peak_7831	4.07957	117	NM_000267	NF1	2.03883	8.32587e-05	0.0107175	down	4763
chr10	118671009	118671080	diffreps_peak_2805	8.22007	71	ENST00000369207	ENO4	6.75375	6.02464e-09	2.80847e-06	down	387712
chr11	57334482	57334660	diffreps_peak_3347	9.7635	178	ENST00000526659	UBE2L6	5.70919	1.72384e-10	1.36593e-07	down	9246
chr19	17516099	17516280	diffreps_peak_9069	9.48552	181	NM_004335	BST2	4.2888	3.2695e-10	2.10986e-07	down	684
chr10	6010738	6010891	diffreps_peak_2018	3.38505	153	NM_001256765	IL15RA	2.0444	0.000412051	0.0339231	down	3601
chr1	225997961	225998317	diffreps_peak_1790	3.42443	356	NM_001291163	EPHX1	55.1	0.000376327	0.0321036	down	2052
chr14	33408458	33408572	diffreps_peak_5575	4.94734	114	NM_022123	NPAS3	2.71051	1.12891e-05	0.00217863	down	64067
chr2	7037001	7037320	diffreps_peak_9530	7.71566	319	NM_080657	RSAD2	9.82992	1.92461e-08	8.15449e-06	down	91543
chr7	136699981	136700860	diffreps_peak_18775	7.43807	879	NM_000739	CHRM2	8.55263	3.64697e-08	1.45535e-05	down	1129
chr12	7177421	7178140	diffreps_peak_3989	12.5614	719	NM_001734	C1S	6.07788	2.74561e-13	1.07296e-08	down	716
chr3	121554121	121554238	diffreps_peak_13246	4.48015	117	NM_018456	EAF2	4.45291	3.31017e-05	0.00526369	down	55840
chr21	42830561	42830940	diffreps_peak_11988	9.14528	379	NM_002462	MX1	2.59618	7.15688e-10	4.0786e-07	down	4599
chr11	13032541	13033060	diffreps_peak_3146	3.60452	519	NM_001080521	RASSF10	4.02286	0.000248591	0.0240102	down	644943
chr5	148630921	148630982	diffreps_peak_16261	4.0544	61	NM_014945	ABLIM3	5.232	8.82272e-05	0.0111869	down	22885
chr21	42807841	42807956	diffreps_peak_11970	9.60742	115	NM_002462	MX1	3.79371	2.46932e-10	1.69086e-07	down	4599
chr10	101370661	101371240	diffreps_peak_2686	8.61311	579	uc021pwy.1	SLC25A28	2.08014	2.43722e-09	1.22163e-06	down	81894
chr6	134350181	134350859	diffreps_peak_17411	7.14677	678	NM_145176	SLC2A12	4.75034	7.13227e-08	2.66053e-05	down	154091
chr1	221875621	221876019	diffreps_peak_1757	5.52682	398	NM_007207	DUSP10	2.07657	2.97289e-06	0.000703568	down	11221
chr4	76944541	76944689	diffreps_peak_14363	11.6306	148	NM_001565	CXCL10	18.155	2.34116e-12	2.14113e-08	down	3627
chr2	191872288	191872387	diffreps_peak_10811	9.66589	99	NM_007315	STAT1	3.73294	2.15828e-10	1.53512e-07	down	6772
chr6	7572074	7572301	diffreps_peak_16516	10.328	227	NM_004415	DSP	4.38247	4.69944e-11	7.33996e-08	down	1832
chrX	128630726	128630848	diffreps_peak_21551	5.58953	122	NM_003069	SMARCA1	2.62389	2.57321e-06	0.000620444	down	6594
chr9	100848941	100849240	diffreps_peak_20640	10.756	299	NM_014788	TRIM14	2.84595	1.75408e-11	5.80592e-08	down	9830
chr17	32646065	32646240	diffreps_peak_7861	3.33722	175	NM_005623	CCL8	63.5	0.000460026	0.0361498	down	6355
chr12	26385321	26385720	diffreps_peak_4152	4.09672	399	NM_005086	SSPN	65.1	8.00343e-05	0.0103692	down	8082
chr7	92730101	92730600	diffreps_peak_18373	9.92923	499	NM_017654	SAMD9	3.69221	1.17697e-10	1.11592e-07	down	54809
chr7	116335803	116335853	diffreps_peak_18605	3.25251	50	ENST00000456159	MET	3.5976	0.000559095	0.0417063	down	4233
chr2	231048287	231048356	diffreps_peak_11156	7.58844	69	NM_004509	SP110	2.88212	2.57962e-08	1.0647e-05	down	3431
chr14	24895739	24895900	diffreps_peak_5543	3.03437	161	NM_001039771	CBLN3	3.00424	0.000923903	0.0565621	down	643866
chr8	144690933	144691040	diffreps_peak_19869	3.28573	107	ENST00000377579	PYCRL	4.63322	0.000517933	0.0394415	down	65263
chr4	119951621	119952560	diffreps_peak_14759	6.66484	939	NM_133477	SYNPO2	2.59581	2.16349e-07	7.15591e-05	down	171024
chr16	11844441	11844520	diffreps_peak_6987	3.34655	79	NM_014153	ZC3H7A	63.1	0.000450245	0.0355802	down	29066
chr8	77767721	77768380	diffreps_peak_19416	5.63248	659	NM_024721	ZFHX4	5.33766	2.33086e-06	0.000570558	down	79776
chr10	35468481	35468775	diffreps_peak_2215	3.18625	294	NM_001881	CREM	50.9	0.000651252	0.0453058	down	1390
chr2	191865799	191865889	diffreps_peak_10808	9.47215	90	NM_007315	STAT1	3.80741	3.37167e-10	2.15212e-07	down	6772
chr19	43031192	43031552	diffreps_peak_9251	12.1954	360	NM_001712	CEACAM1	3.868	6.37692e-13	1.31778e-08	down	634
chr12	113357601	113357712	diffreps_peak_4769	6.65401	111	NM_016816	OAS1	4.45309	2.21813e-07	7.322e-05	down	4938
chr1	89652015	89652209	diffreps_peak_855	10.402	194	NM_052941	GBP4	4.48914	3.9627e-11	6.62744e-08	down	115361
chr17	78321981	78322086	diffreps_peak_8363	10.3183	105	NM_001256071	RNF213	3.79018	4.80534e-11	7.41811e-08	down	57674
chr20	35522121	35522638	diffreps_peak_11536	11.6052	517	ENST00000436941	TLDC2	3.76879	2.48174e-12	2.21228e-08	down	140711
chr2	191873688	191873800	diffreps_peak_10812	10.2399	112	NM_007315	STAT1	3.64426	5.75539e-11	7.81965e-08	down	6772
chr5	32089541	32090180	diffreps_peak_15441	7.56984	639	NM_178140	PDZD2	2.26927	2.69254e-08	1.10678e-05	down	23037
chr2	210559501	210561074	diffreps_peak_11024	8.90431	1573	NM_002374	MAP2	2.72338	1.24649e-09	6.62212e-07	down	4133
chr15	89182021	89182409	diffreps_peak_6777	6.63472	388	NM_001303236	ISG20	2.83958	2.31889e-07	7.62827e-05	down	3669
chr4	89182861	89183140	diffreps_peak_14468	4.21211	279	NM_152542	PPM1K	3.50382	6.1361e-05	0.008516	down	152926
chrX	114391164	114391230	diffreps_peak_21508	7.32774	66	NM_020871	LRCH2	2.87131	4.7018e-08	1.83442e-05	down	57631
chr1	89530842	89531043	diffreps_peak_842	6.26724	201	NM_002053	GBP1	2.88018	5.40461e-07	0.000160672	down	2633
chr11	67758574	67758780	diffreps_peak_3497	7.05307	206	ENST00000227471	UNC93B1	2.88106	8.84967e-08	3.22767e-05	down	81622
chr6	7577191	7577275	diffreps_peak_16521	12.6306	84	NM_004415	DSP	4.78831	2.34093e-13	1.07296e-08	down	1832
