# Supplementary material for: Wilms' tumour 1‐associating protein inhibits endothelial cell angiogenesis by m6A‐dependent epigenetic silencing of desmoplakin in brain arteriovenous malformation
Source: J Cell Mol Med. 2020 Apr 13;24(9):4981–91. doi: 10.1111/jcmm.15101 (PMC7205785; doi:10.1111/jcmm.15101)
Supplement: Supplementary file 8 — Table S7 [file JCMM-24-4981-s008.xlsx]

## Sheet: up.siMETTL3_vs_siNC
siMETTL3 vs siNC up-regulated genes
gene	gene_id	biotype	strand	locus	siME_FPKM	siNC_FPKM	Fold change	log2(fold change)	p_value	Regulation	GeneID
BAD	ENSG00000002330	protein_coding	-	chr11:64037301-64056972	19.1398	12.0421	1.5894	0.668485	0.04885	up	572
DBNDD1	ENSG00000003249	protein_coding	-	chr16:90071272-90114181	8.81415	5.36792	1.642	0.715457	0.01015	up	79007
ARHGAP33	ENSG00000004777	protein_coding	+	chr19:36265433-36279724	2.78618	1.03998	2.67907	1.42173	0.0434	up	115703
THSD7A	ENSG00000005108	protein_coding	-	chr7:11221358-11871824	3.22492	0.92474	3.4874	1.80215	0.01645	up	221981
COPZ2	ENSG00000005243	protein_coding	-	chr17:46103532-46115392	5.50346	2.33625	2.35567	1.23614	0.0404	up	51226
PRKAR2B	ENSG00000005249	protein_coding	+	chr7:106685093-106802256	10.2707	7.0555	1.4557	0.541712	0.00475	up	5577
OSBPL7	ENSG00000006025	protein_coding	-	chr17:45884737-45899200	6.11102	3.5237	1.73426	0.794322	0.04055	up	114881
RPUSD1	ENSG00000007376	protein_coding	-	chr16:834973-850737	14.9657	7.33273	2.04095	1.02924	0.0037	up	113000
MPND	ENSG00000008382	protein_coding	+	chr19:4343523-4360083	4.39194	2.13471	2.0574	1.04082	0.0492	up	84954
UQCRC1	ENSG00000010256	protein_coding	-	chr3:48636434-48648409	60.7723	40.4939	1.50078	0.58571	0.01025	up	7384
LYPLA2	ENSG00000011009	protein_coding	+	chr1:24117459-24122029	26.5468	19.4214	1.36688	0.450889	0.01985	up	11313
ZFP64	ENSG00000020256	protein_coding	-	chr20:50668201-50820847	12.4931	7.66459	1.62998	0.704854	0.03385	up	55734
RNH1	ENSG00000023191	protein_coding	-	chr11:494511-507300	40.6706	29.0802	1.39857	0.483949	0.00255	up	6050
EHD2	ENSG00000024422	protein_coding	+	chr19:48110780-48246391	45.0458	24.9072	1.80855	0.854833	5e-05	up	30846
ANK1	ENSG00000029534	protein_coding	-	chr8:41510738-41754280	1.06553	0.450595	2.36472	1.24167	0.0373	up	286
CHPF2	ENSG00000033100	protein_coding	+	chr7:150929574-150974982	12.9749	9.53923	1.36016	0.443778	0.01055	up	54480
APBA2	ENSG00000034053	protein_coding	+	chr15:29129628-29410518	8.19537	5.35505	1.5304	0.613909	0.044	up	321
AKR7A2	ENSG00000053371	protein_coding	-	chr1:19630458-19638640	13.3592	8.45903	1.57928	0.659269	0.007	up	8574
ATP9A	ENSG00000054793	protein_coding	-	chr20:50213052-50385173	9.2207	7.29823	1.26342	0.33733	0.042	up	10079
RELT	ENSG00000054967	protein_coding	+	chr11:73087308-73108519	10.7656	7.26984	1.48086	0.566435	0.00895	up	84957
USP13	ENSG00000058056	protein_coding	+	chr3:179370542-179507189	7.03892	4.62607	1.52158	0.605567	0.00665	up	8975
FLYWCH1	ENSG00000059122	protein_coding	+	chr16:2961937-3004277	15.0912	10.4936	1.43814	0.524207	0.0255	up	84256
ISOC2	ENSG00000063241	protein_coding	-	chr19:55964351-55973710	20.9473	15.2152	1.37674	0.461258	0.0381	up	79763
EPN1	ENSG00000063245	protein_coding	+	chr19:56186591-56249768	29.2747	21.1682	1.38296	0.467758	0.00425	up	29924
ZNF275	ENSG00000063587	protein_coding	+	chrX:152599612-152625568	5.98079	4.39036	1.36225	0.445996	0.01395	up	10838
TMEM161A	ENSG00000064545	protein_coding	-	chr19:19229977-19249322	7.25095	4.15578	1.74478	0.803049	0.04775	up	54929
WDR18	ENSG00000065268	protein_coding	+	chr19:983173-994569	19.9932	12.1895	1.64019	0.713867	0.00645	up	57418
KIF26A	ENSG00000066735	protein_coding	+	chr14:104605059-104647231	1.91949	1.26562	1.51664	0.600883	0.0204	up	26153
PHKA1	ENSG00000067177	protein_coding	-	chrX:71798663-71934167	2.67224	1.76136	1.51715	0.601363	0.02605	up	5255
ROGDI	ENSG00000067836	protein_coding	-	chr16:4846968-4852951	3.93996	1.39772	2.81886	1.49511	0.0031	up	79641
HYAL2	ENSG00000068001	protein_coding	-	chr3:50355220-50365682	35.1314	22.7966	1.54108	0.623945	0.00125	up	8692
PHRF1	ENSG00000070047	protein_coding	+	chr11:576485-612222	17.7116	13.4956	1.3124	0.392209	0.0357	up	57661
IKBKAP	ENSG00000070061	protein_coding	-	chr9:111629796-111696396	11.2506	7.73285	1.45491	0.54093	0.0039	up	8518
RNF126	ENSG00000070423	protein_coding	-	chr19:647525-663277	34.0869	23.8158	1.43127	0.517297	0.01005	up	55658
NDST1	ENSG00000070614	protein_coding	+	chr5:149855093-149937773	17.6355	11.6226	1.51735	0.601555	0.00075	up	3340
VASH1	ENSG00000071246	protein_coding	+	chr14:77228531-77253067	15.305	9.30703	1.64445	0.717609	0.0104	up	22846
ATP6AP1	ENSG00000071553	protein_coding	+	chrX:153656977-153664862	36.9678	26.8644	1.37609	0.460577	0.01035	up	537
TCF3	ENSG00000071564	protein_coding	-	chr19:1609290-1652604	51.3768	30.6126	1.67829	0.746993	0.0005	up	6929
FAM3A	ENSG00000071889	protein_coding	-	chrX:153733349-153744566	11.4991	7.69254	1.49483	0.579983	0.017	up	60343
PRKACA	ENSG00000072062	protein_coding	-	chr19:14202499-14228896	33.1814	24.6655	1.34526	0.42788	0.0334	up	5566
PTPN18	ENSG00000072135	protein_coding	+	chr2:131113579-131132982	12.0876	7.6602	1.57797	0.658072	0.0239	up	26469
ALDH3A2	ENSG00000072210	protein_coding	+	chr17:19551448-19580911	15.7561	10.5754	1.48987	0.57519	0.0483	up	224
TFRC	ENSG00000072274	protein_coding	-	chr3:195722895-195809060	96.5953	73.1352	1.32078	0.401388	0.00995	up	7037
SCARB1	ENSG00000073060	protein_coding	-	chr12:125261401-125367214	27.0113	21.2943	1.26848	0.343097	0.03815	up	949
NLE1	ENSG00000073536	protein_coding	-	chr17:33448597-33469334	9.17876	5.46296	1.68018	0.748616	0.0319	up	54475
MGLL	ENSG00000074416	protein_coding	-	chr3:127407908-127542051	67.4392	49.4123	1.36483	0.448716	0.00925	up	11343
SRI	ENSG00000075142	protein_coding	-	chr7:87834432-87936206	64.1193	47.8152	1.34098	0.423288	0.0332	up	6717
TIMM21	ENSG00000075336	protein_coding	+	chr18:71815745-71826197	20.3999	13.1334	1.55328	0.635316	0.01785	up	29090
FSCN1	ENSG00000075618	protein_coding	+	chr7:5632438-5646286	54.8945	36.3145	1.51164	0.596117	0.00015	up	6624
ACTB	ENSG00000075624	protein_coding	-	chr7:5566781-5603415	2787.72	2152.84	1.2949	0.372845	0.0307	up	60
UNG	ENSG00000076248	protein_coding	+	chr12:109535378-109548797	16.4767	10.7975	1.52597	0.609728	0.00135	up	7374
PAG1	ENSG00000076641	protein_coding	-	chr8:81880044-82024303	1.4194	0.106545	13.3221	3.73575	0.01575	up	55824
MCAM	ENSG00000076706	protein_coding	-	chr11:119179240-119192231	259.878	179.63	1.44674	0.532801	0.0001	up	4162
ARHGEF1	ENSG00000076928	protein_coding	+	chr19:42387227-42434302	32.6167	24.3895	1.33733	0.419352	0.01765	up	9138
CTTNBP2	ENSG00000077063	protein_coding	-	chr7:117105837-117514193	1.86895	0.705173	2.65034	1.40618	0.02435	up	83992
UBE2D4	ENSG00000078967	protein_coding	+	chr7:43966036-44058774	5.5146	2.95798	1.86431	0.898643	0.02495	up	51619
ZNF510	ENSG00000081386	protein_coding	-	chr9:99518146-99540411	3.48643	2.31313	1.50724	0.591907	0.0421	up	22869
JMJD4	ENSG00000081692	protein_coding	-	chr1:227916239-227968927	7.66154	4.90687	1.56139	0.642831	0.03775	up	65094
SMARCD3	ENSG00000082014	protein_coding	-	chr7:150929574-150974982	2.04618	0.623822	3.28008	1.71373	0.03375	up	6604
PLOD1	ENSG00000083444	protein_coding	+	chr1:11994261-12035595	33.9072	25.9122	1.30854	0.387961	0.02205	up	5351
GSTP1	ENSG00000084207	protein_coding	+	chr11:67351065-67354131	295.584	237.486	1.24464	0.315726	0.0319	up	2950
CAD	ENSG00000084774	protein_coding	+	chr2:27440257-27466811	32.3284	19.5403	1.65445	0.72635	0.0227	up	790
POMGNT1	ENSG00000085998	protein_coding	-	chr1:46654352-46686933	22.3915	14.8011	1.51282	0.597244	0.03265	up	55624
MRPL28	ENSG00000086504	protein_coding	-	chr16:417383-420527	28.2421	20.3805	1.38574	0.470654	0.02005	up	10573
ZW10	ENSG00000086827	protein_coding	-	chr11:113603908-113644533	14.4409	9.4167	1.53354	0.61687	0.00065	up	9183
FTL	ENSG00000087086	protein_coding	+	chr19:49468557-49470135	564.595	459.415	1.22894	0.297417	0.0337	up	2512
NID2	ENSG00000087303	protein_coding	-	chr14:52471520-52535712	9.27659	5.30003	1.75029	0.807594	0.0065	up	22795
ARHGAP28	ENSG00000088756	protein_coding	+	chr18:6728819-6915715	1.38172	0.330411	4.18182	2.06413	0.0013	up	79822
GANAB	ENSG00000089597	protein_coding	-	chr11:62392297-62414104	105.328	70.3616	1.49696	0.582031	0.0024	up	23193
PCBP4	ENSG00000090097	protein_coding	-	chr3:51989329-52023213	9.41942	6.51967	1.44477	0.530839	0.03825	up	57060
TFAP4	ENSG00000090447	protein_coding	-	chr16:4307186-4323076	5.20046	2.77854	1.87165	0.904313	0.00855	up	7023
PITPNM2	ENSG00000090975	protein_coding	-	chr12:123468026-123634562	9.88959	6.39771	1.5458	0.628356	0.02665	up	57605
ANGPT2	ENSG00000091879	protein_coding	-	chr8:6261071-6565730	34.9471	25.0317	1.39612	0.481419	0.023	up	285
TMEM101	ENSG00000091947	protein_coding	-	chr17:42088555-42101314	8.85808	5.80278	1.52652	0.61025	0.0334	up	84336
CD200	ENSG00000091972	protein_coding	+	chr3:112021324-112081659	2.01346	0.677634	2.97131	1.5711	0.0084	up	4345
AGO1	ENSG00000092847	protein_coding	+	chr1:36335408-36395211	8.44779	5.42271	1.55785	0.639559	0.00395	up	26523
DPYSL2	ENSG00000092964	protein_coding	+	chr8:26371790-26515694	29.1764	22.5581	1.29339	0.371157	0.02025	up	1808
CRAT	ENSG00000095321	protein_coding	-	chr9:131857088-131911225	13.856	7.74278	1.78954	0.839588	0.03305	up	1384
SH2D3C	ENSG00000095370	protein_coding	-	chr9:130500595-130541020	14.7969	5.45417	2.71295	1.43986	5e-05	up	10044
SYDE2	ENSG00000097096	protein_coding	-	chr1:85622555-85666729	2.74072	1.8261	1.50086	0.585789	0.0487	up	84144
SCD	ENSG00000099194	protein_coding	+	chr10:102106880-102124591	34.3981	25.9939	1.32331	0.404156	0.00785	up	6319
PALMD	ENSG00000099260	protein_coding	+	chr1:100111498-100160097	19.3697	14.7861	1.30999	0.389556	0.03115	up	54873
PSMD8	ENSG00000099341	protein_coding	+	chr19:38865175-38874464	79.2609	60.4212	1.31181	0.391555	0.0239	up	5714
FBXL19	ENSG00000099364	protein_coding	+	chr16:30930639-30967832	11.8556	8.2534	1.43645	0.522506	0.0192	up	54620
BCL7C	ENSG00000099385	protein_coding	-	chr16:30844946-30906541	13.9148	10.0647	1.38254	0.467318	0.0316	up	9274
ATP5D	ENSG00000099624	protein_coding	+	chr19:1241748-1244824	52.4559	35.4251	1.48075	0.56633	0.01205	up	513
NDUFB7	ENSG00000099795	protein_coding	-	chr19:14676889-14682874	34.2232	21.7672	1.57224	0.652818	0.0157	up	4713
CDC34	ENSG00000099804	protein_coding	+	chr19:531713-542097	46.6377	35.094	1.32894	0.410272	0.02395	up	997
ZDHHC8	ENSG00000099904	protein_coding	+	chr22:20116978-20135530	39.1638	21.9309	1.78578	0.836554	0.00175	up	29801
SMARCB1	ENSG00000099956	protein_coding	+	chr22:24129149-24181315	30.4194	22.6319	1.3441	0.426637	0.02615	up	6598
DDT	ENSG00000099977	protein_coding	-	chr22:24309088-24326106	15.2171	9.04926	1.68158	0.749817	0.0348	up	1652
PPM1F	ENSG00000100034	protein_coding	-	chr22:22273792-22307209	26.4815	12.6072	2.10051	1.07074	0.0001	up	9647
SLC35E4	ENSG00000100036	protein_coding	+	chr22:31031638-31065003	6.33902	4.23805	1.49574	0.580859	0.0416	up	339665
DGCR14	ENSG00000100056	protein_coding	-	chr22:19117791-19132197	6.91266	4.70727	1.46851	0.554352	0.02955	up	8220
MFNG	ENSG00000100060	protein_coding	-	chr22:37865100-37915549	38.3299	27.1516	1.4117	0.497436	0.02415	up	4242
TRIOBP	ENSG00000100106	protein_coding	+	chr22:38077679-38172563	35.7338	23.6965	1.50798	0.592615	0.0141	up	11078
GCAT	ENSG00000100116	protein_coding	+	chr22:38203911-38213183	5.67534	2.23592	2.53826	1.34384	0.00235	up	23464
CENPM	ENSG00000100162	protein_coding	-	chr22:42334724-42343168	6.7935	3.22477	2.10666	1.07496	0.01285	up	79019
TOMM22	ENSG00000100216	protein_coding	+	chr22:39077952-39080818	55.5485	39.7687	1.39679	0.482116	0.03605	up	56993
AP1B1	ENSG00000100280	protein_coding	-	chr22:29723668-29819182	28.5125	21.3522	1.33534	0.417207	0.0092	up	162
HMOX1	ENSG00000100292	protein_coding	+	chr22:35776353-35790207	25.6339	14.8597	1.72507	0.786655	5e-05	up	3162
TTLL12	ENSG00000100304	protein_coding	-	chr22:43562627-43583139	19.8472	10.8991	1.821	0.864727	5e-05	up	23170
ZMAT5	ENSG00000100319	protein_coding	-	chr22:30116072-30163000	9.56619	5.15476	1.8558	0.89204	0.0118	up	55954
KIAA0930	ENSG00000100364	protein_coding	-	chr22:45586218-45636650	12.7195	8.76162	1.45173	0.537774	0.01705	up	23313
PHF5A	ENSG00000100410	protein_coding	-	chr22:41855720-41864729	23.6076	17.4506	1.35283	0.435976	0.0432	up	84844
ZBED4	ENSG00000100426	protein_coding	+	chr22:50247489-50283726	12.0838	9.67532	1.24893	0.32069	0.041	up	9889
PSMB5	ENSG00000100804	protein_coding	-	chr14:23485751-23504439	73.0101	57.656	1.26631	0.340625	0.0446	up	5693
CINP	ENSG00000100865	protein_coding	-	chr14:102783713-102829253	13.7081	7.10699	1.92882	0.947718	0.01125	up	51550
NDRG3	ENSG00000101079	protein_coding	-	chr20:35280168-35374541	6.9403	4.22593	1.64231	0.715729	0.00845	up	57446
MRGBP	ENSG00000101189	protein_coding	+	chr20:61427804-61431945	16.0039	11.3117	1.41481	0.500604	0.01525	up	55257
TM9SF4	ENSG00000101337	protein_coding	+	chr20:30697308-30755061	20.6916	16.0468	1.28945	0.366758	0.0293	up	9777
E2F1	ENSG00000101412	protein_coding	-	chr20:32263488-32274210	8.31134	5.49461	1.51263	0.597062	0.00875	up	1869
PXMP4	ENSG00000101417	protein_coding	-	chr20:32294511-32308125	1.75077	0.63646	2.7508	1.45985	0.0263	up	11264
PPP1R16B	ENSG00000101445	protein_coding	+	chr20:37434347-37551667	5.49407	3.80466	1.44404	0.530111	0.03085	up	26051
ATG4A	ENSG00000101844	protein_coding	+	chrX:107334897-107682727	15.9755	8.87238	1.80058	0.848465	0.01655	up	115201
BMX	ENSG00000102010	protein_coding	+	chrX:15363712-15574652	14.0608	9.78616	1.4368	0.522864	0.01075	up	660
UBL4A	ENSG00000102178	protein_coding	-	chrX:153712055-153715009	12.0161	8.01972	1.49832	0.583346	0.0195	up	8266
RGCC	ENSG00000102760	protein_coding	+	chr13:42031694-42045018	32.8107	17.9793	1.82491	0.867827	0.00035	up	28984
TANGO6	ENSG00000103047	protein_coding	+	chr16:68877506-69119083	9.1919	4.6328	1.98409	0.988479	0.0022	up	79613
ESRP2	ENSG00000103067	protein_coding	-	chr16:68021296-68272005	1.95322	0.635589	3.07309	1.61969	0.0333	up	80004
MPG	ENSG00000103152	protein_coding	+	chr16:127005-188859	18.2456	11.2244	1.62554	0.70092	0.0263	up	4350
NME4	ENSG00000103202	protein_coding	+	chr16:446724-462487	26.8685	14.4979	1.85327	0.890074	0.00095	up	4833
ABCC1	ENSG00000103222	protein_coding	+	chr16:16043433-16236931	30.9334	23.2383	1.33114	0.412661	0.0245	up	4363
EEF2K	ENSG00000103319	protein_coding	+	chr16:22217591-22300059	14.8564	9.50165	1.56356	0.644833	0.0195	up	29904
HMOX2	ENSG00000103415	protein_coding	+	chr16:4511680-4560348	56.4818	41.4203	1.36363	0.44745	0.03965	up	3163
RPGRIP1L	ENSG00000103494	protein_coding	-	chr16:53631594-53737850	7.38821	4.51595	1.63603	0.710197	0.0141	up	23322
BCKDK	ENSG00000103507	protein_coding	+	chr16:31117427-31124110	20.3163	14.6532	1.38648	0.471422	0.0205	up	10295
CSK	ENSG00000103653	protein_coding	+	chr15:75074397-75095539	43.1473	24.8119	1.73897	0.798237	5e-05	up	1445
INTS9	ENSG00000104299	protein_coding	-	chr8:28625177-28747759	11.2265	6.68116	1.68033	0.748743	0.0384	up	55756
TSTA3	ENSG00000104522	protein_coding	-	chr8:144694787-144700218	35.3306	26.8161	1.31751	0.397818	0.0468	up	7264
ARHGEF10	ENSG00000104728	protein_coding	+	chr8:1772141-1906807	29.1998	21.8673	1.33532	0.417183	0.0406	up	9639
CLPTM1	ENSG00000104853	protein_coding	+	chr19:45457841-45496599	27.4685	20.1722	1.3617	0.445411	0.01835	up	1209
PPP1R37	ENSG00000104866	protein_coding	+	chr19:45574757-45808541	14.6306	9.13104	1.60229	0.680139	0.0238	up	284352
STX10	ENSG00000104915	protein_coding	-	chr19:13254871-13261197	14.8602	9.45367	1.5719	0.652511	0.0165	up	8677
POP4	ENSG00000105171	protein_coding	+	chr19:30094923-30108144	33.8713	23.7	1.42917	0.515181	0.039	up	10775
CCNE1	ENSG00000105173	protein_coding	+	chr19:30302804-30315215	8.95767	6.21638	1.44098	0.527048	0.0464	up	898
GPI	ENSG00000105220	protein_coding	+	chr19:34850384-34919178	90.8352	69.4317	1.30827	0.387656	0.01705	up	2821
FSD1	ENSG00000105255	protein_coding	+	chr19:4304596-4323840	10.7782	6.97855	1.54448	0.627121	0.01195	up	79187
ETFB	ENSG00000105379	protein_coding	-	chr19:51848422-51872257	13.3657	8.82646	1.51427	0.598624	0.0399	up	2109
BABAM1	ENSG00000105393	protein_coding	+	chr19:17342691-17398455	45.4586	28.1795	1.61318	0.689904	0.0162	up	29086
MEGF8	ENSG00000105429	protein_coding	+	chr19:42829760-42882921	8.2268	4.40678	1.86685	0.900605	0.00895	up	1954
CAPS	ENSG00000105519	protein_coding	+	chr19:5904851-5915888	2.45502	0.786356	3.12202	1.64248	0.01675	up	828
RASIP1	ENSG00000105538	protein_coding	-	chr19:49223843-49243978	29.4693	18.6822	1.5774	0.657551	0.0002	up	54922
TMEM147	ENSG00000105677	protein_coding	+	chr19:36024313-36038428	50.3435	36.9772	1.36147	0.445169	0.0322	up	10430
FKBP8	ENSG00000105701	protein_coding	-	chr19:18642422-18654887	36.2793	24.4501	1.48381	0.56931	0.00165	up	23770
ITGB8	ENSG00000105855	protein_coding	+	chr7:20367921-20455377	1.72158	0.971688	1.77174	0.825164	0.01835	up	3696
LFNG	ENSG00000106003	protein_coding	+	chr7:2552162-2568811	11.7864	7.4788	1.57598	0.656248	0.0033	up	3955
IQCE	ENSG00000106012	protein_coding	+	chr7:2598631-2654368	5.85159	3.44357	1.69928	0.764924	0.0239	up	23288
FAM188B	ENSG00000106125	protein_coding	+	chr7:30692199-30965131	2.97864	1.83835	1.62028	0.696246	0.03525	up	84182
HSPB1	ENSG00000106211	protein_coding	+	chr7:75931860-75933612	188.863	153.435	1.2309	0.299717	0.04785	up	3315
IMPDH1	ENSG00000106348	protein_coding	-	chr7:128032330-128050306	45.2404	31.1703	1.45139	0.537439	0.0007	up	3614
TSPAN13	ENSG00000106537	protein_coding	+	chr7:16793159-16824161	12.7673	8.92442	1.4306	0.516621	0.0113	up	27075
TBL2	ENSG00000106638	protein_coding	-	chr7:72983261-72993121	18.2027	13.3774	1.3607	0.444354	0.04965	up	26608
MEGF9	ENSG00000106780	protein_coding	-	chr9:123363090-123476748	3.76269	2.04972	1.83571	0.876335	5e-05	up	1955
ENG	ENSG00000106991	protein_coding	-	chr9:130577290-130617035	228.638	181.239	1.26153	0.335172	0.0166	up	2022
TBC1D13	ENSG00000107021	protein_coding	+	chr9:131549482-131572711	5.95512	4.02862	1.4782	0.563844	0.0333	up	54662
NPDC1	ENSG00000107281	protein_coding	-	chr9:139933921-139940655	38.5789	24.8585	1.55194	0.634073	0.0155	up	56654
ABCA2	ENSG00000107331	protein_coding	-	chr9:139901685-139931234	4.61762	2.57708	1.7918	0.841411	0.03775	up	20
DVL1	ENSG00000107404	protein_coding	-	chr1:1266693-1284730	13.3363	7.39074	1.80446	0.851569	0.00055	up	1855
CXCL12	ENSG00000107562	protein_coding	-	chr10:44793037-44881941	10.0444	5.17315	1.94165	0.957282	0.0107	up	6387
PALD1	ENSG00000107719	protein_coding	+	chr10:72238576-72328205	4.65907	3.03225	1.53651	0.619653	0.0046	up	27143
SFXN3	ENSG00000107819	protein_coding	+	chr10:102790990-102800998	10.715	6.5912	1.62565	0.701017	0.0122	up	81855
NPM3	ENSG00000107833	protein_coding	-	chr10:103541081-103543170	32.9021	20.5243	1.60308	0.680845	0.0073	up	10360
FBXL15	ENSG00000107872	protein_coding	+	chr10:104162373-104182893	1.88023	0.562562	3.34227	1.74083	0.00485	up	79176
ANKRD26	ENSG00000107890	protein_coding	-	chr10:27280842-27389421	6.35936	3.34259	1.90252	0.927914	0.00795	up	22852
TSPAN14	ENSG00000108219	protein_coding	+	chr10:82213921-82295698	66.641	47.8741	1.39201	0.477166	0.0284	up	81619
UBTF	ENSG00000108312	protein_coding	-	chr17:42269172-42301078	39.6046	26.1855	1.51246	0.596899	0.0059	up	7343
ICAM2	ENSG00000108622	protein_coding	-	chr17:62073430-62097994	88.1453	55.0513	1.60115	0.679108	5e-05	up	3384
SYNGR2	ENSG00000108639	protein_coding	+	chr17:76164638-76169608	35.0917	23.1429	1.5163	0.600559	0.00185	up	9144
VAT1	ENSG00000108828	protein_coding	-	chr17:41166621-41177140	127.874	92.4125	1.38373	0.468566	0.0019	up	10493
CDR2L	ENSG00000109089	protein_coding	+	chr17:72983726-73001895	9.28153	6.14313	1.51088	0.595389	0.0026	up	30850
WFS1	ENSG00000109501	protein_coding	+	chr4:6271575-6304992	7.98599	4.10498	1.94544	0.960096	0.00455	up	7466
NEIL3	ENSG00000109674	protein_coding	+	chr4:178230989-178284097	3.22109	1.82596	1.76405	0.818894	0.031	up	55247
MFSD10	ENSG00000109736	protein_coding	-	chr4:2932287-2936586	15.67	9.72209	1.61179	0.688668	0.00695	up	10227
ST3GAL4	ENSG00000110080	protein_coding	+	chr11:126225534-126875953	6.96031	3.8619	1.8023	0.849842	0.0195	up	6484
CCDC86	ENSG00000110104	protein_coding	+	chr11:60603468-60623444	47.3021	37.4815	1.26201	0.335724	0.0307	up	79080
PRPF19	ENSG00000110107	protein_coding	-	chr11:60658201-60674060	61.5514	45.1699	1.36266	0.446428	0.01925	up	27339
HPX	ENSG00000110169	protein_coding	-	chr11:6452267-6463847	8.93268	0.868123	10.2896	3.36312	0.0005	up	3263
KIAA1549L	ENSG00000110427	protein_coding	+	chr11:33563617-33718247	4.88835	3.15439	1.5497	0.631986	0.003	up	25758
NDUFS8	ENSG00000110717	protein_coding	+	chr11:67798083-67804111	36.5208	26.6609	1.36982	0.453988	0.03275	up	4728
SELPLG	ENSG00000110876	protein_coding	-	chr12:109015685-109035094	1.18902	0.40173	2.95976	1.56548	0.0346	up	6404
BCL7A	ENSG00000110987	protein_coding	+	chr12:122445339-122499948	4.3549	1.67499	2.59996	1.37849	0.0017	up	605
KRT18	ENSG00000111057	protein_coding	+	chr12:53290976-53346686	67.8316	48.3387	1.40325	0.488777	0.00225	up	3875
TPI1	ENSG00000111669	protein_coding	+	chr12:6976282-7032861	280.706	218.975	1.28191	0.358293	0.04875	up	7167
ATN1	ENSG00000111676	protein_coding	+	chr12:7033625-7051484	32.1725	24.2289	1.32786	0.4091	0.0418	up	1822
TPD52L1	ENSG00000111907	protein_coding	+	chr6:125440194-125623282	1.10445	0.421167	2.62235	1.39086	0.0202	up	7164
PPARD	ENSG00000112033	protein_coding	+	chr6:35310334-35395968	8.00763	5.69539	1.40598	0.49158	0.0263	up	5467
FANCE	ENSG00000112039	protein_coding	+	chr6:35420137-35434880	5.68935	3.17999	1.78911	0.839242	0.00195	up	2178
SOBP	ENSG00000112320	protein_coding	+	chr6:107811161-107981357	3.27125	1.52305	2.14783	1.10288	0.0067	up	55084
LAMA4	ENSG00000112769	protein_coding	-	chr6:112429962-112672498	118.661	79.3561	1.4953	0.580434	0.0053	up	3910
FBRSL1	ENSG00000112787	protein_coding	+	chr12:133066136-133161774	20.0979	11.6619	1.72339	0.785248	0.01085	up	57666
DAP	ENSG00000112977	protein_coding	-	chr5:10679341-10770406	58.7567	46.8538	1.25404	0.326586	0.0373	up	1611
DBN1	ENSG00000113758	protein_coding	-	chr5:176883608-176901402	71.5747	49.3207	1.45121	0.537258	0.0008	up	1627
BCL6	ENSG00000113916	protein_coding	-	chr3:187416046-187463515	8.0708	4.25568	1.89648	0.923322	0.0408	up	604
PRKAR2A	ENSG00000114302	protein_coding	-	chr3:48782029-48889414	31.593	22.8686	1.3815	0.466237	0.0037	up	5576
GNAI2	ENSG00000114353	protein_coding	+	chr3:50263723-50296787	220.778	144.937	1.52327	0.607169	5e-05	up	2771
PLXNA1	ENSG00000114554	protein_coding	+	chr3:126707436-126756235	15.3362	10.4308	1.47028	0.556093	0.0264	up	5361
RRP9	ENSG00000114767	protein_coding	-	chr3:51967445-51975957	26.6756	18.2737	1.45978	0.545753	0.0028	up	9136
DGUOK	ENSG00000114956	protein_coding	+	chr2:74153952-74208568	31.1985	22.4825	1.38768	0.472676	0.03195	up	1716
ACTR1B	ENSG00000115073	protein_coding	-	chr2:98272430-98280570	11.1777	7.25095	1.54154	0.624376	0.00445	up	10120
STEAP3	ENSG00000115107	protein_coding	+	chr2:119981383-120023228	8.99141	6.63831	1.35447	0.43773	0.0189	up	55240
SNX17	ENSG00000115234	protein_coding	+	chr2:27593362-27603657	30.0987	22.0014	1.36804	0.452107	0.04115	up	9784
RPS15	ENSG00000115268	protein_coding	+	chr19:1438357-1440583	293.094	233.185	1.25692	0.329889	0.0322	up	6209
EFEMP1	ENSG00000115380	protein_coding	-	chr2:56093101-56151274	532.227	427.475	1.24505	0.316202	0.0298	up	2202
PDCL3	ENSG00000115539	protein_coding	+	chr2:101179151-101193197	18.253	13.3253	1.3698	0.453967	0.04075	up	79031
STK25	ENSG00000115694	protein_coding	-	chr2:242295657-242449145	115.159	70.7205	1.62837	0.703427	0.0058	up	10494
HPCAL1	ENSG00000115756	protein_coding	+	chr2:10443014-10567743	31.8568	24.3513	1.30822	0.387604	0.0235	up	3241
EPAS1	ENSG00000116016	protein_coding	+	chr2:46520805-46613836	52.7884	41.8537	1.26126	0.334868	0.01945	up	2034
MECR	ENSG00000116353	protein_coding	-	chr1:29519384-29557454	16.9716	8.20981	2.06723	1.0477	0.0203	up	51102
SRM	ENSG00000116649	protein_coding	-	chr1:11114640-11120081	100.663	79.8501	1.26065	0.334171	0.03115	up	6723
SIPA1L2	ENSG00000116991	protein_coding	-	chr1:232533710-232697304	6.01489	4.15384	1.44803	0.534094	0.01715	up	57568
GALE	ENSG00000117308	protein_coding	-	chr1:24122088-24127271	24.0166	17.2155	1.39506	0.480323	0.0235	up	2582
APH1A	ENSG00000117362	protein_coding	-	chr1:150237798-150253327	46.5451	32.7271	1.42222	0.508144	0.0491	up	51107
SLC2A1	ENSG00000117394	protein_coding	-	chr1:43391051-43424530	18.8933	12.1033	1.561	0.642473	0.01	up	6513
ATP6V0B	ENSG00000117410	protein_coding	+	chr1:44440158-44443967	67.0193	49.5558	1.3524	0.435524	0.01735	up	533
B4GALT2	ENSG00000117411	protein_coding	+	chr1:44444614-44456840	34.0094	24.1001	1.41117	0.496895	0.00945	up	8704
ERI3	ENSG00000117419	protein_coding	-	chr1:44686741-44820932	27.6554	20.9103	1.32257	0.403347	0.04835	up	79033
DPH5	ENSG00000117543	protein_coding	-	chr1:101455178-101552821	21.7884	14.7578	1.47639	0.562078	0.0396	up	51611
RCN2	ENSG00000117906	protein_coding	+	chr15:77223959-77242601	32.6283	24.535	1.32987	0.411283	0.02145	up	5955
CTSD	ENSG00000117984	protein_coding	-	chr11:1753639-1785255	37.329	25.1694	1.48311	0.568627	0.0009	up	1509
PHF3	ENSG00000118482	protein_coding	+	chr6:64345724-66417118	14.8802	11.3225	1.31421	0.394195	0.02535	up	23469
FAM86A	ENSG00000118894	protein_coding	-	chr16:4932507-5147809	10.313	5.79681	1.77908	0.831133	0.0485	up
ZBTB45	ENSG00000119574	protein_coding	-	chr19:59024896-59050278	3.03367	1.75478	1.72881	0.789776	0.04475	up	84878
LTBP2	ENSG00000119681	protein_coding	-	chr14:74964872-75079306	63.2598	46.4462	1.362	0.445727	0.0129	up	4053
PLEKHG1	ENSG00000120278	protein_coding	+	chr6:150920998-151164799	14.8067	9.23123	1.60398	0.681658	5e-05	up	57480
SORBS3	ENSG00000120896	protein_coding	+	chr8:22298331-22433301	41.6473	22.1787	1.8778	0.909045	0.0004	up	10174
AKAP1	ENSG00000121057	protein_coding	+	chr17:55162452-55198710	11.8998	8.5293	1.39516	0.480435	0.0197	up	8165
TSHZ3	ENSG00000121297	protein_coding	-	chr19:31765850-31908700	2.57363	1.56078	1.64893	0.721534	0.03455	up	57616
FAM213A	ENSG00000122378	protein_coding	+	chr10:82167584-82192753	37.9708	29.236	1.29877	0.377141	0.022	up	84293
ZNF205	ENSG00000122386	protein_coding	+	chr16:3160460-3192806	3.69061	1.35285	2.72803	1.44786	0.01725	up	7755
PQLC1	ENSG00000122490	protein_coding	-	chr18:77662419-77711664	8.8669	5.78226	1.53347	0.616797	0.01145	up	80148
ZMIZ2	ENSG00000122515	protein_coding	+	chr7:44788179-44809477	23.3353	16.598	1.40591	0.491506	0.03925	up	83637
ACO1	ENSG00000122729	protein_coding	+	chr9:32384600-32454767	17.9827	9.26686	1.94054	0.956461	5e-05	up	48
CHST3	ENSG00000122863	protein_coding	+	chr10:73621146-73995618	17.2395	12.8175	1.34499	0.427597	0.0204	up	9469
PKN1	ENSG00000123143	protein_coding	+	chr19:14543864-14582679	74.4211	58.2575	1.27745	0.353267	0.0178	up	5585
NR4A1	ENSG00000123358	protein_coding	+	chr12:52416615-52453291	7.18993	3.37393	2.13103	1.09155	0.0038	up	3164
C12orf44	ENSG00000123395	protein_coding	+	chr12:52463029-52502045	29.1438	20.8654	1.39675	0.482078	0.01465	up
TUBA1B	ENSG00000123416	protein_coding	-	chr12:49521564-49541652	507.91	419.319	1.21127	0.276525	0.0457	up	10376
FAM124B	ENSG00000124019	protein_coding	-	chr2:225243414-225266802	7.00038	4.81005	1.45537	0.541382	0.02375	up	79843
MTRR	ENSG00000124275	protein_coding	+	chr5:7830490-7906138	32.3884	22.2724	1.4542	0.540222	0.04695	up	4552
SERPINB6	ENSG00000124570	protein_coding	-	chr6:2948392-2972090	35.7354	27.5045	1.29925	0.377684	0.0442	up	5269
PEX6	ENSG00000124587	protein_coding	-	chr6:42928495-42946958	2.75035	1.73314	1.58692	0.666228	0.0266	up	5190
HIST1H3B	ENSG00000124693	protein_coding	-	chr6:26031816-26032288	183.431	125.536	1.46118	0.547138	0.0014	up	8358
KLHDC3	ENSG00000124702	protein_coding	+	chr6:42981840-42989036	19.4744	13.2685	1.46771	0.553569	0.0025	up	116138
SOX4	ENSG00000124766	protein_coding	+	chr6:21593971-21598847	46.9908	36.53	1.28636	0.363299	0.01205	up	6659
SH3TC1	ENSG00000125089	protein_coding	+	chr4:8183798-8243530	43.5158	29.0231	1.49935	0.584339	0.0287	up	54436
MBOAT7	ENSG00000125505	protein_coding	-	chr19:54677106-54693733	32.7833	20.9242	1.56676	0.647787	0.02095	up	79143
DTD1	ENSG00000125821	protein_coding	+	chr20:18568536-18744561	16.5734	12.1358	1.36567	0.449609	0.03305	up	92675
ITPA	ENSG00000125877	protein_coding	+	chr20:3189513-3204516	24.6246	17.4313	1.41267	0.498422	0.0249	up	3704
MRPS26	ENSG00000125901	protein_coding	+	chr20:3026590-3028900	12.4725	8.60382	1.44965	0.535707	0.0447	up	64949
DYNLRB1	ENSG00000125971	protein_coding	+	chr20:33104188-33128762	37.3427	25.3683	1.47202	0.5578	0.01745	up	83658
RRAS	ENSG00000126458	protein_coding	-	chr19:50138548-50143458	41.9149	32.4966	1.28983	0.367176	0.0423	up	6237
TRAP1	ENSG00000126602	protein_coding	-	chr16:3661728-3767598	52.6124	38.4653	1.36779	0.451846	0.03615	up	10131
FAM78A	ENSG00000126882	protein_coding	-	chr9:134133462-134151934	2.4118	1.36473	1.76724	0.821497	0.0176	up	286336
SLC10A3	ENSG00000126903	protein_coding	-	chrX:153715644-153719016	7.8674	5.14441	1.52931	0.612882	0.01815	up	8273
MAP2K2	ENSG00000126934	protein_coding	-	chr19:4090318-4124126	81.9056	53.7252	1.52453	0.608364	0.00035	up	5605
ZC4H2	ENSG00000126970	protein_coding	-	chrX:64136249-64254593	4.87147	2.3219	2.09805	1.06905	0.01125	up	55906
FGFRL1	ENSG00000127418	protein_coding	+	chr4:1003723-1020685	10.9511	7.61054	1.43894	0.525004	0.00785	up	53834
KLF2	ENSG00000127528	protein_coding	+	chr19:16435627-16438685	13.5995	8.63738	1.57449	0.654883	0.0481	up	10365
GNG11	ENSG00000127920	protein_coding	+	chr7:93551010-93557922	21.3788	14.6477	1.45954	0.545509	0.0013	up	2791
STYXL1	ENSG00000127952	protein_coding	-	chr7:75625655-75677322	27.4048	16.7146	1.63958	0.713322	0.0031	up	51657
DGCR6L	ENSG00000128185	protein_coding	-	chr22:20301798-20307603	8.19954	5.3022	1.54644	0.628951	0.04595	up	85359
CDC42EP1	ENSG00000128283	protein_coding	+	chr22:37956453-37965412	74.7778	50.3776	1.48435	0.569828	0.0001	up	11135
PODXL	ENSG00000128567	protein_coding	-	chr7:131185020-131242976	223.203	176.549	1.26426	0.33829	0.0179	up	5420
DLL4	ENSG00000128917	protein_coding	+	chr15:41221537-41231237	3.8666	2.21868	1.74275	0.801366	0.0094	up	54567
DOHH	ENSG00000129932	protein_coding	-	chr19:3490818-3500938	7.31532	3.6855	1.98489	0.989061	0.0006	up	83475
THEM6	ENSG00000130193	protein_coding	+	chr8:143808620-143818345	3.4469	1.9885	1.73342	0.793619	0.0238	up	51337
COLGALT1	ENSG00000130309	protein_coding	+	chr19:17666402-17693971	75.8578	51.9299	1.46077	0.546731	0.0025	up	79709
MLLT1	ENSG00000130382	protein_coding	-	chr19:6212965-6279959	15.9444	11.5869	1.37607	0.460555	0.02365	up	4298
CACNG6	ENSG00000130433	protein_coding	+	chr19:54494402-54515923	5.11812	2.67285	1.91485	0.937234	0.02715	up	59285
GDF15	ENSG00000130513	protein_coding	+	chr19:18485540-18499986	203.594	152.297	1.33682	0.418807	0.0039	up	9518
LSM4	ENSG00000130520	protein_coding	-	chr19:18417039-18434084	35.8017	25.8215	1.38651	0.471454	0.01685	up	25804
UBAC1	ENSG00000130560	protein_coding	-	chr9:138824814-138853226	15.4797	10.7265	1.44313	0.529206	0.01405	up	10422
MPP1	ENSG00000130830	protein_coding	-	chrX:154006958-154049282	14.0163	7.86248	1.78269	0.834052	0.01505	up	4354
HABP4	ENSG00000130956	protein_coding	+	chr9:99212482-99382112	5.68647	3.78441	1.5026	0.587464	0.0209	up	22927
TRAF7	ENSG00000131653	protein_coding	+	chr16:2205698-2246526	42.5381	27.8615	1.52677	0.610482	0.0005	up	84231
DCAF15	ENSG00000132017	protein_coding	+	chr19:14041999-14072256	14.3559	8.54419	1.68019	0.748624	0.03085	up	90379
PTPRE	ENSG00000132334	protein_coding	+	chr10:129705324-129884119	37.8177	28.8386	1.31136	0.391062	0.0208	up	5791
MYBBP1A	ENSG00000132382	protein_coding	-	chr17:4400688-4458926	39.9315	26.7867	1.49072	0.576012	0.0102	up	10514
TRIM47	ENSG00000132481	protein_coding	-	chr17:73870241-73875627	31.6072	20.7999	1.51958	0.603674	0.01965	up	91107
FLOT2	ENSG00000132589	protein_coding	-	chr17:27206352-27224697	20.7884	15.9505	1.30331	0.382178	0.03725	up	2319
HSPA12B	ENSG00000132622	protein_coding	+	chr20:3713313-3733758	3.64213	2.19177	1.66173	0.732685	0.0103	up	116835
NES	ENSG00000132688	protein_coding	-	chr1:156638554-156647189	57.2308	41.5758	1.37654	0.461048	0.0015	up	10763
RBM38	ENSG00000132819	protein_coding	+	chr20:55959215-55984389	17.8798	12.5794	1.42135	0.507264	0.00775	up	55544
WASF3	ENSG00000132970	protein_coding	+	chr13:27131839-27263085	8.12528	4.74132	1.71372	0.777128	0.0071	up	10810
BTBD2	ENSG00000133243	protein_coding	-	chr19:1985446-2034880	13.6605	7.6413	1.78772	0.83812	0.00035	up	55643
ZNF414	ENSG00000133250	protein_coding	-	chr19:8575461-8579048	4.28972	1.33812	3.20579	1.68068	0.00725	up	84330
CSNK1G2	ENSG00000133275	protein_coding	+	chr19:1941187-1981337	20.7243	14.5712	1.42228	0.508205	0.01205	up	1455
KRBA1	ENSG00000133619	protein_coding	+	chr7:149411871-149431664	5.41979	3.09787	1.74952	0.806958	0.03565	up	84626
ACTR3B	ENSG00000133627	protein_coding	+	chr7:152456833-152552463	3.85673	2.2791	1.69222	0.758916	0.04585	up	57180
MICAL2	ENSG00000133816	protein_coding	+	chr11:12115542-12285334	213.392	150.695	1.41606	0.501878	0.0357	up	9645
TMEM66	ENSG00000133872	protein_coding	-	chr8:29920527-29940983	46.1187	35.43	1.30169	0.380381	0.03315	up
CTIF	ENSG00000134030	protein_coding	+	chr18:46065416-46389588	15.6371	8.50957	1.83759	0.877816	0.01435	up	9811
TMEM106C	ENSG00000134291	protein_coding	+	chr12:48357351-48362661	17.5447	10.3829	1.68977	0.756826	0.0121	up	79022
KCTD1	ENSG00000134504	protein_coding	-	chr18:24034873-24770662	4.26736	2.4742	1.72474	0.786383	0.03005	up	284252
DHX34	ENSG00000134815	protein_coding	+	chr19:47852537-47885961	9.55396	7.25775	1.31638	0.396577	0.04395	up	9704
CARS2	ENSG00000134905	protein_coding	-	chr13:111293758-111373421	15.7575	10.4576	1.50681	0.591494	0.022	up	79587
FBXO21	ENSG00000135108	protein_coding	-	chr12:117581145-117628336	11.6529	8.62583	1.35093	0.433952	0.02595	up	23014
ATP5G2	ENSG00000135390	protein_coding	-	chr12:54026509-54071347	123.061	96.2607	1.27841	0.354353	0.0334	up	517
CDK4	ENSG00000135446	protein_coding	-	chr12:58117543-58154190	137.787	103.1	1.33645	0.418403	0.0385	up	1019
KRT7	ENSG00000135480	protein_coding	+	chr12:52626303-52702947	206.679	157.188	1.31486	0.394905	0.0286	up	3855
HEY2	ENSG00000135547	protein_coding	+	chr6:125899703-126082415	4.43422	3.04705	1.45525	0.541268	0.04105	up	23493
DYSF	ENSG00000135636	protein_coding	+	chr2:71680752-71913898	20.5482	13.3322	1.54125	0.6241	0.0002	up	8291
DNAJB2	ENSG00000135924	protein_coding	+	chr2:220143988-220151622	17.115	11.9934	1.42703	0.513015	0.03715	up	3300
CYP27A1	ENSG00000135929	protein_coding	+	chr2:219646471-219680016	1.881	0.918045	2.04891	1.03486	0.048	up	1593
DDX56	ENSG00000136271	protein_coding	-	chr7:44605015-44614650	39.1599	29.3232	1.33546	0.417337	0.0126	up	54606
TTYH3	ENSG00000136295	protein_coding	+	chr7:2671584-2704436	43.9668	29.9829	1.4664	0.552278	0.0011	up	80727
RSAD1	ENSG00000136444	protein_coding	+	chr17:48556160-48563336	15.4621	9.59191	1.612	0.68885	0.02885	up	55316
LRRC8A	ENSG00000136802	protein_coding	+	chr9:131595220-131680318	61.9169	47.3157	1.30859	0.388015	0.0105	up	56262
FAM129B	ENSG00000136830	protein_coding	-	chr9:130267617-130341268	71.203	53.0931	1.3411	0.423414	0.00355	up	64855
ST6GALNAC4	ENSG00000136840	protein_coding	-	chr9:130670164-130679317	21.5034	12.667	1.69759	0.763484	0.00895	up	27090
STXBP1	ENSG00000136854	protein_coding	+	chr9:130374543-130497604	9.6451	6.41944	1.50248	0.58735	0.0141	up	6812
ANGPTL2	ENSG00000136859	protein_coding	-	chr9:129677052-129985445	4.9581	2.55092	1.94365	0.958769	0.0035	up	23452
MYC	ENSG00000136997	protein_coding	+	chr8:128747679-128753674	77.0951	62.2449	1.23858	0.308684	0.03635	up	4609
DCTN3	ENSG00000137100	protein_coding	-	chr9:34613547-34620515	28.434	20.0564	1.4177	0.503554	0.0269	up	11258
TJAP1	ENSG00000137221	protein_coding	+	chr6:43445260-43474294	12.1907	8.50516	1.43333	0.519367	0.0371	up	93643
HIST1H2AB	ENSG00000137259	protein_coding	-	chr6:26033319-26033796	68.506	46.1797	1.48347	0.568972	0.01095	up	8335
THBS1	ENSG00000137801	protein_coding	+	chr15:39873279-39891667	4227.85	3148.79	1.34269	0.425125	0.0217	up	7057
SMAD6	ENSG00000137834	protein_coding	+	chr15:66994565-67074338	65.1535	45.8583	1.42076	0.506662	0.01235	up	4091
PREB	ENSG00000138073	protein_coding	-	chr2:27346681-27357543	33.4931	25.4263	1.31727	0.397547	0.01855	up	10113
TACC2	ENSG00000138162	protein_coding	+	chr10:123748688-124014060	14.6574	9.568	1.53192	0.615344	0.0102	up	10579
ENTPD1	ENSG00000138185	protein_coding	+	chr10:97471535-97849995	1.15156	0.337686	3.41016	1.76984	0.0451	up	953
FAM117B	ENSG00000138439	protein_coding	+	chr2:203499900-203634480	1.56622	0.966225	1.62097	0.696858	0.0395	up	150864
G3BP2	ENSG00000138757	protein_coding	-	chr4:76567965-76735382	80.7477	53.9333	1.49718	0.582245	0.00185	up	9908
SHROOM3	ENSG00000138771	protein_coding	+	chr4:77356252-77723117	1.74273	0.807459	2.15829	1.10989	0.0254	up	57619
RITA1	ENSG00000139405	protein_coding	+	chr12:113623330-113630173	7.30756	4.54675	1.6072	0.684553	0.00695	up	84934
GLTP	ENSG00000139433	protein_coding	-	chr12:110288747-110318293	21.5384	13.2839	1.62139	0.697231	0.0001	up	51228
ACVRL1	ENSG00000139567	protein_coding	+	chr12:52300691-52317145	106.751	77.9275	1.36988	0.454045	0.04795	up	94
ANKRD52	ENSG00000139645	protein_coding	-	chr12:56623832-56652175	20.0546	14.73	1.36148	0.445172	0.0066	up	283373
VPS37B	ENSG00000139722	protein_coding	-	chr12:123349881-123380991	21.5576	16.056	1.34265	0.425088	0.0153	up	79720
SORD	ENSG00000140263	protein_coding	+	chr15:45315301-45369383	8.23198	3.85691	2.13435	1.0938	0.00065	up	6652
CDAN1	ENSG00000140326	protein_coding	-	chr15:43015756-43029324	3.80492	2.17753	1.74736	0.805174	0.03345	up	146059
NCOA2	ENSG00000140396	protein_coding	-	chr8:71021996-71316040	6.12165	3.89943	1.56988	0.650656	0.04055	up	10499
ULK3	ENSG00000140474	protein_coding	-	chr15:75128456-75135687	21.6638	13.451	1.61057	0.687569	0.0037	up	25989
PARN	ENSG00000140694	protein_coding	-	chr16:14529557-14726585	22.747	13.695	1.66097	0.732025	0.02555	up	5073
RPS2	ENSG00000140988	protein_coding	-	chr16:2012052-2014861	1290.72	1023.34	1.26128	0.334887	0.02065	up	6187
PCTP	ENSG00000141179	protein_coding	+	chr17:53828339-53950300	8.69408	5.68846	1.52837	0.611994	0.0132	up	58488
SCRN2	ENSG00000141295	protein_coding	-	chr17:45908992-45918699	4.96226	2.32987	2.12985	1.09075	0.0216	up	90507
G6PC3	ENSG00000141349	protein_coding	+	chr17:42148102-42153709	20.4477	13.8145	1.48016	0.565756	0.02	up	92579
TBCD	ENSG00000141556	protein_coding	+	chr17:80709939-81009686	51.0276	36.836	1.38527	0.470163	0.04085	up	6904
TRIM65	ENSG00000141569	protein_coding	-	chr17:73876415-73893084	12.3983	7.99023	1.55168	0.63383	0.00225	up	201292
LEPREL4	ENSG00000141696	protein_coding	-	chr17:39958198-39968856	9.62027	6.03404	1.59433	0.672953	0.01405	up
IGFBP4	ENSG00000141753	protein_coding	+	chr17:38599701-38613983	66.3668	48.775	1.36067	0.444319	0.00255	up	3487
TXNL4A	ENSG00000141759	protein_coding	-	chr18:77732866-77793949	92.842	66.4224	1.39775	0.483108	0.0124	up	10907
PFKL	ENSG00000141959	protein_coding	+	chr21:45719933-45747259	35.4826	24.0602	1.47475	0.560467	0.00055	up	5211
DPP9	ENSG00000142002	protein_coding	-	chr19:4675235-4724685	28.7134	20.8904	1.37447	0.458879	0.0234	up	91039
WTIP	ENSG00000142279	protein_coding	+	chr19:34971873-34997258	14.0219	7.47911	1.87481	0.906747	0.0187	up	126374
ZNF787	ENSG00000142409	protein_coding	-	chr19:56598731-56632649	16.275	11.1753	1.45634	0.542347	0.00595	up	126208
RCN3	ENSG00000142552	protein_coding	+	chr19:50030874-50050219	53.1139	36.3341	1.46182	0.547763	0.00375	up	57333
PRDM16	ENSG00000142611	protein_coding	+	chr1:2985731-3355185	2.35109	0.62925	3.73633	1.90162	0.01335	up	63976
EFHD2	ENSG00000142634	protein_coding	+	chr1:15736390-15756839	41.2551	31.8122	1.29683	0.374993	0.0135	up	79180
ZNF593	ENSG00000142684	protein_coding	+	chr1:26496361-26498551	11.369	7.49379	1.51712	0.601333	0.0074	up	51042
MAP3K6	ENSG00000142733	protein_coding	-	chr1:27681674-27693383	4.88578	2.35622	2.07357	1.05212	0.04855	up	9064
WDTC1	ENSG00000142784	protein_coding	+	chr1:27561006-27635110	6.43936	4.61927	1.39402	0.479253	0.0274	up	23038
HSPG2	ENSG00000142798	protein_coding	-	chr1:22138757-22263790	390.815	269.878	1.44812	0.534178	0.0057	up	3339
TINAGL1	ENSG00000142910	protein_coding	+	chr1:32042115-32053288	184.309	145.008	1.27103	0.345999	0.04815	up	64129
ITGA10	ENSG00000143127	protein_coding	+	chr1:145524890-145543868	3.36312	1.75128	1.92038	0.941394	0.03975	up	8515
FAM63A	ENSG00000143409	protein_coding	-	chr1:150969024-150980851	1.67445	0.610189	2.74415	1.45636	0.01325	up	55793
ENSA	ENSG00000143420	protein_coding	-	chr1:150573326-150602088	43.5968	31.1658	1.39887	0.484259	0.02935	up	2029
ATP8B2	ENSG00000143515	protein_coding	+	chr1:154298028-154323783	20.812	14.9379	1.39324	0.478441	0.0409	up	57198
ADAM15	ENSG00000143537	protein_coding	+	chr1:155006299-155060014	74.7766	48.2499	1.54978	0.632061	0.0026	up	8751
ITPKB	ENSG00000143772	protein_coding	-	chr1:226819390-226927024	6.83066	4.52081	1.51094	0.595443	0.0027	up	3707
C1orf35	ENSG00000143793	protein_coding	-	chr1:228288426-228293112	9.18112	5.75546	1.5952	0.673738	0.0448	up	79169
PSEN2	ENSG00000143801	protein_coding	+	chr1:227057884-227083806	7.6876	4.65024	1.65316	0.725229	0.03695	up	5664
PYCR2	ENSG00000143811	protein_coding	-	chr1:226073981-226111978	26.5542	19.0954	1.39061	0.475717	0.03905	up	29920
PKP4	ENSG00000144283	protein_coding	+	chr2:159313475-159610287	24.8273	14.0005	1.77331	0.826448	0.00315	up	8502
CDCA7	ENSG00000144354	protein_coding	+	chr2:174202946-174233725	15.4863	10.8957	1.42133	0.507239	0.0054	up	83879
GMPPA	ENSG00000144591	protein_coding	+	chr2:220299567-220403494	17.602	11.4386	1.53882	0.621825	0.0106	up	29926
CTDSPL	ENSG00000144677	protein_coding	+	chr3:37903450-38025960	3.23726	1.84502	1.7546	0.81114	0.01185	up	10217
SETD7	ENSG00000145391	protein_coding	-	chr4:140417094-140527853	40.5534	28.4626	1.4248	0.510756	0.0066	up	80854
C7orf50	ENSG00000146540	protein_coding	-	chr7:1036621-1177896	16.1814	11.3496	1.42573	0.511701	0.02115	up	84310
ZC3HAV1L	ENSG00000146858	protein_coding	-	chr7:138710451-138720775	11.8456	7.21525	1.64175	0.715231	0.00285	up	92092
CXorf36	ENSG00000147113	protein_coding	-	chrX:45007618-45193162	15.334	7.66283	2.00108	1.00078	0.0014	up	79742
NSDHL	ENSG00000147383	protein_coding	+	chrX:151999510-152038273	11.4462	7.94312	1.44102	0.527086	0.0309	up	50814
CSGALNACT1	ENSG00000147408	protein_coding	-	chr8:19261671-19615540	1.06779	0.43161	2.47396	1.30682	0.0212	up	55790
ARHGAP39	ENSG00000147799	protein_coding	-	chr8:145754562-145911194	3.13331	1.72947	1.81171	0.857355	0.0497	up	80728
AK3	ENSG00000147853	protein_coding	-	chr9:4711154-4742043	21.2887	14.1484	1.50467	0.589449	0.0008	up	50808
NOTCH1	ENSG00000148400	protein_coding	-	chr9:139388895-139440314	32.6345	25.1042	1.29996	0.37847	0.01195	up	4851
NACC2	ENSG00000148411	protein_coding	-	chr9:138898382-138987131	12.2097	9.2676	1.31746	0.39776	0.02415	up	138151
FAM171A1	ENSG00000148468	protein_coding	-	chr10:15253641-15413061	35.2905	24.2496	1.4553	0.541317	0.00035	up	221061
MTG1	ENSG00000148824	protein_coding	+	chr10:135192694-135383462	26.2892	18.3503	1.43263	0.518667	0.0184	up	92170
PGAP2	ENSG00000148985	protein_coding	+	chr11:3686816-3847601	6.01244	2.61093	2.30279	1.20338	0.0417	up	27315
DGKZ	ENSG00000149091	protein_coding	+	chr11:46354454-46402104	22.4688	15.2112	1.47713	0.562792	0.01175	up	8525
SERPINH1	ENSG00000149257	protein_coding	+	chr11:75273100-75283828	125.605	96.9461	1.29562	0.373642	0.00905	up	871
FEZ1	ENSG00000149557	protein_coding	-	chr11:125315645-125369424	10.1552	6.11343	1.66112	0.73216	0.00785	up	9638
SOGA1	ENSG00000149639	protein_coding	-	chr20:35405844-35492089	7.52315	4.88109	1.54128	0.624133	0.00915	up	140710
PLCB3	ENSG00000149782	protein_coding	+	chr11:64018994-64036622	25.8172	19.0034	1.35856	0.442081	0.0076	up	5331
ITPR1	ENSG00000150995	protein_coding	+	chr3:4535031-4928977	10.87	7.03669	1.54476	0.627383	0.04745	up	3708
THYN1	ENSG00000151500	protein_coding	-	chr11:134118172-134123264	18.0443	12.6915	1.42176	0.507677	0.0471	up	29087
MGAT5	ENSG00000152127	protein_coding	+	chr2:134877553-135212192	21.5334	12.2346	1.76004	0.815611	0.00895	up	4249
PDE3B	ENSG00000152270	protein_coding	+	chr11:14665268-14892350	2.19705	0.808828	2.71633	1.44166	0.0026	up	5140
LPCAT1	ENSG00000153395	protein_coding	-	chr5:1456594-1524092	20.8875	11.6472	1.79335	0.842661	0.00095	up	79888
IMPACT	ENSG00000154059	protein_coding	+	chr18:22006579-22033499	16.1107	10.0575	1.60187	0.679753	0.0266	up	55364
ROBO4	ENSG00000154133	protein_coding	-	chr11:124753586-124768396	152.764	105.598	1.44665	0.532717	0.00695	up	54538
NEIL2	ENSG00000154328	protein_coding	+	chr8:11627147-11644855	6.17167	4.18317	1.47536	0.561063	0.0358	up	252969
LONRF1	ENSG00000154359	protein_coding	-	chr8:12579402-12613582	12.8075	9.23304	1.38713	0.472106	0.0485	up	91694
ADAMTS1	ENSG00000154734	protein_coding	-	chr21:28208065-28217728	27.3776	16.1389	1.69637	0.762453	0.0161	up	9510
DPH3	ENSG00000154813	protein_coding	-	chr3:16299484-16306479	30.2705	22.1248	1.36817	0.452247	0.03675	up	285381
ZNF18	ENSG00000154957	protein_coding	-	chr17:11501747-11900827	2.88252	1.56088	1.84672	0.884967	0.0343	up	7566
VOPP1	ENSG00000154978	protein_coding	-	chr7:55503748-55640681	42.5736	26.6518	1.5974	0.67573	5e-05	up	81552
FBXL18	ENSG00000155034	protein_coding	-	chr7:5470965-5553429	6.60968	4.82599	1.3696	0.453755	0.03455	up	80028
ZFYVE27	ENSG00000155256	protein_coding	+	chr10:99496877-99520664	13.1124	8.41672	1.55789	0.639596	0.03815	up	118813
RHOC	ENSG00000155366	protein_coding	-	chr1:113243727-113258099	268.727	210.881	1.27431	0.349712	0.01995	up	389
OXA1L	ENSG00000155463	protein_coding	+	chr14:23171351-23241007	56.456	44.516	1.26822	0.342802	0.03605	up	5018
SFXN2	ENSG00000156398	protein_coding	+	chr10:104474294-104503249	5.05447	2.63626	1.91729	0.939069	0.03855	up	118980
TYSND1	ENSG00000156521	protein_coding	-	chr10:71897736-71906496	1.79418	0.903582	1.98563	0.989598	0.02235	up	219743
BRPF1	ENSG00000156983	protein_coding	+	chr3:9773412-9789702	15.3868	10.0347	1.53336	0.616693	0.00755	up	7862
MMP14	ENSG00000157227	protein_coding	+	chr14:23305765-23318236	129.781	96.0364	1.35138	0.434429	0.00635	up	4323
FZD1	ENSG00000157240	protein_coding	+	chr7:90893782-90898123	3.05363	1.97478	1.54631	0.628833	0.0175	up	8321
KIT	ENSG00000157404	protein_coding	+	chr4:55524084-55606881	2.77913	0.896741	3.09914	1.63187	0.0002	up	3815
SLC35B2	ENSG00000157593	protein_coding	-	chr6:44221832-44225291	9.85924	6.11887	1.61128	0.68821	0.0057	up	347734
SPPL3	ENSG00000157837	protein_coding	-	chr12:121200312-121342174	20.7572	13.6111	1.52502	0.608829	0.0302	up	121665
FAM213B	ENSG00000157870	protein_coding	+	chr1:2517929-2718286	20.2233	14.0153	1.44295	0.529017	0.005	up	127281
C12orf43	ENSG00000157895	protein_coding	-	chr12:121406415-121454305	10.0061	6.26036	1.59832	0.676558	0.03875	up	64897
MRAS	ENSG00000158186	protein_coding	+	chr3:138066538-138124375	7.88112	4.97013	1.5857	0.665117	0.04185	up	22808
AUTS2	ENSG00000158321	protein_coding	+	chr7:69063904-70258054	5.2134	2.63442	1.97896	0.98474	0.0332	up	26053
SHROOM4	ENSG00000158352	protein_coding	-	chrX:50334646-50557302	10.813	7.67521	1.40882	0.494486	0.0035	up	57477
DUSP23	ENSG00000158716	protein_coding	+	chr1:159750721-159752333	17.0826	10.0055	1.70732	0.77173	0.01165	up	54935
C21orf59	ENSG00000159079	protein_coding	-	chr21:33948861-33985176	14.012	7.46776	1.87634	0.907919	0.00885	up	56683
ACE	ENSG00000159640	protein_coding	+	chr17:61554421-61599209	7.90371	4.3995	1.7965	0.845192	0.01365	up	1636
CCDC107	ENSG00000159884	protein_coding	+	chr9:35658300-35681156	3.86331	1.39012	2.77912	1.47463	0.02485	up	203260
SSU72	ENSG00000160075	protein_coding	-	chr1:1477052-1510249	58.1173	43.3146	1.34175	0.424117	0.01165	up	29101
ABCG1	ENSG00000160179	protein_coding	+	chr21:43619798-43717354	5.68468	3.54041	1.60566	0.683163	0.00905	up	9619
CBS	ENSG00000160200	protein_coding	-	chr21:44473300-44497053	47.0937	33.1363	1.42121	0.507119	0.0066	up	875
RALGDS	ENSG00000160271	protein_coding	-	chr9:135973106-136039332	7.4633	3.93803	1.89519	0.92234	0.0294	up	5900
GPSM1	ENSG00000160360	protein_coding	+	chr9:139221931-139268133	19.0859	11.3842	1.67653	0.74548	0.0002	up	26086
FLAD1	ENSG00000160688	protein_coding	+	chr1:154955813-154965587	24.4532	18.3721	1.33099	0.412504	0.03005	up	80308
NLRX1	ENSG00000160703	protein_coding	+	chr11:119037276-119054725	3.11805	1.68808	1.8471	0.885263	0.0111	up	79671
FDPS	ENSG00000160752	protein_coding	+	chr1:155278538-155300905	114.028	83.6535	1.3631	0.446887	0.01275	up	2224
NBEAL2	ENSG00000160796	protein_coding	+	chr3:46963215-47051193	10.8167	6.44738	1.67769	0.746478	0.0268	up	23218
TONSL	ENSG00000160949	protein_coding	-	chr8:145654164-145669827	2.89399	1.84495	1.5686	0.649481	0.0123	up	4796
RECQL4	ENSG00000160957	protein_coding	-	chr8:145736666-145743229	9.56039	4.25727	2.24566	1.16714	0.0293	up	9401
DUSP14	ENSG00000161326	protein_coding	+	chr17:35849936-35873603	15.7856	11.5552	1.3661	0.450065	0.03155	up	11072
GRASP	ENSG00000161835	protein_coding	+	chr12:52400723-52409673	65.3661	49.7383	1.3142	0.394188	0.02995	up	160622
SNRNP25	ENSG00000161981	protein_coding	+	chr16:96406-107669	12.4882	6.99709	1.78477	0.835739	0.01075	up	79622
CCNF	ENSG00000162063	protein_coding	+	chr16:2479394-2509980	11.8683	8.9227	1.33013	0.411562	0.02145	up	899
FLYWCH2	ENSG00000162076	protein_coding	+	chr16:2933186-2949383	14.7622	7.95016	1.85684	0.892847	0.00505	up	114984
RPS6KA4	ENSG00000162302	protein_coding	+	chr11:64126619-64139687	13.1806	7.99655	1.64828	0.720964	0.0068	up	8986
PEF1	ENSG00000162517	protein_coding	-	chr1:32083286-32169920	28.8158	22.2085	1.29751	0.375746	0.0402	up	553115
SNED1	ENSG00000162804	protein_coding	+	chr2:241938254-242041747	3.76759	1.54364	2.44071	1.2873	0.01765	up	25992
CCDC104	ENSG00000163001	protein_coding	+	chr2:55746739-55773015	14.7385	9.05121	1.62835	0.703409	0.01695	up
H3F3A	ENSG00000163041	protein_coding	+	chr1:226248412-226259702	95.052	74.9368	1.26843	0.343043	0.02735	up	3020
PMVK	ENSG00000163344	protein_coding	-	chr1:154897209-154909467	6.18656	3.52326	1.75592	0.812226	0.0234	up	10654
PBXIP1	ENSG00000163346	protein_coding	-	chr1:154916551-154928599	5.56933	3.82585	1.45571	0.541724	0.03555	up	57326
SPICE1	ENSG00000163611	protein_coding	-	chr3:113161564-113234034	7.40339	4.34904	1.7023	0.767487	0.02765	up	152185
ELP6	ENSG00000163832	protein_coding	-	chr3:47537129-47555251	17.6171	12.0103	1.46683	0.552704	0.0347	up	54859
EMCN	ENSG00000164035	protein_coding	-	chr4:101316497-101801283	8.3144	4.2371	1.96228	0.972534	0.00975	up	51705
PLXNB1	ENSG00000164050	protein_coding	-	chr3:48445260-48471594	15.8965	9.00569	1.76516	0.819798	0.01725	up	5364
SHISA5	ENSG00000164054	protein_coding	-	chr3:48509196-48542259	76.3102	53.5351	1.42542	0.511392	0.00095	up	51246
DUSP7	ENSG00000164086	protein_coding	-	chr3:52082934-52090566	22.337	17.349	1.28751	0.364579	0.02415	up	1849
LETM2	ENSG00000165046	protein_coding	+	chr8:38243724-38267045	11.1015	5.75039	1.93057	0.949028	0.00925	up	137994
C10orf10	ENSG00000165507	protein_coding	-	chr10:45306471-45676875	3.4477	0.697917	4.94	2.30451	0.019	up	11067
KIAA1462	ENSG00000165757	protein_coding	-	chr10:30301728-30404423	9.63372	7.17484	1.34271	0.425146	0.0076	up	57608
PACSIN3	ENSG00000165912	protein_coding	-	chr11:47199075-47207994	9.08753	6.30627	1.44103	0.527101	0.03595	up	29763
HPS6	ENSG00000166189	protein_coding	+	chr10:103825146-103827792	6.95002	4.40666	1.57716	0.657332	0.00715	up	79803
NOLC1	ENSG00000166197	protein_coding	+	chr10:103911932-103923627	60.9932	35.6522	1.71078	0.774655	5e-05	up	9221
DCHS1	ENSG00000166341	protein_coding	-	chr11:6642555-6677085	19.2335	12.1819	1.57886	0.658887	5e-05	up	8642
TMED3	ENSG00000166557	protein_coding	+	chr15:79603403-79704334	35.4478	28.0133	1.26539	0.339586	0.04865	up	23423
FAM96B	ENSG00000166595	protein_coding	-	chr16:66965958-66968326	34.3164	22.4883	1.52597	0.609726	0.0082	up	51647
PEX11A	ENSG00000166821	protein_coding	-	chr15:90207595-90234014	2.54365	1.30528	1.94874	0.962538	0.03585	up	8800
RBPMS2	ENSG00000166831	protein_coding	-	chr15:65032090-65067786	4.50389	2.61742	1.72073	0.783024	0.021	up	348093
CLPX	ENSG00000166855	protein_coding	-	chr15:65440556-65477680	34.4801	22.5027	1.53227	0.615667	0.01165	up	10845
SLC27A4	ENSG00000167114	protein_coding	+	chr9:131102924-131123749	10.3189	7.19545	1.43409	0.520132	0.01195	up	10999
ENGASE	ENSG00000167280	protein_coding	+	chr17:77071020-77084681	7.88528	4.38048	1.80009	0.848073	0.0259	up	64772
FN3K	ENSG00000167363	protein_coding	+	chr17:80693450-80709073	2.22114	0.631891	3.51506	1.81355	0.01355	up	64122
ZNF668	ENSG00000167394	protein_coding	-	chr16:31072163-31085641	5.5879	2.76175	2.02333	1.01673	0.02225	up	79759
TPM4	ENSG00000167460	protein_coding	+	chr19:16177830-16213813	804.847	500.652	1.6076	0.684905	0.00025	up	7171
NCKAP5L	ENSG00000167566	protein_coding	-	chr12:50184928-50236912	14.3307	10.7136	1.33762	0.419666	0.01795	up	57701
C19orf55	ENSG00000167595	protein_coding	+	chr19:36249043-36261930	9.91761	5.74327	1.72682	0.78812	0.02275	up
TRAPPC9	ENSG00000167632	protein_coding	-	chr8:140742585-141468678	4.83765	3.09361	1.56375	0.645013	0.04065	up	83696
CHAF1A	ENSG00000167670	protein_coding	+	chr19:4402658-4457819	15.2194	8.48488	1.79371	0.842949	0.0255	up	10036
SEMA6B	ENSG00000167680	protein_coding	-	chr19:4542599-4559820	15.3696	8.75131	1.75626	0.812503	5e-05	up	10501
SLC43A2	ENSG00000167703	protein_coding	-	chr17:1472560-1532180	20.3916	12.6689	1.60958	0.686688	0.00185	up	124935
KRT80	ENSG00000167767	protein_coding	-	chr12:52562779-52585784	5.49863	3.99484	1.37643	0.460933	0.0313	up	144501
E4F1	ENSG00000167967	protein_coding	+	chr16:2273566-2288712	10.4702	6.63234	1.57866	0.658701	0.01065	up	1877
ECI1	ENSG00000167969	protein_coding	-	chr16:2289395-2302301	12.7646	7.52778	1.69567	0.761853	0.00945	up	1632
ABCA3	ENSG00000167972	protein_coding	-	chr16:2325881-2476700	14.497	8.87483	1.6335	0.707968	0.00985	up	21
SCARA3	ENSG00000168077	protein_coding	+	chr8:27491384-27534293	10.1379	6.25109	1.62179	0.697584	0.00135	up	51435
RNF187	ENSG00000168159	protein_coding	+	chr1:228673888-228683467	38.8413	17.9476	2.16415	1.1138	0.0008	up	149603
DTYMK	ENSG00000168393	protein_coding	-	chr2:242615156-242626406	27.526	19.9242	1.38154	0.466276	0.019	up	1841
SERINC2	ENSG00000168528	protein_coding	+	chr1:31882411-31907525	4.55619	2.81471	1.61871	0.694844	0.02385	up	347735
GSTM4	ENSG00000168765	protein_coding	+	chr1:110198702-110208118	1.28464	0.460839	2.78759	1.47902	0.0362	up	2948
LETM1	ENSG00000168924	protein_coding	-	chr4:1813205-1857974	34.5321	24.9945	1.38159	0.466327	0.0118	up	3954
CHST14	ENSG00000169105	protein_coding	+	chr15:40763159-40765353	9.27771	4.82256	1.92381	0.943968	0.00015	up	113189
LMAN2	ENSG00000169223	protein_coding	-	chr5:176758562-176778853	67.3563	48.9298	1.37659	0.461098	0.04175	up	10960
DFFB	ENSG00000169598	protein_coding	+	chr1:3773844-3801993	5.58058	3.02752	1.84329	0.882281	0.03605	up	1677
HIC2	ENSG00000169635	protein_coding	+	chr22:21771692-21805752	2.68832	1.89809	1.41633	0.502158	0.02955	up	23119
STRA13	ENSG00000169689	protein_coding	-	chr17:79976577-79989027	22.5449	14.9425	1.50878	0.593383	0.02645	up	201254
AGPAT2	ENSG00000169692	protein_coding	-	chr9:139567594-139581875	16.4243	11.7413	1.39885	0.484242	0.0296	up	10555
FASN	ENSG00000169710	protein_coding	-	chr17:80036213-80056208	44.0922	31.1024	1.41765	0.503497	0.0127	up	2194
DCXR	ENSG00000169738	protein_coding	-	chr17:79993011-79995608	20.1686	12.872	1.56685	0.647871	0.0174	up	51181
LDB2	ENSG00000169744	protein_coding	-	chr4:16402052-16900432	10.6887	5.11062	2.09147	1.06452	0.0443	up	9079
RAC3	ENSG00000169750	protein_coding	+	chr17:79989499-79992080	12.5282	7.31816	1.71193	0.775627	0.0163	up	5881
TM4SF1	ENSG00000169908	protein_coding	-	chr3:149086808-149104370	97.3412	72.7876	1.33733	0.419356	0.00515	up	4071
SLC16A5	ENSG00000170190	protein_coding	+	chr17:73083821-73102257	4.86402	2.88444	1.6863	0.753858	0.02975	up	9121
DENND5B	ENSG00000170456	protein_coding	-	chr12:31535156-31768600	8.62351	5.70069	1.51271	0.597137	0.0371	up	160518
TRABD	ENSG00000170638	protein_coding	+	chr22:50624343-50638976	15.4596	11.0017	1.4052	0.490776	0.01185	up	80305
S1PR1	ENSG00000170989	protein_coding	+	chr1:101702443-101707074	123.51	89.4517	1.38074	0.465442	0.00265	up	1901
LRRC8E	ENSG00000171017	protein_coding	+	chr19:7953389-7968427	1.51979	0.405982	3.74351	1.90439	0.04215	up	80131
ZDHHC16	ENSG00000171307	protein_coding	+	chr10:99205926-99217127	21.2164	15.2475	1.39147	0.476608	0.0381	up	84287
APLN	ENSG00000171388	protein_coding	-	chrX:128779239-128788933	83.4528	43.2231	1.93075	0.94916	0.0017	up	8862
MRPL36	ENSG00000171421	protein_coding	-	chr5:1798499-1801480	34.5465	20.3379	1.69862	0.764366	0.0034	up	64979
BCL2L1	ENSG00000171552	protein_coding	-	chr20:30252254-30311792	35.8808	26.1578	1.37171	0.455972	0.0205	up	598
PLEKHG5	ENSG00000171680	protein_coding	-	chr1:6484847-6580121	10.4026	7.17552	1.44973	0.535785	0.0081	up	57449
RGS19	ENSG00000171700	protein_coding	-	chr20:62704533-62711323	7.01019	3.82047	1.8349	0.875704	0.00825	up	10287
MLLT3	ENSG00000171843	protein_coding	-	chr9:20341662-20622542	1.69221	0.522148	3.24087	1.69638	0.00955	up	4300
SMN1	ENSG00000172062	protein_coding	+	chr5:69140556-70320941	21.148	14.3111	1.47773	0.563387	0.0269	up	6606
FAM195A	ENSG00000172366	protein_coding	+	chr16:691812-699200	2.89606	0.960474	3.01523	1.59227	0.01675	up	84331
PPP1CA	ENSG00000172531	protein_coding	-	chr11:67159175-67193078	63.0156	49.9379	1.26188	0.335576	0.04195	up	5499
CHCHD1	ENSG00000172586	protein_coding	+	chr10:75541804-75543410	13.9245	9.38959	1.48298	0.568495	0.04985	up	118487
CORO1B	ENSG00000172725	protein_coding	-	chr11:67202980-67211292	28.1772	19.1272	1.47314	0.558898	0.01005	up	57175
EGFL7	ENSG00000172889	protein_coding	+	chr9:139541826-139567130	158.243	93.6985	1.68886	0.756047	5e-05	up	51162
ESRRA	ENSG00000173153	protein_coding	+	chr11:64073043-64085556	15.3437	8.6178	1.78047	0.832259	0.0059	up	2101
MMRN2	ENSG00000173269	protein_coding	-	chr10:88695296-88784489	27.1432	21.7109	1.25021	0.322167	0.04865	up	79812
ZNF449	ENSG00000173275	protein_coding	+	chrX:134478720-134497077	7.88966	5.31069	1.48562	0.571063	0.04965	up	203523
MAP3K11	ENSG00000173327	protein_coding	-	chr11:65365225-65382853	28.1001	18.818	1.49325	0.57846	0.0098	up	4296
DAG1	ENSG00000173402	protein_coding	+	chr3:49506145-49573048	14.8496	10.9734	1.35324	0.436416	0.02045	up	1605
TNFRSF10D	ENSG00000173530	protein_coding	-	chr8:22993100-23021543	36.5092	24.7082	1.47761	0.563267	0.00035	up	8793
GMPPB	ENSG00000173540	protein_coding	-	chr3:49711434-49761384	18.07	11.5405	1.5658	0.646896	0.0309	up	29925
LRFN4	ENSG00000173621	protein_coding	+	chr11:66615703-66725847	14.7696	7.59657	1.94425	0.959214	0.00215	up	78999
RCE1	ENSG00000173653	protein_coding	+	chr11:66511921-66614017	10.6655	5.98952	1.7807	0.832446	0.01605	up	9986
CD34	ENSG00000174059	protein_coding	-	chr1:208057593-208084747	9.70893	5.082	1.91045	0.933915	0.0004	up	947
SOCS7	ENSG00000174111	protein_coding	+	chr17:36508110-36556019	4.55652	2.27994	1.99853	0.998938	0.0281	up	30837
PHLDA3	ENSG00000174307	protein_coding	-	chr1:201434619-201438365	12.9761	7.40131	1.75322	0.810004	0.00055	up	23612
B3GNT1	ENSG00000174684	protein_coding	-	chr11:66112842-66115163	2.97223	1.71684	1.73122	0.791791	0.0366	up
NDUFA11	ENSG00000174886	protein_coding	-	chr19:5865836-5904017	65.8346	47.5349	1.38497	0.469859	0.03365	up	126328
MARCKSL1	ENSG00000175130	protein_coding	-	chr1:32799429-32801980	35.1583	24.3195	1.44568	0.531753	0.0252	up	65108
CHST1	ENSG00000175264	protein_coding	-	chr11:45670426-45687172	4.35747	2.62096	1.66255	0.733395	0.019	up	8534
EIF3F	ENSG00000175390	protein_coding	+	chr11:7991797-8023409	115.018	86.2985	1.33279	0.414453	0.00985	up	8665
CCDC85B	ENSG00000175602	protein_coding	+	chr11:65657874-65659105	15.4748	10.4507	1.48075	0.566326	0.0175	up	11007
AURKAIP1	ENSG00000175756	protein_coding	-	chr1:1309109-1310875	49.005	32.9476	1.48736	0.572753	0.0046	up	54998
UNC119B	ENSG00000175970	protein_coding	+	chr12:121148237-121161443	15.6465	12.265	1.2757	0.35129	0.0295	up	84747
B3GALT6	ENSG00000176022	protein_coding	+	chr1:1167628-1170421	9.29183	6.39463	1.45307	0.539101	0.00685	up	126792
MBLAC2	ENSG00000176055	protein_coding	-	chr5:89754019-89810370	3.8843	2.27041	1.71084	0.774705	0.04815	up	153364
SSNA1	ENSG00000176101	protein_coding	+	chr9:140083098-140084822	25.3571	17.9381	1.41358	0.499358	0.02895	up	8636
TMEM39A	ENSG00000176142	protein_coding	-	chr3:119148346-119187677	26.6961	18.2103	1.46599	0.551878	0.0438	up	55254
MYPOP	ENSG00000176182	protein_coding	-	chr19:46393277-46405862	2.80873	1.53726	1.8271	0.869553	0.0356	up	339344
CLEC14A	ENSG00000176435	protein_coding	-	chr14:38723307-38725574	30.9314	18.1814	1.70126	0.766606	5e-05	up	161198
FOXC2	ENSG00000176692	protein_coding	+	chr16:86598750-86602539	47.853	35.7719	1.33773	0.419784	0.0085	up	2303
DPP7	ENSG00000176978	protein_coding	-	chr9:140004993-140009629	44.7015	25.5475	1.74974	0.807138	0.00075	up	29952
HIC1	ENSG00000177374	protein_coding	+	chr17:1957447-1962981	10.5603	6.9402	1.52161	0.605599	0.00475	up	3090
GPR4	ENSG00000177464	protein_coding	-	chr19:46030684-46105470	26.9182	18.5431	1.45166	0.537699	0.0188	up	2828
PTRF	ENSG00000177469	protein_coding	-	chr17:40554469-40575535	190.259	155.202	1.22588	0.293818	0.03335	up	284119
EFCAB4A	ENSG00000177685	protein_coding	+	chr11:818901-842545	1.18817	0.302204	3.93166	1.97514	0.0269	up
KIAA0195	ENSG00000177728	protein_coding	+	chr17:73437239-73496171	16.8482	9.46056	1.78089	0.8326	0.01835	up
SOX12	ENSG00000177732	protein_coding	+	chr20:300956-340304	9.36341	6.07077	1.54238	0.625154	0.01015	up	6666
HNRNPA0	ENSG00000177733	protein_coding	-	chr5:137087074-137090039	39.3068	29.822	1.31805	0.398404	0.00925	up	10949
DPY19L2	ENSG00000177990	protein_coding	-	chr12:63952692-64227164	1.58388	0.586976	2.69837	1.43209	0.0463	up	283417
ADAMTSL1	ENSG00000178031	protein_coding	+	chr9:18473891-18910948	10.865	6.83954	1.58855	0.667712	0.01775	up	92949
IMPDH2	ENSG00000178035	protein_coding	-	chr3:49061757-49067139	103.92	82.3362	1.26214	0.335877	0.03465	up	3615
RNF212	ENSG00000178222	protein_coding	-	chr4:1050037-1107350	1.19527	0.107061	11.1643	3.48082	0.00015	up	285498
BEND3	ENSG00000178409	protein_coding	-	chr6:107386385-107436473	4.35329	2.61425	1.66522	0.73571	0.0006	up	57673
KCTD12	ENSG00000178695	protein_coding	-	chr13:77454311-77460540	16.0165	12.8026	1.25104	0.323124	0.03505	up	115207
RPP25	ENSG00000178718	protein_coding	-	chr15:75246756-75313837	11.0685	6.85692	1.61422	0.690833	0.0262	up	54913
MPI	ENSG00000178802	protein_coding	+	chr15:75182345-75191798	15.2259	10.248	1.48574	0.571185	0.03715	up	4351
ZBTB7A	ENSG00000178951	protein_coding	-	chr19:4044361-4066943	12.9384	8.64939	1.49588	0.580992	0.00195	up	51341
TUFM	ENSG00000178952	protein_coding	-	chr16:28853731-28857729	86.7938	63.9829	1.35652	0.439906	0.0116	up	7284
CYC1	ENSG00000179091	protein_coding	+	chr8:145149929-145152428	47.3575	34.0584	1.39048	0.475581	0.00535	up	1537
FARSA	ENSG00000179115	protein_coding	-	chr19:13033292-13044851	36.8935	26.2713	1.40433	0.489878	0.0035	up	2193
MAGED1	ENSG00000179222	protein_coding	+	chrX:51546102-51645453	21.2527	16.2285	1.30959	0.389113	0.0274	up	9500
VWA1	ENSG00000179403	protein_coding	+	chr1:1370240-1378262	3.56767	1.11847	3.18979	1.67346	0.00225	up	64856
RBM15B	ENSG00000179837	protein_coding	+	chr3:51428730-51534010	16.4691	12.7211	1.29463	0.372542	0.04455	up	29890
PUF60	ENSG00000179950	protein_coding	-	chr8:144898513-144912029	51.5986	39.8064	1.29624	0.374334	0.03655	up	22827
TSHZ1	ENSG00000179981	protein_coding	+	chr18:72922709-73001905	3.41869	1.92529	1.77568	0.828368	0.02975	up	10194
HIST1H2BC	ENSG00000180596	protein_coding	-	chr6:26115100-26124154	205.054	157.817	1.29931	0.37775	0.0158	up	8347
SHISA2	ENSG00000180730	protein_coding	-	chr13:26618734-26625169	3.32495	1.84395	1.80317	0.850535	0.0081	up	387914
SCRIB	ENSG00000180900	protein_coding	-	chr8:144873089-144897549	29.8189	12.0077	2.4833	1.31226	0.0026	up	23513
ZNF746	ENSG00000181220	protein_coding	-	chr7:149169884-149194908	12.2172	8.64619	1.41302	0.498781	0.0297	up	155061
FRAT2	ENSG00000181274	protein_coding	-	chr10:99092254-99102770	3.42497	2.13524	1.60402	0.681695	0.0427	up	23401
ZNF322	ENSG00000181315	protein_coding	-	chr6:26634610-26659980	10.7755	7.31216	1.47364	0.55938	0.0181	up	79692
MEX3D	ENSG00000181588	protein_coding	-	chr19:1554667-1568057	26.7914	14.9451	1.79265	0.842096	5e-05	up	399664
LSM10	ENSG00000181817	protein_coding	-	chr1:36856838-36863493	22.8274	16.0581	1.42155	0.507463	0.03265	up	84967
RNF41	ENSG00000181852	protein_coding	-	chr12:56598284-56615717	21.9815	13.0306	1.68691	0.754382	0.0015	up	10193
GINS3	ENSG00000181938	protein_coding	+	chr16:58328983-58440048	12.2452	8.9909	1.36196	0.445683	0.0287	up	64785
IDH2	ENSG00000182054	protein_coding	-	chr15:90626276-90645736	37.2587	26.1205	1.42642	0.512395	0.0044	up	3418
MRPL41	ENSG00000182154	protein_coding	+	chr9:140445650-140447007	12.383	7.86023	1.57539	0.655711	0.0134	up	64975
PGBD4	ENSG00000182405	protein_coding	+	chr15:34394273-34396591	2.38107	1.37267	1.73462	0.794622	0.04155	up	161779
ORAI1	ENSG00000182500	protein_coding	+	chr12:122064454-122080583	11.1375	7.98163	1.3954	0.480677	0.02385	up	84876
HIST1H3I	ENSG00000182572	protein_coding	-	chr6:27839622-27840099	62.1082	37.6696	1.64876	0.721382	0.00305	up	8354
MTA1	ENSG00000182979	protein_coding	+	chr14:105864915-105937066	49.7974	34.6116	1.43875	0.524815	0.0127	up	9112
SPNS2	ENSG00000183018	protein_coding	+	chr17:4400688-4458926	15.7888	8.7681	1.80071	0.848565	0.01645	up	124976
RGPD6	ENSG00000183054	protein_coding	-	chr2:111271388-111334762	6.4336	2.08169	3.09056	1.62787	0.002	up	729540
AFMID	ENSG00000183077	protein_coding	+	chr17:76183397-76203782	14.2646	8.45899	1.68633	0.753887	0.02785	up	125061
RUVBL2	ENSG00000183207	protein_coding	+	chr19:49496704-49520338	48.0196	36.0417	1.33234	0.413957	0.01885	up	10856
MEX3B	ENSG00000183496	protein_coding	-	chr15:82334118-82338482	2.63654	1.44625	1.82301	0.866326	0.0078	up	84206
PCBP3	ENSG00000183570	protein_coding	+	chr21:47063607-47362368	2.81558	0.823872	3.4175	1.77294	0.0038	up	54039
ZNRF3	ENSG00000183579	protein_coding	+	chr22:29279579-29453475	3.31225	2.2465	1.47441	0.560133	0.01215	up	84133
HIST2H3D	ENSG00000183598	protein_coding	-	chr1:149784825-149785236	36.4201	23.7614	1.53274	0.616116	0.04885	up	653604
FAM101B	ENSG00000183688	protein_coding	-	chr17:289768-295730	31.9335	21.3415	1.49631	0.581405	0.00035	up	359845
CBX6	ENSG00000183741	protein_coding	-	chr22:39257454-39268319	17.9824	10.2379	1.75646	0.812669	5e-05	up	23466
SMTN	ENSG00000183963	protein_coding	+	chr22:31460090-31500743	63.5131	45.8311	1.38581	0.470726	0.01945	up	6525
NPW	ENSG00000183971	protein_coding	+	chr16:2059926-2070756	2.70633	0.955217	2.83321	1.50244	0.02295	up	283869
CLDN5	ENSG00000184113	protein_coding	-	chr22:19510546-19515068	10.1334	4.71131	2.15085	1.10491	5e-05	up	7122
NR2C2AP	ENSG00000184162	protein_coding	-	chr19:19256375-19314233	16.3266	8.91435	1.8315	0.873023	0.03445	up	126382
CRELD2	ENSG00000184164	protein_coding	+	chr22:50293876-50321188	18.7628	10.3257	1.8171	0.861639	0.00665	up	79174
PGP	ENSG00000184207	protein_coding	-	chr16:2261997-2264808	7.17021	4.92656	1.45542	0.541433	0.016	up	283871
HIST1H1B	ENSG00000184357	protein_coding	-	chr6:27834569-27835359	233.546	161.986	1.44177	0.527838	0.0004	up	3009
THAP7	ENSG00000184436	protein_coding	-	chr22:21353392-21399306	4.45068	2.55323	1.74316	0.801701	0.03695	up	80764
SOCS3	ENSG00000184557	protein_coding	-	chr17:76352863-76356158	13.4929	10.4316	1.29346	0.371236	0.04735	up	9021
SEPT5	ENSG00000184702	protein_coding	+	chr22:19701986-19712295	4.07374	2.00878	2.02796	1.02003	0.0228	up	5413
HIST1H2AH	ENSG00000184825	protein_coding	+	chr6:27114860-27115317	112.035	79.8701	1.40272	0.488226	0.0108	up	85235
TMED9	ENSG00000184840	protein_coding	+	chr5:177019158-177023125	69.0657	54.15	1.27545	0.351008	0.027	up	54732
JAG2	ENSG00000184916	protein_coding	-	chr14:105607317-105647660	38.4481	22.9589	1.67465	0.74386	0.002	up	3714
BRI3BP	ENSG00000184992	protein_coding	+	chr12:125478245-125515777	4.2394	2.52441	1.67936	0.747911	0.00035	up	140707
SIGIRR	ENSG00000185187	protein_coding	-	chr11:405715-417455	7.91222	4.60822	1.71698	0.779872	0.03915	up	59307
ZNF74	ENSG00000185252	protein_coding	+	chr22:20748404-20762745	2.68944	1.59595	1.68516	0.752884	0.0161	up	7625
NOTUM	ENSG00000185269	protein_coding	-	chr17:79910387-79919716	1.54384	0.547259	2.82105	1.49623	0.01895	up	147111
GAS2L1	ENSG00000185340	protein_coding	+	chr22:29702571-29708774	6.16451	2.82467	2.18238	1.1259	0.00025	up	10634
C14orf80	ENSG00000185347	protein_coding	+	chr14:105952653-105965912	7.17072	3.42818	2.09169	1.06467	0.0038	up	283643
SH3BGR	ENSG00000185437	protein_coding	+	chr21:40817780-40887433	1.99687	0.539074	3.70425	1.88918	0.02205	up	6450
ROR1	ENSG00000185483	protein_coding	+	chr1:64239692-64647181	6.72327	4.41848	1.52162	0.605612	0.02485	up	4919
ATP6V0C	ENSG00000185883	protein_coding	+	chr16:2525146-2581423	51.2437	36.896	1.38887	0.473913	0.03645	up	527
POMK	ENSG00000185900	protein_coding	+	chr8:42948657-42978577	13.9282	10.129	1.37509	0.459524	0.02515	up	84197
BICD2	ENSG00000185963	protein_coding	-	chr9:95473644-95527094	20.9723	12.3909	1.69255	0.7592	5e-05	up	23299
PIP5K1C	ENSG00000186111	protein_coding	-	chr19:3630180-3700477	13.8055	8.8636	1.55755	0.639275	0.00055	up	23396
SAPCD2	ENSG00000186193	protein_coding	-	chr9:139952114-139965040	3.29302	1.64085	2.0069	1.00497	0.00125	up	89958
HPDL	ENSG00000186603	protein_coding	+	chr1:45792544-45794347	3.62555	1.89091	1.91735	0.939117	0.0171	up	84842
HEXIM1	ENSG00000186834	protein_coding	+	chr17:43224683-43248951	4.70734	3.5361	1.33122	0.412753	0.048	up	10614
ZNF395	ENSG00000186918	protein_coding	-	chr8:28203101-28347835	8.4083	3.02414	2.7804	1.47529	0.0003	up	55893
RPS19BP1	ENSG00000187051	protein_coding	-	chr22:39925097-39928860	28.9822	21.0421	1.37735	0.46189	0.03685	up	91582
TSPYL4	ENSG00000187189	protein_coding	-	chr6:116571150-116575261	11.3613	8.61676	1.31851	0.398907	0.0223	up	23270
MT1X	ENSG00000187193	protein_coding	+	chr16:56716335-56721964	24.1147	13.1008	1.8407	0.880253	0.0203	up	4501
SAMD11	ENSG00000187634	protein_coding	+	chr1:860259-894689	3.38116	0.516272	6.54921	2.71132	0.01135	up	148398
RINL	ENSG00000187994	protein_coding	-	chr19:39358469-39368919	2.50994	1.2568	1.9971	0.997903	0.0494	up	126432
MAPK12	ENSG00000188130	protein_coding	-	chr22:50683611-50700254	21.9608	14.8368	1.48016	0.565755	0.0051	up	6300
CTD-2228K2.5	ENSG00000188242	protein_coding	-	chr5:441644-473213	1.25342	1.44835e-08	8.65422e+07	26.3669	0.0474	up
IER5L	ENSG00000188483	protein_coding	-	chr9:131937834-131972827	3.6211	2.29479	1.57797	0.658067	0.031	up	389792
H2AFX	ENSG00000188486	protein_coding	-	chr11:118964563-118966177	40.0299	21.7829	1.83768	0.877882	5e-05	up	3014
LDOC1L	ENSG00000188636	protein_coding	-	chr22:44888451-44894178	13.1321	10.0441	1.30744	0.386748	0.01505	up	84247
S100A16	ENSG00000188643	protein_coding	-	chr1:153579361-153585621	203.34	164.215	1.23826	0.30831	0.03355	up	140576
TMEM201	ENSG00000188807	protein_coding	+	chr1:9648931-9674935	9.92905	6.38967	1.55392	0.635914	0.0121	up	199953
NELFB	ENSG00000188986	protein_coding	+	chr9:140149624-140167998	14.6356	9.23439	1.5849	0.664395	0.00035	up	25920
ZNF250	ENSG00000196150	protein_coding	-	chr8:146052848-146127553	4.01228	2.15244	1.86406	0.898448	0.04805	up	58500
PLEKHG4	ENSG00000196155	protein_coding	+	chr16:67311412-67360666	15.3375	6.73466	2.27739	1.18738	0.0004	up	25894
HIST1H2BM	ENSG00000196374	protein_coding	+	chr6:27782821-27783267	106.301	81.0992	1.31076	0.3904	0.04235	up	8342
ZNF777	ENSG00000196453	protein_coding	-	chr7:149128453-149158214	7.87416	5.15959	1.52612	0.609869	0.0032	up	27153
PLXNB2	ENSG00000196576	protein_coding	-	chr22:50713407-50746056	19.1519	12.7524	1.50182	0.586715	0.00175	up	23654
ZNF782	ENSG00000196597	protein_coding	-	chr9:99578753-99637905	4.46509	2.46836	1.80893	0.855134	0.03625	up	158431
RABL6	ENSG00000196642	protein_coding	+	chr9:139685806-139735639	34.2895	23.5944	1.45329	0.539323	0.01465	up	55684
HIST1H2AG	ENSG00000196787	protein_coding	+	chr6:27100831-27103070	38.6249	27.4581	1.40668	0.492298	0.00225	up	8969
HIST3H2BB	ENSG00000196890	protein_coding	+	chr1:228645807-228646259	44.3016	27.0048	1.64051	0.714144	0.0111	up	128312
FUT11	ENSG00000196968	protein_coding	+	chr10:75531934-75540009	18.3808	11.9006	1.54453	0.627172	0.00105	up	170384
HIST1H4C	ENSG00000197061	protein_coding	+	chr6:26104103-26104518	168.199	131.556	1.27853	0.354488	0.05	up	8364
PCNXL3	ENSG00000197136	protein_coding	+	chr11:65383243-65404910	12.9641	7.88339	1.64449	0.717637	0.00335	up
C20orf112	ENSG00000197183	protein_coding	-	chr20:31030861-31196695	46.8348	36.9732	1.26672	0.341102	0.02395	up
FITM2	ENSG00000197296	protein_coding	-	chr20:42931477-42939809	4.14222	2.593	1.59747	0.675785	0.0036	up	128486
UAP1L1	ENSG00000197355	protein_coding	+	chr9:139971952-139978991	12.3639	9.0767	1.36216	0.445898	0.01245	up	91373
TXNRD3	ENSG00000197763	protein_coding	-	chr3:126290621-126373998	4.50367	2.55843	1.76033	0.815843	0.0261	up	114112
ATAD3A	ENSG00000197785	protein_coding	+	chr1:1447530-1470067	18.9563	13.6756	1.38614	0.471068	0.00915	up	55210
GPAA1	ENSG00000197858	protein_coding	+	chr8:145137492-145141119	20.8233	12.5681	1.65684	0.728435	0.0071	up	8733
SPG7	ENSG00000197912	protein_coding	+	chr16:89557324-89624176	42.693	29.6691	1.43897	0.525037	0.025	up	6687
C1orf122	ENSG00000197982	protein_coding	+	chr1:38268615-38275126	19.3433	10.4659	1.84822	0.886137	0.03125	up	127687
ZNF335	ENSG00000198026	protein_coding	-	chr20:44577291-44600833	9.37147	6.20374	1.51062	0.595137	0.0074	up	63925
TOR4A	ENSG00000198113	protein_coding	+	chr9:140172200-140177093	16.2606	11.2751	1.44217	0.528239	0.00175	up	54863
PIM3	ENSG00000198355	protein_coding	+	chr22:50354160-50357728	45.4178	35.3179	1.28597	0.362859	0.0246	up	415116
HIST1H2AL	ENSG00000198374	protein_coding	+	chr6:27833033-27833606	52.9592	38.8721	1.3624	0.446147	0.03695	up	8332
NRARP	ENSG00000198435	protein_coding	-	chr9:140194082-140196703	23.9347	18.1043	1.32204	0.402771	0.01635	up	441478
HIST1H4E	ENSG00000198518	protein_coding	+	chr6:26204857-26206266	78.7181	63.2289	1.24497	0.316111	0.0392	up	8367
HIST1H4L	ENSG00000198558	protein_coding	-	chr6:27840925-27841289	148.298	104.65	1.41709	0.502933	0.01245	up	8368
FAM169A	ENSG00000198780	protein_coding	-	chr5:74073398-74163679	1.80519	0.710737	2.5399	1.34477	0.0324	up	26049
SCAMP5	ENSG00000198794	protein_coding	+	chr15:75246756-75313837	4.82743	1.93929	2.48928	1.31573	0.0017	up	192683
PNP	ENSG00000198805	protein_coding	+	chr14:20937112-20945253	122.746	98.4253	1.2471	0.318573	0.02935	up	4860
ARHGEF15	ENSG00000198844	protein_coding	+	chr17:8213558-8225829	15.5805	11.9601	1.30271	0.381511	0.04855	up	22899
RUSC2	ENSG00000198853	protein_coding	+	chr9:35489948-35563896	29.1397	18.1707	1.60366	0.681371	0.0075	up	9853
R3HDM4	ENSG00000198858	protein_coding	-	chr19:896502-913240	24.8949	17.0706	1.45835	0.544335	0.0063	up	91300
ITPRIPL1	ENSG00000198885	protein_coding	+	chr2:96991068-96994091	3.03775	1.30283	2.33166	1.22136	0.0137	up	150771
PRMT6	ENSG00000198890	protein_coding	+	chr1:107599266-107601916	8.945	5.46104	1.63797	0.711905	0.00105	up	55170
CIPC	ENSG00000198894	protein_coding	+	chr14:77564439-77725838	12.2003	8.50329	1.43477	0.520819	0.04165	up	85457
ATG9A	ENSG00000198925	protein_coding	-	chr2:220074489-220094439	19.4813	11.7441	1.65882	0.730158	0.0084	up	79065
CCDC167	ENSG00000198937	protein_coding	-	chr6:37450695-37467698	16.1768	10.0355	1.61196	0.688816	0.04375	up	154467
TGM2	ENSG00000198959	protein_coding	-	chr20:36756862-36794980	130.001	105.457	1.23274	0.30187	0.03705	up	7052
NHSL2	ENSG00000204131	protein_coding	+	chrX:71130937-71363424	8.14667	5.80569	1.40322	0.488743	0.0388	up	340527
OXLD1	ENSG00000204237	protein_coding	-	chr17:79632065-79640934	5.95246	2.33527	2.54894	1.3499	0.03055	up	339229
MRPL38	ENSG00000204316	protein_coding	-	chr17:73893140-73937221	34.5965	24.0744	1.43706	0.523125	0.0435	up	64978
DXO	ENSG00000204348	protein_coding	-	chr6:31937586-31971298	9.48331	6.0433	1.56923	0.650053	0.02815	up	1797
FAM155A	ENSG00000204442	protein_coding	-	chr13:107820882-108519083	3.3545	2.24629	1.49335	0.578556	0.0428	up	728215
NT5M	ENSG00000205309	protein_coding	+	chr17:17206648-17250977	1.41641	0	inf	inf	5e-05	up	56953
GPR56	ENSG00000205336	protein_coding	+	chr16:57644563-57698944	40.4128	27.8358	1.45183	0.537872	0.00175	up
MT1H	ENSG00000205358	protein_coding	+	chr16:56703725-56705041	1.53002	0	inf	inf	0.0039	up	4496
C2CD4B	ENSG00000205502	protein_coding	-	chr15:62455733-62457482	6.58596	4.12703	1.59581	0.674291	0.02465	up	388125
EIF3CL	ENSG00000205609	protein_coding	-	chr16:28390899-28415200	9.99742	7.74324	1.29112	0.368618	0.0483	up	728689
FAM127C	ENSG00000212747	protein_coding	-	chrX:134154542-134156559	5.30404	3.28436	1.61494	0.691479	0.02045	up	441518
QTRT1	ENSG00000213339	protein_coding	+	chr19:10812105-10946994	17.4779	8.74675	1.99821	0.99871	0.0442	up	81890
GSTM2	ENSG00000213366	protein_coding	+	chr1:110210643-110252171	1.29786	0.321195	4.04071	2.01461	0.0373	up	2946
SLC23A3	ENSG00000213901	protein_coding	-	chr2:219940038-220035549	5.12887	2.75557	1.86127	0.896287	0.0172	up	151295
TSPAN4	ENSG00000214063	protein_coding	+	chr11:842807-867116	29.8567	20.8257	1.43365	0.519691	0.0093	up	7106
C22orf29	ENSG00000215012	protein_coding	-	chr22:19744225-19842462	9.70701	7.37622	1.31599	0.396146	0.0273	up	79680
CYB5RL	ENSG00000215883	protein_coding	-	chr1:54598746-54879152	2.02088	0.484633	4.16992	2.06002	0.0148	up	606495
PAM16	ENSG00000217930	protein_coding	-	chr16:4364761-4475706	23.0217	9.87672	2.3309	1.22089	0.04795	up	51025
ZNF579	ENSG00000218891	protein_coding	-	chr19:56088898-56092211	4.02345	1.87755	2.14292	1.09958	0.00345	up	163033
FADS3	ENSG00000221968	protein_coding	-	chr11:61640990-61659523	75.7838	56.0451	1.35219	0.435302	0.0086	up	3995
C1QTNF5	ENSG00000223953	protein_coding	-	chr11:119209651-119217383	9.57842	3.68513	2.5992	1.37807	0.0005	up	114902
FAM195B	ENSG00000225663	protein_coding	-	chr17:79780286-79791178	26.1827	18.5537	1.41118	0.496907	0.01765	up	348262
C19orf24	ENSG00000228300	protein_coding	+	chr19:1275025-1279248	9.67646	5.7926	1.67048	0.740267	0.0423	up	55009
CISD3	ENSG00000230055	protein_coding	+	chr17:36886487-36906969	11.9356	4.86736	2.45217	1.29406	0.01215	up	284106
HIST1H2AM	ENSG00000233224	protein_coding	-	chr6:27858092-27860963	134.556	98.9501	1.35984	0.443438	0.0213	up	8336
C1orf226	ENSG00000239887	protein_coding	+	chr1:162039563-162356600	1.14788	0.421198	2.72527	1.4464	0.02765	up	400793
MIF	ENSG00000240972	protein_coding	+	chr22:24198613-24241117	159.548	111.826	1.42675	0.512734	0.00655	up	4282
PDXP	ENSG00000241360	protein_coding	+	chr22:38030660-38062941	8.33519	4.61493	1.80614	0.852908	0.0117	up	57026
PI4KA	ENSG00000241973	protein_coding	-	chr22:21061978-21245506	20.9946	12.972	1.61846	0.69462	0.00955	up	5297
H2AFJ	ENSG00000246705	protein_coding	+	chr12:14927269-14930936	13.9047	8.78429	1.58291	0.662579	0.03555	up	55766
PGAM5	ENSG00000247077	protein_coding	+	chr12:133264191-133299228	32.5505	24.0051	1.35599	0.439342	0.0224	up	192111
MARS2	ENSG00000247626	protein_coding	+	chr2:198557829-198651486	5.14269	3.31087	1.55327	0.635311	0.0107	up	92935
MEX3A	ENSG00000254726	protein_coding	-	chr1:156041803-156051789	6.65743	4.66848	1.42604	0.512012	0.005	up	92312
HOXB7	ENSG00000260027	protein_coding	-	chr17:46684593-46712294	14.1888	7.95367	1.78394	0.835066	0.0182	up	3217
GAN	ENSG00000261609	protein_coding	+	chr16:81348556-81424489	8.08094	6.39663	1.26331	0.337212	0.03885	up	8139

## Sheet: down.siMETTL3_vs_siNC
siMETTL3 vs siNC down-regulated genes
gene	gene_id	biotype	strand	locus	siME_FPKM	siNC_FPKM	Fold change	log2(fold change)	p_value	Regulation	GeneID
CFH	ENSG00000000971	protein_coding	+	chr1:196621007-196716634	4.12133	6.84406	-1.66064	-0.73174	0.0091	down	3075
ANKIB1	ENSG00000001629	protein_coding	+	chr7:91875547-92030698	31.294	54.3471	-1.73666	-0.796317	0.0165	down	54467
LAP3	ENSG00000002549	protein_coding	+	chr4:17578814-17616194	80.502	227.003	-2.81985	-1.49562	5e-05	down	51056
CASP10	ENSG00000003400	protein_coding	+	chr2:202047603-202094129	8.27051	14.3607	-1.73637	-0.796077	0.02965	down	843
CFLAR	ENSG00000003402	protein_coding	+	chr2:201980826-202041410	171.961	252.244	-1.46686	-0.552733	0.01935	down	8837
CD38	ENSG00000004468	protein_coding	+	chr4:15779897-15857611	0.146119	1.33598	-9.14308	-3.19268	0.00685	down	952
IBTK	ENSG00000005700	protein_coding	-	chr6:82879699-82957471	22.4245	27.8505	-1.24196	-0.312624	0.04815	down	25998
CX3CL1	ENSG00000006210	protein_coding	+	chr16:57406369-57418960	7.19586	16.3094	-2.26649	-1.18046	5e-05	down	6376
SELE	ENSG00000007908	protein_coding	-	chr1:169631244-169863408	94.3875	132.276	-1.40141	-0.486883	0.0011	down	6401
CDKL5	ENSG00000008086	protein_coding	+	chrX:18443702-18690229	1.96182	3.77298	-1.9232	-0.943509	0.0093	down	6792
ETV7	ENSG00000010030	protein_coding	-	chr6:36322418-36458920	2.38153	9.27032	-3.89259	-1.96073	0.04285	down	51513
HIVEP2	ENSG00000010818	protein_coding	-	chr6:143069579-143266338	10.8704	21.9553	-2.01973	-1.01416	0.0054	down	3097
NUB1	ENSG00000013374	protein_coding	+	chr7:151038784-151110440	36.7643	59.216	-1.61069	-0.687682	0.00255	down	51667
CLK1	ENSG00000013441	protein_coding	-	chr2:201717731-201729422	48.8567	63.867	-1.30723	-0.386513	0.0379	down	1195
XYLT2	ENSG00000015532	protein_coding	+	chr17:48423452-48440499	6.29673	15.4625	-2.45564	-1.2961	0.0043	down	64132
CD74	ENSG00000019582	protein_coding	-	chr5:149781199-149792492	1.20023	2.42848	-2.02334	-1.01674	0.04215	down	972
RUNX3	ENSG00000020633	protein_coding	-	chr1:25226001-25291612	1.60428	6.38698	-3.98122	-1.99321	0.00025	down	864
SERPINB1	ENSG00000021355	protein_coding	-	chr6:2832565-2842283	28.0147	43.7614	-1.56209	-0.643476	0.01095	down	1992
ERP44	ENSG00000023318	protein_coding	-	chr9:102741460-102861330	13.7478	17.4879	-1.27205	-0.347157	0.0243	down	23071
BIRC3	ENSG00000023445	protein_coding	+	chr11:102188214-102210134	177.399	290.959	-1.64014	-0.713821	5e-05	down	330
CCDC28A	ENSG00000024862	protein_coding	+	chr6:139094656-139114456	6.33135	9.25045	-1.46106	-0.547011	0.0378	down	25901
TYMP	ENSG00000025708	protein_coding	-	chr22:50961996-50971009	12.9152	38.2449	-2.96124	-1.5662	5e-05	down	1890
BTN3A1	ENSG00000026950	protein_coding	+	chr6:26402464-26415444	6.03505	11.4856	-1.90315	-0.92839	0.00065	down	11119
VRK2	ENSG00000028116	protein_coding	+	chr2:58134785-58468821	28.7603	37.4606	-1.30251	-0.381292	0.0266	down	7444
PI4K2B	ENSG00000038210	protein_coding	+	chr4:25162262-25280714	19.3147	35.0027	-1.81223	-0.857768	5e-05	down	55300
TNC	ENSG00000041982	protein_coding	-	chr9:117782805-117880536	0.892812	2.05968	-2.30696	-1.20599	0.0296	down	3371
JADE2	ENSG00000043143	protein_coding	+	chr5:133860002-133918918	9.83295	19.6703	-2.00044	-1.00032	0.0029	down	23338
USP28	ENSG00000048028	protein_coding	-	chr11:113668595-113746292	10.9889	17.5268	-1.59495	-0.673515	0.03755	down	57646
TNFRSF9	ENSG00000049249	protein_coding	-	chr1:7979906-8000926	13.3051	18.7776	-1.4113	-0.497026	0.0102	down	3604
DKK3	ENSG00000050165	protein_coding	-	chr11:11984652-12031316	45.5706	65.2247	-1.43129	-0.517315	0.0271	down	27122
NFE2L3	ENSG00000050344	protein_coding	+	chr7:26191859-26226745	20.9711	29.1525	-1.39013	-0.475217	0.0093	down	9603
LAMA3	ENSG00000053747	protein_coding	+	chr18:21269406-21535030	1.64953	3.46115	-2.09825	-1.06919	0.0212	down	3909
SYNE2	ENSG00000054654	protein_coding	+	chr14:64319682-64805317	8.503	13.7494	-1.61701	-0.693326	0.01575	down	23224
TAB2	ENSG00000055208	protein_coding	+	chr6:149539061-149732749	43.764	56.1914	-1.28396	-0.360605	0.0193	down	23118
EIF2AK2	ENSG00000055332	protein_coding	-	chr2:37311593-37384208	53.2742	124.06	-2.32871	-1.21953	5e-05	down	5610
TRAF1	ENSG00000056558	protein_coding	-	chr9:123664670-123691451	83.8731	105.327	-1.25579	-0.32859	0.0193	down	7185
LAMC2	ENSG00000058085	protein_coding	+	chr1:183155372-183214035	80.5903	110.415	-1.37007	-0.454253	0.00105	down	3918
PARP12	ENSG00000059378	protein_coding	-	chr7:139723543-139763521	55.2733	91.6981	-1.659	-0.730311	0.00045	down	64761
GPBP1	ENSG00000062194	protein_coding	+	chr5:56469774-56560506	35.5137	55.6508	-1.56702	-0.648025	0.0039	down	65056
ELMO2	ENSG00000062598	protein_coding	-	chr20:44994687-45087915	15.1696	23.3267	-1.53773	-0.620798	0.041	down	63916
APPBP2	ENSG00000062725	protein_coding	-	chr17:58520519-58603580	13.0111	18.66	-1.43416	-0.520208	0.0475	down	10513
BTBD1	ENSG00000064726	protein_coding	-	chr15:83509837-83772195	22.2529	31.6436	-1.422	-0.507924	0.02225	down	53339
MYLK	ENSG00000065534	protein_coding	-	chr3:123304359-123603178	9.05627	14.3201	-1.58124	-0.661052	0.0111	down	4638
SP100	ENSG00000067066	protein_coding	+	chr2:231280656-231444721	164.907	321.095	-1.94712	-0.961345	5e-05	down	6672
TRO	ENSG00000067445	protein_coding	+	chrX:54946894-54957866	2.75856	4.7862	-1.73504	-0.794967	0.0496	down	7216
IFI35	ENSG00000068079	protein_coding	+	chr17:41158741-41166473	18.599	73.2684	-3.93936	-1.97796	5e-05	down	3430
LAPTM4A	ENSG00000068697	protein_coding	-	chr2:20232410-20251789	39.6292	55.905	-1.4107	-0.496415	0.00475	down	9741
SIRT2	ENSG00000068903	protein_coding	-	chr19:39369194-39399533	7.40879	13.3853	-1.80668	-0.853343	0.0204	down	22933
ERLEC1	ENSG00000068912	protein_coding	+	chr2:53759809-54087297	21.7509	31.0276	-1.4265	-0.512478	0.0082	down	27248
CLEC2D	ENSG00000069493	protein_coding	+	chr12:9817564-9852151	1.78283	7.02405	-3.93982	-1.97813	5e-05	down	29121
TGFBR3	ENSG00000069702	protein_coding	-	chr1:92145901-92371892	1.10546	4.66673	-4.22151	-2.07776	0.00285	down	7049
SIDT1	ENSG00000072858	protein_coding	+	chr3:113251142-113348425	0.384241	1.33978	-3.48684	-1.80192	0.0342	down	54847
TSG101	ENSG00000074319	protein_coding	-	chr11:18477370-18548779	28.357	46.5934	-1.6431	-0.716419	0.00075	down	7251
ATP2A3	ENSG00000074370	protein_coding	-	chr17:3827168-3867736	1.29198	2.32114	-1.79658	-0.84525	0.0487	down	489
RBMS2	ENSG00000076067	protein_coding	+	chr12:56915712-56984745	22.2253	30.5799	-1.3759	-0.460379	0.00445	down	5939
ACACB	ENSG00000076555	protein_coding	+	chr12:109549022-109706031	0.236296	1.26493	-5.35319	-2.4204	0.0044	down	32
ACTN2	ENSG00000077522	protein_coding	+	chr1:236849753-236927931	1.20438	2.76893	-2.29905	-1.20104	0.0117	down	88
FBLN1	ENSG00000077942	protein_coding	+	chr22:45898117-45998697	0.407088	1.17921	-2.89668	-1.5344	0.0183	down	2192
MAP2	ENSG00000078018	protein_coding	+	chr2:210288781-210598842	7.81765	22.9875	-2.94046	-1.55604	5e-05	down	4133
LAMP3	ENSG00000078081	protein_coding	-	chr3:182840000-182881627	8.5843	17.5124	-2.04006	-1.02861	5e-05	down	27074
CEACAM1	ENSG00000079385	protein_coding	-	chr19:42901279-43156507	2.62935	6.19785	-2.35718	-1.23706	0.00245	down	634
RIF1	ENSG00000080345	protein_coding	+	chr2:152266396-152591001	40.7987	51.9463	-1.27323	-0.348497	0.0485	down	55183
CXCL2	ENSG00000081041	protein_coding	-	chr4:74962751-74965010	65.8627	93.3169	-1.41684	-0.502676	0.0013	down	2920
DUSP12	ENSG00000081721	protein_coding	+	chr1:161719547-161727028	12.9732	20.2913	-1.56409	-0.645327	0.00575	down	11266
C5orf22	ENSG00000082213	protein_coding	+	chr5:31532372-31555165	10.7379	17.7661	-1.65452	-0.726416	0.00685	down	55322
CYLD	ENSG00000083799	protein_coding	+	chr16:50774820-50837249	31.4984	50.6715	-1.6087	-0.685895	0.00175	down	1540
FAT1	ENSG00000083857	protein_coding	-	chr4:187508936-187647876	9.2726	14.562	-1.57043	-0.651162	0.02515	down	2195
NKAIN1	ENSG00000084628	protein_coding	-	chr1:31652591-31712401	0.600155	3.15792	-5.26185	-2.39557	0.0002	down	79570
WDFY1	ENSG00000085449	protein_coding	-	chr2:224720432-224810104	49.3874	70.7863	-1.43329	-0.519327	0.0196	down	57590
TTC39A	ENSG00000085831	protein_coding	-	chr1:51752929-51810788	1.56662	3.24862	-2.07365	-1.05217	0.0436	down	22996
DNAJA1	ENSG00000086061	protein_coding	+	chr9:33025208-33039905	124.395	162.323	-1.3049	-0.383939	0.0119	down	3301
B4GALT1	ENSG00000086062	protein_coding	-	chr9:33104079-33179981	31.2357	41.2153	-1.31949	-0.399983	0.04235	down	2683
CHMP5	ENSG00000086065	protein_coding	+	chr9:33264939-33281977	43.7093	61.1552	-1.39914	-0.484537	0.0038	down	51510
LPCAT2	ENSG00000087253	protein_coding	+	chr16:55542909-55620582	9.43263	18.5535	-1.96694	-0.975955	0.0025	down	54947
L2HGDH	ENSG00000087299	protein_coding	-	chr14:50704280-50883179	2.26304	4.83845	-2.13803	-1.09628	0.0262	down	79944
P2RX7	ENSG00000089041	protein_coding	+	chr12:121570621-121623876	1.83179	4.14874	-2.26486	-1.17942	0.0017	down	5027
OAS1	ENSG00000089127	protein_coding	+	chr12:113344581-113455556	39.3722	176.36	-4.47932	-2.16328	5e-05	down	4938
ICAM1	ENSG00000090339	protein_coding	+	chr19:10362576-10399695	309.727	419.985	-1.35599	-0.439344	0.0021	down	3383
NLRC4	ENSG00000091106	protein_coding	-	chr2:32449521-32490923	0.530177	1.12498	-2.12189	-1.08535	0.02645	down	58484
ZFHX4	ENSG00000091656	protein_coding	+	chr8:77316232-77779521	0.3373	2.00959	-5.95788	-2.5748	0.00065	down	79776
PSME1	ENSG00000092010	protein_coding	+	chr14:24605366-24610797	90.3386	112.738	-1.24795	-0.319559	0.0422	down	5720
CAPN3	ENSG00000092529	protein_coding	+	chr15:42500610-42704516	0.812772	2.61523	-3.21766	-1.68601	0.03805	down	825
TBX15	ENSG00000092607	protein_coding	-	chr1:119425668-119532179	0.399406	1.89714	-4.74991	-2.2479	0.0009	down	6913
EZR	ENSG00000092820	protein_coding	-	chr6:159186772-159243272	36.4971	48.9666	-1.34166	-0.424015	0.00475	down	7430
HDAC6	ENSG00000094631	protein_coding	+	chrX:48659783-48683392	12.0652	25.0049	-2.07248	-1.05136	0.0072	down	10013
DSP	ENSG00000096696	protein_coding	+	chr6:7541807-7586950	6.23225	24.7934	-3.97824	-1.99213	5e-05	down	1832
JAK2	ENSG00000096968	protein_coding	+	chr9:4985032-5128183	6.1092	13.1359	-2.15018	-1.10446	5e-05	down	3717
CATSPERG	ENSG00000099338	protein_coding	+	chr19:38826414-38861589	0.54016	2.05664	-3.80746	-1.92883	0.0159	down	57828
BCL2L13	ENSG00000099968	protein_coding	+	chr22:18111620-18213621	23.1212	41.205	-1.78214	-0.833607	5e-05	down	23786
GTPBP1	ENSG00000100226	protein_coding	+	chr22:39101727-39190203	23.6853	38.3736	-1.62014	-0.696122	0.0367	down	9567
TIMP3	ENSG00000100234	protein_coding	+	chr22:32908538-33454358	5.61397	7.66318	-1.36502	-0.448923	0.01465	down	7078
APOL1	ENSG00000100342	protein_coding	+	chr22:36649055-36663576	6.53541	32.4204	-4.96072	-2.31055	5e-05	down	8542
SPTLC2	ENSG00000100596	protein_coding	-	chr14:77972339-78083116	18.4113	26.4585	-1.43708	-0.523142	0.0381	down	9517
LGMN	ENSG00000100600	protein_coding	-	chr14:93170151-93215047	34.9655	73.4772	-2.10141	-1.07136	5e-05	down	5641
SLC8A3	ENSG00000100678	protein_coding	-	chr14:70510933-70696904	0.618108	1.30289	-2.10786	-1.07578	0.0131	down	6547
PSMA6	ENSG00000100902	protein_coding	+	chr14:35514112-35786699	102.552	144.226	-1.40637	-0.491972	0.0231	down	5687
NFKBIA	ENSG00000100906	protein_coding	-	chr14:35870716-35873955	121.972	160.741	-1.31785	-0.398184	0.0079	down	4792
STK4	ENSG00000101109	protein_coding	+	chr20:43595114-43708618	18.5804	27.0493	-1.4558	-0.54181	0.0229	down	6789
SAMHD1	ENSG00000101347	protein_coding	-	chr20:35504523-35580246	30.5748	107.365	-3.51153	-1.8121	5e-05	down	25939
CELF4	ENSG00000101489	protein_coding	-	chr18:34823009-35146000	0	1.20153	-inf	-inf	5e-05	down	56853
METTL4	ENSG00000101574	protein_coding	-	chr18:2537523-2571508	6.98675	11.5403	-1.65173	-0.723982	0.04595	down	64863
SMCHD1	ENSG00000101596	protein_coding	+	chr18:2655736-2833063	27.1983	49.285	-1.81206	-0.85763	0.00125	down	23347
ANKRD12	ENSG00000101745	protein_coding	+	chr18:9102627-9285983	12.1106	18.8202	-1.55403	-0.63601	0.03835	down	23253
POLI	ENSG00000101751	protein_coding	+	chr18:51795773-51847636	8.79701	13.9542	-1.58624	-0.665613	0.007	down	11201
RBBP8	ENSG00000101773	protein_coding	+	chr18:20279443-20606451	9.75859	13.3514	-1.36817	-0.452247	0.037	down	5932
NXT2	ENSG00000101888	protein_coding	+	chrX:108779009-108787919	6.01312	10.1526	-1.6884	-0.75566	0.0039	down	55916
AMMECR1	ENSG00000101935	protein_coding	-	chrX:109437413-109699562	3.62656	5.81598	-1.60372	-0.681421	0.0458	down	9949
FMR1	ENSG00000102081	protein_coding	+	chrX:146990948-147032647	22.4083	33.7674	-1.50692	-0.591599	0.00285	down	2332
PIM2	ENSG00000102096	protein_coding	-	chrX:48770458-48776301	4.44205	6.75379	-1.52042	-0.604471	0.03865	down	11040
RP2	ENSG00000102218	protein_coding	+	chrX:46696374-46741793	9.77033	12.9659	-1.32707	-0.408241	0.0157	down	6102
GABRE	ENSG00000102287	protein_coding	-	chrX:151121595-151143152	11.0384	35.2305	-3.19164	-1.6743	5e-05	down	2564
SYTL4	ENSG00000102362	protein_coding	-	chrX:99929487-99987110	8.44478	15.055	-1.78275	-0.834107	0.03865	down	94121
BEX4	ENSG00000102409	protein_coding	+	chrX:102470019-102472174	12.7886	17.6214	-1.3779	-0.462472	0.04095	down	56271
TNFSF13B	ENSG00000102524	protein_coding	+	chr13:108903587-108960832	2.85689	12.2349	-4.28261	-2.09849	0.0072	down	10673
FNDC3A	ENSG00000102531	protein_coding	+	chr13:49550047-49783915	40.5892	51.6117	-1.27156	-0.346601	0.0226	down	22862
PARP4	ENSG00000102699	protein_coding	-	chr13:24982294-25171814	26.34	45.8686	-1.74141	-0.800252	5e-05	down	143
MRPS31	ENSG00000102738	protein_coding	-	chr13:41303431-41345309	9.21476	15.5007	-1.68216	-0.750317	0.00525	down	10240
TSNAXIP1	ENSG00000102904	protein_coding	+	chr16:67840667-67906470	0.27698	1.22781	-4.43284	-2.14823	0.0172	down	55815
N4BP1	ENSG00000102921	protein_coding	-	chr16:48572636-48654059	25.6894	51.4031	-2.00094	-1.00068	5e-05	down	9683
NOMO3	ENSG00000103226	protein_coding	+	chr16:16326351-16388668	7.8236	14.5338	-1.85769	-0.893513	0.01005	down	408050
TJP1	ENSG00000104067	protein_coding	-	chr15:29991570-30261068	61.4212	85.858	-1.39786	-0.483216	0.02365	down	7082
SLC30A4	ENSG00000104154	protein_coding	-	chr15:45722726-45878488	1.98744	4.03229	-2.02889	-1.02069	0.03735	down	7782
ZDHHC2	ENSG00000104219	protein_coding	+	chr8:17013537-17082308	24.8688	44.7881	-1.80098	-0.848781	0.0281	down	51201
RIPK2	ENSG00000104312	protein_coding	+	chr8:90769974-90803291	40.057	74.015	-1.84774	-0.885765	5e-05	down	8767
NIPAL2	ENSG00000104361	protein_coding	-	chr8:99202060-99306621	3.22536	7.37613	-2.28691	-1.1934	0.0183	down	79815
STK3	ENSG00000104375	protein_coding	-	chr8:99413630-99955055	8.61303	12.6335	-1.46679	-0.55266	0.0395	down	6788
EMC2	ENSG00000104412	protein_coding	+	chr8:109455829-109499145	18.1321	24.7693	-1.36605	-0.450012	0.024	down	9694
IL7	ENSG00000104432	protein_coding	-	chr8:79578281-79717758	0.128681	1.27357	-9.89713	-3.30701	0.0022	down	3574
GSDMD	ENSG00000104518	protein_coding	+	chr8:144635376-144645232	11.7367	16.8603	-1.43655	-0.522611	0.0455	down	79792
ASAH1	ENSG00000104763	protein_coding	-	chr8:17913933-17953903	3.77641	7.29904	-1.9328	-0.950692	0.0214	down	427
IL4I1	ENSG00000104951	protein_coding	-	chr19:50392910-50464429	9.33702	18.2115	-1.95046	-0.963817	0.02225	down	259307
RASAL3	ENSG00000105122	protein_coding	-	chr19:15562434-15575382	0.455561	1.72782	-3.79271	-1.92323	0.0135	down	64926
CLIP3	ENSG00000105270	protein_coding	-	chr19:36505409-36545664	2.14468	4.32923	-2.01859	-1.01335	0.03325	down	25999
CCDC9	ENSG00000105321	protein_coding	+	chr19:47759236-47775210	10.1936	18.2997	-1.79523	-0.844166	0.03365	down	26093
DENND3	ENSG00000105339	protein_coding	+	chr8:142127376-142205907	50.1362	72.0735	-1.43755	-0.523616	0.0458	down	22898
NAPA	ENSG00000105402	protein_coding	-	chr19:47987538-48018515	35.9681	66.4991	-1.84883	-0.886615	0.0001	down	8775
PLEKHA4	ENSG00000105559	protein_coding	-	chr19:49340353-49371889	9.01755	17.3854	-1.92795	-0.947066	0.02495	down	57664
NAMPT	ENSG00000105835	protein_coding	-	chr7:105888730-105926772	87.3707	125.169	-1.43262	-0.518656	0.00945	down	10135
DFNA5	ENSG00000105928	protein_coding	-	chr7:24737971-24809244	6.48793	12.0137	-1.85171	-0.888856	0.0011	down	1687
ZC3HAV1	ENSG00000105939	protein_coding	-	chr7:138728265-138794465	38.5285	67.437	-1.75031	-0.807614	5e-05	down	56829
MET	ENSG00000105976	protein_coding	+	chr7:116312443-116438440	29.3588	45.1378	-1.53745	-0.620544	0.00055	down	4233
TSPAN12	ENSG00000106025	protein_coding	-	chr7:120427375-120498456	4.76096	7.37125	-1.54827	-0.630657	0.01345	down	23554
SSBP1	ENSG00000106028	protein_coding	+	chr7:141404137-141488440	93.455	120.728	-1.29183	-0.369417	0.0397	down	6742
CPED1	ENSG00000106034	protein_coding	+	chr7:120628730-120937498	0.23605	1.21482	-5.14649	-2.36359	0.0098	down	79974
AHR	ENSG00000106546	protein_coding	+	chr7:17319457-17385776	13.4398	22.3594	-1.66366	-0.734364	0.02295	down	196
GIMAP2	ENSG00000106560	protein_coding	+	chr7:150382784-150390729	5.81164	8.90642	-1.53252	-0.615902	0.03405	down	26157
GLI3	ENSG00000106571	protein_coding	-	chr7:42000547-42277469	7.38126	13.266	-1.79725	-0.845795	0.0355	down	2737
SPATA6L	ENSG00000106686	protein_coding	-	chr9:4490443-4666674	1.66566	4.19778	-2.52019	-1.33353	0.0011	down	55064
NMRK1	ENSG00000106733	protein_coding	-	chr9:77675488-77703133	3.77166	7.95082	-2.10805	-1.07591	0.00475	down	54981
TRIM14	ENSG00000106785	protein_coding	-	chr9:100819020-100881494	15.9744	32.3453	-2.02483	-1.0178	5e-05	down	9830
TLE4	ENSG00000106829	protein_coding	+	chr9:82186687-82341796	15.6853	24.5733	-1.56665	-0.647681	0.0298	down	7091
DDX58	ENSG00000107201	protein_coding	-	chr9:32455299-32526322	57.2922	312.662	-5.45731	-2.44819	5e-05	down	23586
GLIS3	ENSG00000107249	protein_coding	-	chr9:3824126-4348392	3.2345	8.63133	-2.66852	-1.41604	0.0006	down	169792
BAG1	ENSG00000107262	protein_coding	-	chr9:33218362-33264761	35.2013	53.7073	-1.52572	-0.609491	0.00215	down	573
SETX	ENSG00000107290	protein_coding	-	chr9:135136742-135230372	24.8524	39.9809	-1.60873	-0.685923	0.00085	down	23064
CCNJ	ENSG00000107443	protein_coding	+	chr10:97471535-97849995	13.5605	18.2412	-1.34517	-0.42779	0.015	down	54619
TNKS2	ENSG00000107854	protein_coding	+	chr10:93558068-93625033	20.8206	25.5526	-1.22728	-0.295459	0.04525	down	80351
CPEB3	ENSG00000107864	protein_coding	-	chr10:93806448-94050844	1.83534	3.66699	-1.99799	-0.998547	5e-05	down	22849
CSF3	ENSG00000108342	protein_coding	+	chr17:38171613-38174066	55.6158	90.7351	-1.63146	-0.706166	5e-05	down	1440
CYTH1	ENSG00000108669	protein_coding	-	chr17:76670129-76778379	19.0154	28.0818	-1.47679	-0.562468	0.00775	down	9267
LGALS3BP	ENSG00000108679	protein_coding	-	chr17:76967319-76976191	0.880779	4.61801	-5.2431	-2.39042	0.00125	down	3959
CCL2	ENSG00000108691	protein_coding	+	chr17:32581899-32584222	884.313	1082.12	-1.22369	-0.291234	0.0362	down	6347
DHX58	ENSG00000108771	protein_coding	-	chr17:40253421-40264751	13.0142	31.5824	-2.42676	-1.27903	5e-05	down	79132
UNC93B1	ENSG00000110057	protein_coding	-	chr11:67758574-67772452	6.49975	13.0879	-2.0136	-1.00978	0.00085	down	81622
PANX1	ENSG00000110218	protein_coding	+	chr11:93754526-93915138	25.873	33.7912	-1.30604	-0.385201	0.01185	down	24145
HIPK3	ENSG00000110422	protein_coding	+	chr11:33278217-33378569	23.2657	31.6765	-1.36151	-0.445212	0.00825	down	10114
SLC15A3	ENSG00000110446	protein_coding	-	chr11:60680637-60720002	18.4128	60.6491	-3.29386	-1.71978	0.0002	down	51296
PPFIBP1	ENSG00000110841	protein_coding	+	chr12:27676363-27848497	62.6376	99.0593	-1.58147	-0.661264	0.01245	down	8496
CD69	ENSG00000110848	protein_coding	-	chr12:9905081-9913497	6.1845	16.3192	-2.63872	-1.39984	5e-05	down	969
OAS3	ENSG00000111331	protein_coding	+	chr12:113344581-113455556	69.0016	208.493	-3.02155	-1.59529	5e-05	down	4940
OAS2	ENSG00000111335	protein_coding	+	chr12:113344581-113455556	66.9847	330.183	-4.92922	-2.30136	5e-05	down	4939
BTN3A3	ENSG00000111801	protein_coding	+	chr6:26440699-26453643	4.42211	11.516	-2.6042	-1.38084	0.0011	down	10384
MAN1A1	ENSG00000111885	protein_coding	-	chr6:119498373-119670926	4.37046	6.20077	-1.41879	-0.504661	0.00885	down	4121
SERINC1	ENSG00000111897	protein_coding	-	chr6:122764498-122792967	41.7007	51.2075	-1.22798	-0.296284	0.04575	down	57515
HDDC2	ENSG00000111906	protein_coding	-	chr6:125440194-125623282	0.964946	2.1825	-2.26178	-1.17746	0.04175	down	51020
NCOA7	ENSG00000111912	protein_coding	+	chr6:126102306-126252266	66.2782	130.328	-1.96638	-0.975544	5e-05	down	135112
SOD2	ENSG00000112096	protein_coding	-	chr6:160090088-160210781	182.156	287.155	-1.57642	-0.656656	0.02605	down	6648
CD83	ENSG00000112149	protein_coding	+	chr6:14117871-14137149	11.1325	15.9347	-1.43137	-0.517399	0.00435	down	9308
BVES	ENSG00000112276	protein_coding	-	chr6:105544696-105627870	4.79938	9.55042	-1.98993	-0.992715	5e-05	down	11149
C6orf62	ENSG00000112308	protein_coding	-	chr6:24667262-24721064	51.5948	74.2548	-1.43919	-0.525259	0.00175	down	81688
TRIM38	ENSG00000112343	protein_coding	+	chr6:25963029-26002003	12.7747	21.8315	-1.70896	-0.773121	5e-05	down	10475
FIG4	ENSG00000112367	protein_coding	+	chr6:110012498-110146631	3.67668	5.93393	-1.61394	-0.690587	0.0445	down	9896
SLC16A10	ENSG00000112394	protein_coding	+	chr6:111408780-111580237	0.225872	1.65548	-7.32927	-2.87367	0.00375	down	117247
PDE10A	ENSG00000112541	protein_coding	-	chr6:165740775-166403103	4.85481	7.92892	-1.63321	-0.70771	0.0007	down	10846
CCND3	ENSG00000112576	protein_coding	-	chr6:41902670-42018095	15.6699	23.6159	-1.50709	-0.591762	0.025	down	896
BTN2A1	ENSG00000112763	protein_coding	+	chr6:26458149-26482737	10.3829	15.4182	-1.48496	-0.570427	0.00345	down	11120
FAM46A	ENSG00000112773	protein_coding	-	chr6:82201155-82462491	1.85231	7.95299	-4.29355	-2.10217	5e-05	down	55603
ERBB2IP	ENSG00000112851	protein_coding	+	chr5:65222302-65378377	30.9225	38.9788	-1.26053	-0.334033	0.0483	down
ARRDC3	ENSG00000113369	protein_coding	-	chr5:90664540-90716532	12.9805	16.8217	-1.29592	-0.373979	0.04545	down	57561
LNPEP	ENSG00000113441	protein_coding	+	chr5:96149730-96373219	22.081	33.0219	-1.49549	-0.580615	0.00405	down	4012
C5orf15	ENSG00000113583	protein_coding	-	chr5:133291200-133306019	12.2168	17.9585	-1.46998	-0.555796	0.0138	down	56951
LIFR	ENSG00000113594	protein_coding	-	chr5:38475064-38671318	11.1718	18.5291	-1.65857	-0.729938	5e-05	down	3977
WWC1	ENSG00000113645	protein_coding	+	chr5:167718655-167899308	1.54223	3.78031	-2.4512	-1.29349	0.01355	down	23286
XRN1	ENSG00000114127	protein_coding	-	chr3:142025448-142166904	22.3084	53.4244	-2.39481	-1.25991	5e-05	down	54464
KAT2B	ENSG00000114166	protein_coding	+	chr3:20081514-20195896	1.95441	4.52561	-2.31559	-1.21138	0.02055	down	8850
GNB4	ENSG00000114450	protein_coding	-	chr3:179116989-179169378	50.78	88.6586	-1.74593	-0.803999	5e-05	down	59345
C3orf52	ENSG00000114529	protein_coding	+	chr3:111805181-111852152	12.2001	16.7211	-1.37057	-0.454771	0.01775	down	79669
FOXP1	ENSG00000114861	protein_coding	-	chr3:71003843-71633140	49.6796	66.0887	-1.3303	-0.41175	0.03485	down	27086
IL1A	ENSG00000115008	protein_coding	-	chr2:113531491-113542167	28.1949	51.272	-1.81849	-0.862738	5e-05	down	3552
CCL20	ENSG00000115009	protein_coding	+	chr2:228678557-228682272	85.5034	164.72	-1.92648	-0.945965	5e-05	down	6364
IFIH1	ENSG00000115267	protein_coding	-	chr2:163123588-163175213	26.2072	113.294	-4.32299	-2.11203	5e-05	down	64135
GCA	ENSG00000115271	protein_coding	+	chr2:163175349-163695240	7.77721	22.092	-2.84061	-1.5062	5e-05	down	25801
STAT1	ENSG00000115415	protein_coding	-	chr2:191745522-191885686	57.4137	200.926	-3.49962	-1.8072	5e-05	down	6772
IL1R1	ENSG00000115594	protein_coding	+	chr2:102681003-102798568	3.60683	5.72739	-1.58793	-0.667147	0.021	down	3554
IL18RAP	ENSG00000115607	protein_coding	+	chr2:103035148-103069025	0.255901	1.59955	-6.25067	-2.64401	0.0218	down	8807
KYNU	ENSG00000115919	protein_coding	+	chr2:143635066-143799890	1.67413	5.48341	-3.27537	-1.71166	0.00095	down	8942
EPHA4	ENSG00000116106	protein_coding	-	chr2:222282746-222439174	6.24387	11.7612	-1.88364	-0.913521	0.03085	down	2043
RNF19B	ENSG00000116514	protein_coding	-	chr1:33402045-33430286	23.8879	41.714	-1.74624	-0.804253	5e-05	down	127544
FBXO6	ENSG00000116663	protein_coding	+	chr1:11724180-11734411	3.15868	7.71112	-2.44125	-1.28762	0.00145	down	26270
SWT1	ENSG00000116668	protein_coding	+	chr1:185126211-185260897	2.53052	4.47353	-1.76783	-0.82198	0.03305	down	54823
DNAJC6	ENSG00000116675	protein_coding	+	chr1:65713901-65881689	1.58487	3.76494	-2.37555	-1.24826	0.00985	down	9829
PLA2G4A	ENSG00000116711	protein_coding	+	chr1:186798084-186958113	10.5391	18.384	-1.74436	-0.802696	5e-05	down	5321
CD58	ENSG00000116815	protein_coding	-	chr1:117057156-117113661	7.44897	11.6075	-1.55827	-0.639947	0.02935	down	965
ADPRHL2	ENSG00000116863	protein_coding	+	chr1:36554475-36559533	12.0425	16.2963	-1.35323	-0.436412	0.0299	down	54936
RRAGC	ENSG00000116954	protein_coding	-	chr1:39303869-39325495	24.6836	34.7916	-1.4095	-0.495184	0.00175	down	64121
LGALS8	ENSG00000116977	protein_coding	+	chr1:236681299-236767804	29.3188	67.5549	-2.30414	-1.20423	0.00355	down	3964
GBP3	ENSG00000117226	protein_coding	-	chr1:89472348-89488577	14.5228	34.9235	-2.40474	-1.26588	5e-05	down	2635
GBP1	ENSG00000117228	protein_coding	-	chr1:89518001-89531043	43.3878	182.563	-4.20769	-2.07303	5e-05	down	2633
TXNIP	ENSG00000117289	protein_coding	+	chr1:145438468-145442635	29.9862	50.8387	-1.6954	-0.761629	5e-05	down	10628
BLZF1	ENSG00000117475	protein_coding	+	chr1:169337207-169429907	29.0189	49.6349	-1.71043	-0.774359	5e-05	down	8548
F3	ENSG00000117525	protein_coding	-	chr1:94994731-95007413	2.42599	5.64755	-2.32793	-1.21905	0.04915	down	2152
KIF14	ENSG00000118193	protein_coding	-	chr1:200520627-200589862	4.16412	5.50222	-1.32134	-0.402001	0.0241	down	9928
TNFAIP3	ENSG00000118503	protein_coding	+	chr6:138144809-138204449	54.5595	96.3451	-1.76587	-0.820381	0.0006	down	7128
PCDH17	ENSG00000118946	protein_coding	+	chr13:58205943-58303445	2.13955	7.07455	-3.30656	-1.72533	5e-05	down	27253
AREL1	ENSG00000119682	protein_coding	-	chr14:75120139-75179818	15.8898	22.0569	-1.38811	-0.473124	0.04555	down	9870
AFTPH	ENSG00000119844	protein_coding	+	chr2:64751464-64820139	10.9375	14.5791	-1.33295	-0.414624	0.0273	down	54812
IFIT3	ENSG00000119917	protein_coding	+	chr10:90973325-91174314	29.788	184.541	-6.19511	-2.63113	5e-05	down	3437
IFIT2	ENSG00000119922	protein_coding	+	chr10:90973325-91174314	6.30964	78.7669	-12.4836	-3.64196	5e-05	down	3433
CD274	ENSG00000120217	protein_coding	+	chr9:5450502-5470567	31.9031	61.7885	-1.93676	-0.953644	5e-05	down	29126
TNFSF18	ENSG00000120337	protein_coding	-	chr1:172745044-173033155	19.0899	38.1527	-1.99858	-0.998978	5e-05	down	8995
NUDCD1	ENSG00000120526	protein_coding	-	chr8:110253147-110358182	30.0649	45.8354	-1.52455	-0.608381	0.0012	down	84955
MASTL	ENSG00000120539	protein_coding	+	chr10:27399382-27475853	11.1419	20.1002	-1.80402	-0.851216	0.043	down	84930
ELF1	ENSG00000120690	protein_coding	-	chr13:41506055-41658137	31.7589	50.2712	-1.5829	-0.662574	0.00025	down	1997
EGR1	ENSG00000120738	protein_coding	+	chr5:137801178-137805004	10.8032	19.2125	-1.77841	-0.830591	5e-05	down	1958
TRIM25	ENSG00000121060	protein_coding	-	chr17:54965269-54991399	84.812	203.256	-2.39655	-1.26096	0.0001	down	7706
TRIM6	ENSG00000121236	protein_coding	+	chr11:5274419-5667019	0.876836	1.88574	-2.15062	-1.10475	0.02595	down	117854
PAPD5	ENSG00000121274	protein_coding	+	chr16:50186828-50269221	9.86541	13.3606	-1.35429	-0.437533	0.01045	down	64282
PDZRN3	ENSG00000121440	protein_coding	-	chr3:73431583-73675149	0.314504	1.22028	-3.88001	-1.95606	0.02655	down	23024
TBC1D15	ENSG00000121749	protein_coding	+	chr12:72233486-72320629	14.1106	22.0348	-1.56158	-0.64301	0.0227	down	64786
TNFSF10	ENSG00000121858	protein_coding	-	chr3:172223297-172241297	6.07361	34.0389	-5.6044	-2.48656	5e-05	down	8743
FYTTD1	ENSG00000122068	protein_coding	+	chr3:197398263-197514467	31.6426	54.4601	-1.7211	-0.783333	0.0005	down	84248
PTGFR	ENSG00000122420	protein_coding	+	chr1:78695282-79005434	0.772141	2.15656	-2.79295	-1.48179	0.00035	down	5737
INHBA	ENSG00000122641	protein_coding	-	chr7:41706765-41818986	21.2442	27.1046	-1.27586	-0.351468	0.0304	down	3624
ARL4A	ENSG00000122644	protein_coding	+	chr7:12726480-12730559	12.871	18.2256	-1.41603	-0.501847	0.031	down	10124
CALD1	ENSG00000122786	protein_coding	+	chr7:134429002-134655480	228.039	286.141	-1.25479	-0.327443	0.03925	down	800
IFT81	ENSG00000122970	protein_coding	+	chr12:110562139-110656602	2.99632	5.03334	-1.67984	-0.748324	0.04305	down	28981
OPTN	ENSG00000123240	protein_coding	+	chr10:12938624-13180291	56.3816	88.9899	-1.57835	-0.658418	0.0022	down	10133
USP45	ENSG00000123552	protein_coding	-	chr6:99880189-100033084	10.8213	19.6166	-1.81278	-0.858203	0.01715	down	85015
NRK	ENSG00000123572	protein_coding	+	chrX:105066535-105202602	0.802421	1.79054	-2.23143	-1.15797	0.00055	down	203447
RAB9A	ENSG00000123595	protein_coding	+	chrX:13707243-13728625	13.7262	19.9632	-1.45439	-0.540413	0.04225	down	9367
NMI	ENSG00000123609	protein_coding	-	chr2:152126978-152146571	17.0171	41.2255	-2.42261	-1.27656	5e-05	down	9111
TNFAIP6	ENSG00000123610	protein_coding	+	chr2:152194341-152236560	1.17841	2.9125	-2.47154	-1.30541	0.03475	down	7130
BATF3	ENSG00000123685	protein_coding	-	chr1:212859759-212873327	1.95069	6.56444	-3.36519	-1.75069	0.0031	down	55509
NCOA3	ENSG00000124151	protein_coding	+	chr20:46130600-46415360	19.413	27.8504	-1.43463	-0.520676	0.0475	down	8202
ZNFX1	ENSG00000124201	protein_coding	-	chr20:47835883-47905797	28.2226	60.5653	-2.14599	-1.10164	5e-05	down	57169
RNF114	ENSG00000124226	protein_coding	+	chr20:48552913-48570429	21.2012	40.4586	-1.90831	-0.932298	5e-05	down	55905
BTN2A2	ENSG00000124508	protein_coding	+	chr6:26383323-26395102	7.45913	11.1029	-1.4885	-0.573863	0.02165	down	10385
CXCL6	ENSG00000124875	protein_coding	+	chr4:74702213-74714781	14.6932	19.0382	-1.29572	-0.373752	0.04555	down	6372
IRF1	ENSG00000125347	protein_coding	-	chr5:131746327-131826490	45.2913	90.0796	-1.98889	-0.991966	5e-05	down	3659
C1orf61	ENSG00000125462	protein_coding	-	chr1:156374041-156400493	0.892555	3.23521	-3.62467	-1.85785	0.00105	down	10485
IL1B	ENSG00000125538	protein_coding	-	chr2:113587327-113594480	1.79549	4.89641	-2.72707	-1.44735	0.0018	down	3553
TNFSF9	ENSG00000125657	protein_coding	+	chr19:6531009-6535931	1.5864	3.68014	-2.3198	-1.214	0.0073	down	8744
IFI6	ENSG00000126709	protein_coding	-	chr1:27992571-27998729	111.382	500.002	-4.48908	-2.16642	5e-05	down	2537
L3HYPDH	ENSG00000126790	protein_coding	-	chr14:59895739-60043549	18.7716	32.8588	-1.75045	-0.807729	0.0125	down	112849
ARMCX1	ENSG00000126947	protein_coding	+	chrX:100805513-100809683	10.3114	14.8434	-1.43952	-0.525585	0.0063	down	51309
TMEM175	ENSG00000127419	protein_coding	+	chr4:926174-952444	1.81995	4.20388	-2.30988	-1.20782	0.02255	down	84286
ASPHD2	ENSG00000128203	protein_coding	+	chr22:26825238-26879803	4.35421	9.05103	-2.07868	-1.05567	0.0009	down	57168
APOL3	ENSG00000128284	protein_coding	-	chr22:36536371-36562225	30.6215	61.029	-1.99301	-0.99495	5e-05	down	80833
APOL2	ENSG00000128335	protein_coding	-	chr22:36622255-36636000	24.7634	59.2142	-2.39121	-1.25774	5e-05	down	23780
GAD1	ENSG00000128683	protein_coding	+	chr2:171669722-171717661	0.164949	1.53953	-9.33338	-3.2224	0.0002	down	2571
VPS13C	ENSG00000129003	protein_coding	-	chr15:62144587-62352672	27.3205	39.0027	-1.4276	-0.51359	0.0216	down	54832
SNX6	ENSG00000129515	protein_coding	-	chr14:35025979-35099389	42.1956	57.9489	-1.37334	-0.457688	0.0389	down	58533
SAT1	ENSG00000130066	protein_coding	+	chrX:23801289-23804343	196.593	370.804	-1.88616	-0.915449	5e-05	down	6303
LRCH2	ENSG00000130224	protein_coding	-	chrX:114345184-114468635	3.36609	5.74568	-1.70693	-0.771404	0.00015	down	57631
BST2	ENSG00000130303	protein_coding	-	chr19:17513747-17516457	30.1866	132.648	-4.39426	-2.13562	5e-05	down	684
JUND	ENSG00000130522	protein_coding	-	chr19:18390562-18392432	24.9767	39.2502	-1.57147	-0.652115	0.0266	down	3727
HELZ2	ENSG00000130589	protein_coding	-	chr20:62189438-62205592	54.5058	132.8	-2.43643	-1.28477	0.0007	down	85441
THEMIS2	ENSG00000130775	protein_coding	+	chr1:28199054-28213196	4.31322	10.1462	-2.35235	-1.2341	5e-05	down	9473
C19orf66	ENSG00000130813	protein_coding	+	chr19:10196797-10213472	23.9577	54.9631	-2.29417	-1.19797	5e-05	down	55337
CASZ1	ENSG00000130940	protein_coding	-	chr1:10696660-10856707	1.36847	3.88178	-2.83657	-1.50415	0.00145	down	54897
WDR44	ENSG00000131725	protein_coding	+	chrX:117480035-117583924	8.62202	11.9592	-1.38706	-0.472025	0.01085	down	54521
GCH1	ENSG00000131979	protein_coding	-	chr14:55308725-55369570	9.63648	38.5744	-4.00297	-2.00107	5e-05	down	2643
TRIM21	ENSG00000132109	protein_coding	-	chr11:4406126-4414926	20.012	40.2003	-2.00881	-1.00634	5e-05	down	6737
TRIM5	ENSG00000132256	protein_coding	-	chr11:5684424-5959849	25.9067	50.137	-1.93529	-0.95255	0.00075	down	85363
TRIM22	ENSG00000132274	protein_coding	+	chr11:5684424-5959849	63.7121	192.977	-3.02889	-1.59879	5e-05	down	10346
EFR3A	ENSG00000132294	protein_coding	+	chr8:132916334-133025889	22.6442	30.4907	-1.34651	-0.429229	0.00595	down	23167
CARD6	ENSG00000132357	protein_coding	+	chr5:40841285-40860275	8.47951	12.4514	-1.46841	-0.554251	0.01205	down	84674
H3F3B	ENSG00000132475	protein_coding	-	chr17:73772514-73821886	364.259	509.741	-1.39939	-0.484799	0.01195	down	3021
XAF1	ENSG00000132530	protein_coding	+	chr17:6658765-6678966	40.2719	124.676	-3.09586	-1.63034	5e-05	down	54739
INADL	ENSG00000132849	protein_coding	+	chr1:62208148-62629592	2.46936	6.13667	-2.48513	-1.31332	0.04485	down
POMP	ENSG00000132963	protein_coding	+	chr13:29233240-29253062	83.8308	104.987	-1.25237	-0.324658	0.02995	down	51371
EPSTI1	ENSG00000133106	protein_coding	-	chr13:43460523-43566407	19.4172	88.4321	-4.55433	-2.18724	5e-05	down	94240
SLC39A11	ENSG00000133195	protein_coding	-	chr17:70642087-71088851	2.24022	5.20024	-2.32131	-1.21494	0.01205	down	201266
CNDP2	ENSG00000133313	protein_coding	+	chr18:72163050-72188366	71.5168	107.31	-1.50049	-0.585431	0.0008	down	55748
PDZD2	ENSG00000133401	protein_coding	+	chr5:31639516-32122047	4.30842	9.00573	-2.09026	-1.06368	0.00415	down	23037
C14orf159	ENSG00000133943	protein_coding	+	chr14:91336798-91691976	21.2124	31.9935	-1.50825	-0.592874	0.04085	down	80017
IRAK2	ENSG00000134070	protein_coding	+	chr3:10206548-10285427	32.978	43.4699	-1.31815	-0.39851	0.0069	down	3656
RSAD2	ENSG00000134321	protein_coding	+	chr2:6980683-7038370	39.7222	305.523	-7.69147	-2.94326	5e-05	down	91543
CMPK2	ENSG00000134326	protein_coding	-	chr2:6980683-7038370	27.2096	124.536	-4.5769	-2.19437	5e-05	down	129607
FST	ENSG00000134363	protein_coding	+	chr5:52776238-52782964	10.6625	24.5924	-2.30643	-1.20566	5e-05	down	10468
IL15RA	ENSG00000134470	protein_coding	-	chr10:5990854-6020150	14.2939	24.5709	-1.71898	-0.781555	0.0004	down	3601
C12orf39	ENSG00000134548	protein_coding	+	chr12:21679240-21757781	1.02684	2.52736	-2.4613	-1.29942	0.0219	down
CYP2J2	ENSG00000134716	protein_coding	-	chr1:60358979-60392462	0.264733	1.33187	-5.03102	-2.33085	0.00875	down	1573
GOLM1	ENSG00000135052	protein_coding	-	chr9:88641060-88897676	40.7478	67.7898	-1.66364	-0.734346	5e-05	down	51280
OASL	ENSG00000135114	protein_coding	-	chr12:121458094-121477045	8.39768	63.889	-7.60796	-2.92751	5e-05	down	8638
P2RX4	ENSG00000135124	protein_coding	+	chr12:121647659-121671909	16.7484	29.3055	-1.74975	-0.807148	5e-05	down	5025
TRAFD1	ENSG00000135148	protein_coding	+	chr12:112563304-112591407	14.1186	37.0726	-2.62579	-1.39275	5e-05	down	10906
CCDC146	ENSG00000135205	protein_coding	+	chr7:76139744-77054760	0.469924	1.66192	-3.53657	-1.82235	0.0415	down	57639
NT5E	ENSG00000135318	protein_coding	+	chr6:86159808-86205500	66.4071	122.287	-1.84147	-0.880858	5e-05	down	4907
LMO2	ENSG00000135363	protein_coding	-	chr11:33880121-33913836	13.3592	18.8164	-1.4085	-0.494161	0.01285	down	4005
CD164	ENSG00000135535	protein_coding	-	chr6:109687716-109703762	96.3143	136.733	-1.41966	-0.505545	0.001	down	8763
TEC	ENSG00000135605	protein_coding	-	chr4:48137799-48271881	0.489638	2.7559	-5.62846	-2.49274	0.0056	down	100124696
USP15	ENSG00000135655	protein_coding	+	chr12:62102039-62811211	34.162	51.747	-1.51475	-0.59908	0.0142	down	9958
CPM	ENSG00000135678	protein_coding	-	chr12:69201955-69365350	0.242555	1.35314	-5.5787	-2.47993	0.00605	down	1368
SP110	ENSG00000135899	protein_coding	-	chr2:230990025-231268447	27.4482	86.6349	-3.15631	-1.65824	5e-05	down	3431
MRPL44	ENSG00000135900	protein_coding	+	chr2:224822120-224832431	16.0082	20.651	-1.29002	-0.367398	0.04415	down	65080
SERPINE2	ENSG00000135919	protein_coding	-	chr2:224839828-224904036	44.5644	66.88	-1.50075	-0.585685	0.00055	down	5270
CAB39	ENSG00000135932	protein_coding	+	chr2:231577559-231685790	56.4039	73.5136	-1.30334	-0.382215	0.02215	down	51719
GCC2	ENSG00000135968	protein_coding	+	chr2:109065016-109150652	14.1001	23.1032	-1.63852	-0.71239	0.01925	down	9648
SLC41A2	ENSG00000136052	protein_coding	-	chr12:105196330-105352522	17.02	35.4421	-2.08238	-1.05823	0.0003	down	84102
PHF11	ENSG00000136147	protein_coding	+	chr13:50069745-50103123	30.2405	60.1965	-1.99059	-0.993197	5e-05	down	51131
ITM2B	ENSG00000136156	protein_coding	+	chr13:48807293-48837063	64.6237	100.856	-1.56067	-0.642163	0.00175	down	9445
GPNMB	ENSG00000136235	protein_coding	+	chr7:23275585-23314727	0.118123	2.15587	-18.2511	-4.18991	5e-05	down	10457
IL6	ENSG00000136244	protein_coding	+	chr7:22765013-22771621	82.8819	203.352	-2.45351	-1.29485	5e-05	down	3569
VEZF1	ENSG00000136451	protein_coding	-	chr17:56048909-56065620	21.5561	28.5962	-1.32659	-0.407725	0.02975	down	7716
BRIP1	ENSG00000136492	protein_coding	-	chr17:59758626-59940882	5.88239	9.4733	-1.61045	-0.687464	0.00075	down	83990
RTP4	ENSG00000136514	protein_coding	+	chr3:187086119-187089864	1.60268	12.849	-8.01715	-3.00309	5e-05	down	64108
RPS6KC1	ENSG00000136643	protein_coding	+	chr1:213224588-213448116	13.2139	20.896	-1.58137	-0.661178	0.01775	down	26750
IL36G	ENSG00000136688	protein_coding	+	chr2:113730779-113743242	0.55286	4.03862	-7.30498	-2.86888	0.0042	down	56300
SAP130	ENSG00000136715	protein_coding	-	chr2:128698790-128785694	12.5637	18.4021	-1.4647	-0.550609	0.0018	down	79595
GYPC	ENSG00000136732	protein_coding	+	chr2:127413508-127454246	3.73662	6.30227	-1.68662	-0.754138	0.04655	down	2995
STX17	ENSG00000136874	protein_coding	+	chr9:102668914-102736818	6.521	11.1189	-1.70509	-0.769849	0.03085	down	55014
PDCL	ENSG00000136940	protein_coding	-	chr9:125560667-125590910	8.2054	13.0875	-1.59499	-0.673548	0.01905	down	5082
RNF38	ENSG00000137075	protein_coding	-	chr9:36336392-36487545	15.0646	23.1288	-1.53531	-0.618533	0.02025	down	152006
GMPR	ENSG00000137198	protein_coding	+	chr6:16238810-16295780	9.57584	41.4281	-4.32632	-2.11314	5e-05	down	2766
IRF4	ENSG00000137265	protein_coding	+	chr6:391738-411447	2.36649	4.62846	-1.95584	-0.967785	0.0379	down	3662
RIPK1	ENSG00000137275	protein_coding	+	chr6:3064224-3115421	18.7509	27.2495	-1.45323	-0.539268	0.0002	down	8737
MDC1	ENSG00000137337	protein_coding	-	chr6:30667583-30685666	9.21624	23.7847	-2.58075	-1.36779	0.00035	down	9656
CPEB2	ENSG00000137449	protein_coding	+	chr4:15004297-15447790	13.1632	25.9168	-1.96888	-0.977374	5e-05	down	132864
TLR2	ENSG00000137462	protein_coding	+	chr4:154622651-154626851	0.509193	1.10537	-2.17082	-1.11824	0.0195	down	7097
SDCBP	ENSG00000137575	protein_coding	+	chr8:59465482-59495419	129.392	165.393	-1.27823	-0.354142	0.01455	down	6386
DDX60	ENSG00000137628	protein_coding	-	chr4:169137443-169239958	22.3188	58.9277	-2.64028	-1.40069	5e-05	down	55601
PPP2R1B	ENSG00000137713	protein_coding	-	chr11:111473114-111637151	20.7042	38.1597	-1.84309	-0.882128	0.0008	down	5519
CASP1	ENSG00000137752	protein_coding	-	chr11:104896169-104972158	3.56323	10.4151	-2.92294	-1.54742	0.0019	down	834
TMEM62	ENSG00000137842	protein_coding	+	chr15:43398422-43513481	10.1476	30.3242	-2.98831	-1.57933	5e-05	down	80021
TTLL7	ENSG00000137941	protein_coding	-	chr1:84330710-84464833	1.01062	3.01301	-2.98134	-1.57596	0.02255	down	79739
GTF2B	ENSG00000137947	protein_coding	-	chr1:89318614-89357627	16.8934	26.1193	-1.54612	-0.628656	0.00215	down	2959
IFI44L	ENSG00000137959	protein_coding	+	chr1:79085606-79111830	85.9919	330.318	-3.84126	-1.94158	5e-05	down	10964
IFI44	ENSG00000137965	protein_coding	+	chr1:79115480-79129763	62.876	217.779	-3.46362	-1.79228	5e-05	down	10561
PNPT1	ENSG00000138035	protein_coding	-	chr2:55861399-55921045	41.0456	95.2198	-2.31985	-1.21403	5e-05	down	87178
DUSP5	ENSG00000138166	protein_coding	+	chr10:112257595-112271302	50.9338	62.9634	-1.23618	-0.305891	0.0368	down	1847
STAT4	ENSG00000138378	protein_coding	-	chr2:191886251-192038902	0.381312	1.15657	-3.03314	-1.60081	0.0463	down	6775
PARP9	ENSG00000138496	protein_coding	-	chr3:122246770-122294050	24.2904	72.4349	-2.98204	-1.5763	5e-05	down	83666
SHF	ENSG00000138606	protein_coding	-	chr15:45384847-45493373	0.6859	1.99324	-2.90603	-1.53905	0.0226	down	90525
FAM13A	ENSG00000138640	protein_coding	-	chr4:89630939-90032549	5.30244	8.38385	-1.58113	-0.660957	0.034	down	10144
HERC6	ENSG00000138642	protein_coding	+	chr4:89299890-89364263	24.9846	99.3911	-3.9781	-1.99208	5e-05	down	55008
HERC5	ENSG00000138646	protein_coding	+	chr4:89378267-89427314	8.71239	45.0366	-5.16927	-2.36996	5e-05	down	51191
RASGEF1B	ENSG00000138670	protein_coding	-	chr4:82347546-82965397	0.472632	1.54334	-3.2654	-1.70726	0.0349	down	153020
FGF2	ENSG00000138685	protein_coding	+	chr4:123747862-123844123	8.03567	12.1129	-1.50739	-0.592055	0.001	down	2247
SCARB2	ENSG00000138760	protein_coding	-	chr4:77079889-77135046	41.2019	87.294	-2.11869	-1.08317	5e-05	down	950
AMIGO2	ENSG00000139211	protein_coding	-	chr12:47469489-47630443	3.31904	6.23679	-1.87909	-0.910036	0.00035	down	347902
NEDD1	ENSG00000139350	protein_coding	+	chr12:97301000-97347129	16.2538	22.6401	-1.39291	-0.4781	0.00555	down	121441
FRMD6	ENSG00000139926	protein_coding	+	chr14:51921229-52197445	75.6006	105.594	-1.39673	-0.482056	0.0086	down	122786
WARS	ENSG00000140105	protein_coding	-	chr14:100800124-100996640	349.955	617.344	-1.76407	-0.818908	5e-05	down	7453
PML	ENSG00000140464	protein_coding	+	chr15:74287013-74340153	30.4684	60.5234	-1.98643	-0.99018	5e-05	down	5371
EFTUD1	ENSG00000140598	protein_coding	-	chr15:82422570-82555104	11.8094	17.607	-1.49093	-0.576214	0.0053	down
NLRC5	ENSG00000140853	protein_coding	+	chr16:57023396-57117443	22.9364	52.5275	-2.29015	-1.19544	0.0012	down	84166
MAP1LC3B	ENSG00000140941	protein_coding	+	chr16:87117167-87438385	189.47	247.745	-1.30757	-0.386888	0.00805	down	81631
IRF8	ENSG00000140968	protein_coding	+	chr16:85932408-85956215	2.77882	5.94276	-2.13859	-1.09666	0.0434	down	3394
SLC39A6	ENSG00000141424	protein_coding	-	chr18:33688494-33709348	8.35299	13.7168	-1.64214	-0.715576	0.00115	down	25800
SECTM1	ENSG00000141574	protein_coding	-	chr17:80278899-80291950	0.931829	5.65669	-6.07052	-2.60182	0.00065	down	6398
CBX4	ENSG00000141582	protein_coding	-	chr17:77806954-77813228	10.7801	15.9519	-1.47976	-0.565361	0.0138	down	8535
ZCCHC2	ENSG00000141664	protein_coding	+	chr18:60190239-60254942	16.7682	28.5462	-1.70239	-0.767565	0.0013	down	54877
CBLN2	ENSG00000141668	protein_coding	-	chr18:70203914-70305756	0.618069	1.77106	-2.86547	-1.51877	0.0156	down	147381
PMAIP1	ENSG00000141682	protein_coding	+	chr18:57567179-57571538	51.1131	99.8112	-1.95275	-0.965508	5e-05	down	5366
IFITM3	ENSG00000142089	protein_coding	-	chr11:318639-330122	220.465	479.886	-2.17671	-1.12215	5e-05	down	10410
SIK1	ENSG00000142178	protein_coding	-	chr21:44834394-44847008	16.935	21.3702	-1.2619	-0.335593	0.0391	down	150094
CACNG8	ENSG00000142408	protein_coding	+	chr19:54466293-54493469	3.61478	5.5621	-1.53871	-0.621721	0.0004	down	59283
MOB3C	ENSG00000142961	protein_coding	-	chr1:47004367-47082563	5.62795	9.1606	-1.6277	-0.702833	0.0097	down	148932
PSMA5	ENSG00000143106	protein_coding	-	chr1:109941652-109969062	72.0688	91.5418	-1.2702	-0.345056	0.0362	down	5686
RGS16	ENSG00000143333	protein_coding	-	chr1:182567757-182573543	1.05787	2.54462	-2.40542	-1.26629	0.00725	down	6004
TUFT1	ENSG00000143367	protein_coding	+	chr1:151512780-151556059	5.61624	7.88623	-1.40418	-0.489732	0.02885	down	7286
MCL1	ENSG00000143384	protein_coding	-	chr1:150547031-150552066	198.22	261.415	-1.31881	-0.399239	0.0129	down	4170
SYT14	ENSG00000143469	protein_coding	+	chr1:210111518-210337636	0.453609	1.86043	-4.10141	-2.03612	0.0239	down	255928
KIAA1715	ENSG00000144320	protein_coding	-	chr2:176788619-176867567	4.2727	9.22228	-2.15841	-1.10997	0.0117	down	80856
CSRNP1	ENSG00000144655	protein_coding	-	chr3:39183345-39196053	25.0606	34.3875	-1.37217	-0.456461	0.00285	down	64651
GOLGA4	ENSG00000144674	protein_coding	+	chr3:37283279-37408242	18.9975	33.8562	-1.78214	-0.83361	0.0006	down	2803
ARL6IP5	ENSG00000144746	protein_coding	+	chr3:69134094-69155217	41.2679	52.47	-1.27145	-0.346472	0.02255	down	10550
SLIT2	ENSG00000145147	protein_coding	+	chr4:20254882-20622184	26.7567	36.6365	-1.36925	-0.453381	0.00555	down	9353
CAMK2D	ENSG00000145349	protein_coding	-	chr4:114372187-114683083	11.2424	23.1688	-2.06085	-1.04324	5e-05	down	817
CYP4V2	ENSG00000145476	protein_coding	+	chr4:187112673-187179625	3.26465	5.1122	-1.56592	-0.647013	0.0369	down	285440
TNFAIP8	ENSG00000145779	protein_coding	+	chr5:118604386-118735383	5.7341	10.3063	-1.79738	-0.845893	0.00685	down	25816
FEM1C	ENSG00000145780	protein_coding	-	chr5:114856607-114880591	11.3647	15.3758	-1.35294	-0.436099	0.0045	down	56929
MLIP	ENSG00000146147	protein_coding	+	chr6:53794779-54131078	0.563282	1.93099	-3.4281	-1.77741	0.02705	down	90523
RSPO3	ENSG00000146374	protein_coding	+	chr6:126660934-127518910	2.25471	5.45438	-2.4191	-1.27447	0.0147	down	84870
DYNLT1	ENSG00000146425	protein_coding	-	chr6:159057505-159065771	83.0361	110.429	-1.32989	-0.411304	0.0161	down	6993
TMEM140	ENSG00000146859	protein_coding	+	chr7:134671258-134855547	8.02567	24.1882	-3.01385	-1.59161	5e-05	down	55281
SH3KBP1	ENSG00000147010	protein_coding	-	chrX:19552092-19905719	7.60354	11.6548	-1.53281	-0.616179	0.0068	down	30011
RGS20	ENSG00000147509	protein_coding	+	chr8:54764367-54871863	3.91214	10.1369	-2.59113	-1.37358	0.0004	down	8601
SYBU	ENSG00000147642	protein_coding	-	chr8:110586206-110704020	1.28497	3.048	-2.37203	-1.24612	0.02505	down	55638
EBAG9	ENSG00000147654	protein_coding	+	chr8:110551939-110578225	7.59404	11.0777	-1.45874	-0.544724	0.0483	down	9166
UGCG	ENSG00000148154	protein_coding	+	chr9:114659045-114697649	28.6728	38.6047	-1.34639	-0.429092	0.0128	down	7357
ZC3H12C	ENSG00000149289	protein_coding	+	chr11:109964086-110042566	22.9399	41.3806	-1.80387	-0.851094	5e-05	down	85463
VEGFC	ENSG00000150630	protein_coding	-	chr4:177567676-177713881	24.9526	38.0988	-1.52685	-0.610559	0.00025	down	7424
FOXO1	ENSG00000150907	protein_coding	-	chr13:41129803-41240734	28.7855	36.2453	-1.25915	-0.332453	0.02415	down	2308
SLC7A11	ENSG00000151012	protein_coding	-	chr4:138948575-139163503	62.0595	77.4818	-1.24851	-0.320207	0.02055	down	23657
CCRN4L	ENSG00000151014	protein_coding	+	chr4:139936942-140098372	40.2739	63.7913	-1.58394	-0.663514	0.0041	down
IPMK	ENSG00000151151	protein_coding	-	chr10:59951277-60027694	6.60324	8.60198	-1.30269	-0.381496	0.025	down	253430
TWF1	ENSG00000151239	protein_coding	-	chr12:44187525-44200178	53.7491	69.778	-1.29822	-0.37653	0.04765	down	5756
NEK7	ENSG00000151414	protein_coding	+	chr1:198126092-198291550	29.4801	44.2056	-1.49951	-0.58449	0.0128	down	140609
FAM160B1	ENSG00000151553	protein_coding	+	chr10:116581502-116659591	15.6971	19.8105	-1.26205	-0.335767	0.0326	down	57700
ANO4	ENSG00000151572	protein_coding	+	chr12:101111303-101522419	2.72763	4.88965	-1.79264	-0.842086	0.0192	down	121601
QTRTD1	ENSG00000151576	protein_coding	+	chr3:113666747-113807269	33.7596	50.0486	-1.4825	-0.568035	0.0422	down
UHMK1	ENSG00000152332	protein_coding	+	chr1:162467040-162499419	26.6306	34.9342	-1.31181	-0.391557	0.0079	down	127933
PLEKHH2	ENSG00000152527	protein_coding	+	chr2:43864411-43995126	1.0729	3.42125	-3.18879	-1.67301	0.01425	down	130271
TMEM123	ENSG00000152558	protein_coding	-	chr11:102267062-102369532	182.442	308.94	-1.69337	-0.759893	0.00225	down	114908
RASGRP3	ENSG00000152689	protein_coding	+	chr2:33661390-33789817	27.19	44.3042	-1.62943	-0.704369	0.00825	down	25780
GPR180	ENSG00000152749	protein_coding	+	chr13:95254156-95286899	6.42795	10.8924	-1.69454	-0.760894	5e-05	down	160897
IFIT5	ENSG00000152778	protein_coding	+	chr10:91174342-91180758	36.4038	144.599	-3.97209	-1.9899	5e-05	down	24138
SMARCA5	ENSG00000153147	protein_coding	+	chr4:144434615-144478639	21.3004	32.5799	-1.52954	-0.613098	0.00585	down	8467
RASSF3	ENSG00000153179	protein_coding	+	chr12:65004292-65091347	43.8971	60.166	-1.37061	-0.454821	0.0117	down	283349
CACNA2D1	ENSG00000153956	protein_coding	-	chr7:81575759-82073114	14.0098	26.1103	-1.86371	-0.898181	0.00455	down	781
CCSAP	ENSG00000154429	protein_coding	-	chr1:229455026-229479041	2.78833	4.54611	-1.63041	-0.705232	0.00445	down	126731
GBP5	ENSG00000154451	protein_coding	-	chr1:89724632-89738544	2.08155	15.3902	-7.39367	-2.88629	5e-05	down	115362
BTG3	ENSG00000154640	protein_coding	-	chr21:18965970-18985265	36.2364	56.3068	-1.55387	-0.635869	0.0005	down	10950
JAM2	ENSG00000154721	protein_coding	+	chr21:27011583-27144771	0.846003	3.80449	-4.49702	-2.16897	0.0482	down	58494
KLF10	ENSG00000155090	protein_coding	-	chr8:103661004-103668130	46.8559	67.7877	-1.44673	-0.532795	0.0002	down	7071
TTC39B	ENSG00000155158	protein_coding	-	chr9:15163619-15307358	4.12009	8.51035	-2.06557	-1.04654	5e-05	down	158219
SLC25A28	ENSG00000155287	protein_coding	-	chr10:101370281-101380366	34.2359	80.5257	-2.35208	-1.23394	5e-05	down	81894
USP25	ENSG00000155313	protein_coding	+	chr21:17102343-17252377	43.9848	75.9189	-1.72602	-0.787452	0.00255	down	29761
MOV10	ENSG00000155363	protein_coding	+	chr1:113215762-113243368	27.9346	49.9035	-1.78644	-0.837089	5e-05	down	4343
TMBIM4	ENSG00000155957	protein_coding	-	chr12:66516841-66563852	28.3085	43.9678	-1.55316	-0.63521	0.0073	down	51643
BACH1	ENSG00000156273	protein_coding	+	chr21:30565800-31312351	33.5267	50.9406	-1.51941	-0.603507	0.01265	down	571
FAM122C	ENSG00000156500	protein_coding	+	chrX:133903595-133988640	1.61534	3.81905	-2.36425	-1.24138	0.0348	down	159091
UBE2L6	ENSG00000156587	protein_coding	-	chr11:57319128-57335757	31.7911	98.3137	-3.09249	-1.62877	5e-05	down	9246
TMEM171	ENSG00000157111	protein_coding	+	chr5:72416118-72427644	2.85603	6.11794	-2.14212	-1.09904	0.00465	down	134285
MX1	ENSG00000157601	protein_coding	+	chr21:42792230-42831141	190.285	670.288	-3.52255	-1.81662	5e-05	down	4599
DYNC1I1	ENSG00000158560	protein_coding	+	chr7:95401865-95739634	0.369164	1.36232	-3.69028	-1.88373	0.00535	down	1780
USF1	ENSG00000158773	protein_coding	-	chr1:161009040-161015767	19.5416	25.4229	-1.30096	-0.379576	0.0461	down	7391
RCAN1	ENSG00000159200	protein_coding	-	chr21:35885439-35987441	19.0148	24.288	-1.27732	-0.353117	0.04145	down	1827
UBE2Z	ENSG00000159202	protein_coding	+	chr17:46952221-47006418	75.1325	105.953	-1.41022	-0.495917	0.00795	down	65264
CLDN14	ENSG00000159261	protein_coding	-	chr21:37802657-37948867	4.02636	7.65563	-1.90137	-0.927043	0.0174	down	23562
HK2	ENSG00000159399	protein_coding	+	chr2:75059781-75120486	13.6869	22.2866	-1.62831	-0.703376	0.00185	down	3099
ADAR	ENSG00000160710	protein_coding	-	chr1:154554537-154600475	116.369	178.644	-1.53515	-0.61838	0.00075	down	103
LY6E	ENSG00000160932	protein_coding	+	chr8:144063154-144105249	61.2145	144.722	-2.36418	-1.24134	5e-05	down	4061
CCL5	ENSG00000161570	protein_coding	-	chr17:34195970-34212867	11.6457	41.0806	-3.52753	-1.81866	5e-05	down	6352
PPP1R32	ENSG00000162148	protein_coding	+	chr11:61170120-61258403	0.066198	1.53055	-23.1208	-4.53112	0.0088	down	220004
DCP1A	ENSG00000162290	protein_coding	-	chr3:53317446-53381654	14.7602	33.2396	-2.25197	-1.17119	0.00175	down	55802
SNX7	ENSG00000162627	protein_coding	+	chr1:99127235-99226056	22.3265	31.7345	-1.42138	-0.507293	0.0035	down	51375
GBP2	ENSG00000162645	protein_coding	-	chr1:89571814-89641723	7.71791	15.5239	-2.0114	-1.0082	5e-05	down	2634
GBP4	ENSG00000162654	protein_coding	-	chr1:89646830-89664615	8.17746	39.6995	-4.85476	-2.2794	5e-05	down	115361
KCNT2	ENSG00000162687	protein_coding	-	chr1:196194908-196578355	0.916367	2.73999	-2.99005	-1.58017	0.0003	down	343450
ATF3	ENSG00000162772	protein_coding	+	chr1:212738675-212794119	86.0782	136.251	-1.58287	-0.662547	5e-05	down	467
DISC1	ENSG00000162946	protein_coding	+	chr1:231664398-232177019	2.75661	5.56742	-2.01966	-1.01411	0.0367	down	27185
CTSS	ENSG00000163131	protein_coding	-	chr1:150702671-150738433	43.2252	126.571	-2.92819	-1.55001	5e-05	down	1520
MSX1	ENSG00000163132	protein_coding	+	chr4:4861392-4865663	4.11807	8.0769	-1.96133	-0.971832	0.00085	down	4487
CCNYL1	ENSG00000163249	protein_coding	+	chr2:208576263-208626563	42.1559	68.7304	-1.63039	-0.705213	0.0036	down	151195
FZD5	ENSG00000163251	protein_coding	-	chr2:208627309-208634287	1.88847	4.36142	-2.3095	-1.20758	5e-05	down	7855
ANTXR2	ENSG00000163297	protein_coding	-	chr4:80822302-81046608	67.4026	90.5067	-1.34278	-0.42522	0.04015	down	118429
NUAK2	ENSG00000163545	protein_coding	-	chr1:205271186-205290883	12.726	28.1789	-2.21428	-1.14684	5e-05	down	81788
IFI16	ENSG00000163565	protein_coding	+	chr1:158969757-159024945	94.0302	164.98	-1.75454	-0.811092	5e-05	down	3428
PPM1K	ENSG00000163644	protein_coding	-	chr4:89178771-89205921	4.99665	16.9942	-3.40112	-1.76601	5e-05	down	152926
TIPARP	ENSG00000163659	protein_coding	+	chr3:156389650-156424559	31.057	45.916	-1.47845	-0.564081	0.0004	down	25976
SMIM14	ENSG00000163683	protein_coding	-	chr4:39500374-39640710	7.24984	19.5669	-2.69895	-1.4324	0.0381	down	201895
CXCL3	ENSG00000163734	protein_coding	-	chr4:74902305-74904524	72.7652	103.291	-1.41951	-0.505397	0.00125	down	2921
CXCL5	ENSG00000163735	protein_coding	-	chr4:74861358-74864496	31.5433	45.5584	-1.44431	-0.530382	0.0004	down	6374
CXCL1	ENSG00000163739	protein_coding	+	chr4:74735108-74737019	625.846	838.967	-1.34053	-0.422806	0.002	down	2919
DTX3L	ENSG00000163840	protein_coding	+	chr3:122246770-122294050	39.2399	102.326	-2.6077	-1.38278	5e-05	down	151636
ARHGEF3	ENSG00000163947	protein_coding	-	chr3:56761445-57114129	5.19832	7.24962	-1.39461	-0.47986	0.02585	down	50650
C4orf3	ENSG00000164096	protein_coding	-	chr4:120218206-120225600	19.4367	24.831	-1.27753	-0.353361	0.0311	down	401152
OTUD4	ENSG00000164164	protein_coding	-	chr4:145888263-146101313	40.818	62.1992	-1.52382	-0.60769	0.0106	down	54726
ELOVL7	ENSG00000164181	protein_coding	-	chr5:60047617-60140216	0.715064	1.81945	-2.54446	-1.34736	0.0136	down	79993
CCDC112	ENSG00000164221	protein_coding	-	chr5:114602884-114632528	3.56838	5.54727	-1.55456	-0.63651	0.0427	down	153733
EGFLAM	ENSG00000164318	protein_coding	+	chr5:38258510-38468441	0.209967	1.31902	-6.28203	-2.65123	0.0056	down	133584
RICTOR	ENSG00000164327	protein_coding	-	chr5:38845959-39074510	19.539	38.1927	-1.9547	-0.966944	0.00015	down	253260
TLR3	ENSG00000164342	protein_coding	+	chr4:186990305-187009223	2.99845	15.5195	-5.17587	-2.3718	5e-05	down	7098
CSF2	ENSG00000164400	protein_coding	+	chr5:131409482-131411859	69.8612	102.254	-1.46367	-0.549592	0.00105	down	1437
SLC35A1	ENSG00000164414	protein_coding	+	chr6:88117700-88222057	4.96635	7.66378	-1.54314	-0.625871	0.01455	down	10559
SYTL3	ENSG00000164674	protein_coding	+	chr6:159071045-159185908	1.69591	4.51215	-2.6606	-1.41175	0.0102	down	94120
SHH	ENSG00000164690	protein_coding	-	chr7:155592679-155604967	0.917387	2.6616	-2.90128	-1.53669	0.00935	down	6469
PHKG1	ENSG00000164776	protein_coding	-	chr7:56148439-56160689	0.318568	1.7532	-5.50339	-2.46032	0.0041	down	5260
FZD6	ENSG00000164930	protein_coding	+	chr8:104133259-104345094	19.7641	33.6747	-1.70383	-0.768783	5e-05	down	8323
GEM	ENSG00000164949	protein_coding	-	chr8:95261480-95274578	7.63072	11.652	-1.52698	-0.610681	0.0078	down	2669
TMEM71	ENSG00000165071	protein_coding	-	chr8:133697252-133772958	0.37921	1.53972	-4.06034	-2.0216	0.0049	down	137835
MELK	ENSG00000165304	protein_coding	+	chr9:36572858-36677678	17.8749	23.2685	-1.30175	-0.380447	0.0323	down	9833
ARHGAP12	ENSG00000165322	protein_coding	-	chr10:32094364-32217742	6.86182	9.28276	-1.35281	-0.435962	0.04255	down	94134
DDX26B	ENSG00000165359	protein_coding	+	chrX:134654007-134716435	2.54271	5.35653	-2.10662	-1.07493	0.0001	down
AKR1E2	ENSG00000165568	protein_coding	+	chr10:4828820-4890254	0.44446	2.74318	-6.17197	-2.62573	0.00335	down	83592
RET	ENSG00000165731	protein_coding	+	chr10:43572474-43625799	1.14476	5.89904	-5.15306	-2.36543	0.0006	down	5979
ARHGEF40	ENSG00000165801	protein_coding	+	chr14:21484921-21572881	11.409	16.8355	-1.47564	-0.561342	0.02115	down	55701
E2F7	ENSG00000165891	protein_coding	-	chr12:77415026-77459360	28.184	35.8263	-1.27116	-0.346142	0.04835	down	144455
IFI27	ENSG00000165949	protein_coding	+	chr14:94571181-94583033	261.273	619.269	-2.3702	-1.24501	5e-05	down	3429
ARL5B	ENSG00000165997	protein_coding	+	chr10:18948333-18970568	20.9873	25.5583	-1.2178	-0.284278	0.0496	down	221079
R3HCC1L	ENSG00000166024	protein_coding	+	chr10:99894380-100004654	7.32147	9.51186	-1.29917	-0.377594	0.0455	down	27291
RAB8B	ENSG00000166128	protein_coding	+	chr15:63481667-63559981	32.7967	54.0014	-1.64655	-0.719448	0.013	down	51762
FRS2	ENSG00000166225	protein_coding	+	chr12:69864128-69973562	7.63073	11.488	-1.50549	-0.590237	0.0074	down	10818
B2M	ENSG00000166710	protein_coding	+	chr15:45003674-45011075	1570.02	3325.11	-2.11786	-1.08261	5e-05	down	567
SLFN5	ENSG00000166750	protein_coding	+	chr17:33570054-33600674	81.7049	120.817	-1.4787	-0.564327	0.00575	down	162394
FAM111A	ENSG00000166801	protein_coding	+	chr11:58897605-58922512	20.059	34.1045	-1.7002	-0.765707	0.00165	down	63901
PATL1	ENSG00000166889	protein_coding	-	chr11:59383901-59436453	25.4375	36.9836	-1.4539	-0.53993	0.0011	down	219988
C15orf48	ENSG00000166920	protein_coding	+	chr15:45722726-45878488	6.74442	17.033	-2.5255	-1.33657	0.0037	down	84419
GREM1	ENSG00000166923	protein_coding	+	chr15:33009470-33026870	6.20515	9.80239	-1.57972	-0.659668	0.00085	down	26585
TRANK1	ENSG00000168016	protein_coding	-	chr3:36868310-36986548	10.2767	37.5856	-3.65735	-1.8708	0.00085	down	9881
BATF2	ENSG00000168062	protein_coding	-	chr11:64755414-64764517	3.10999	17.6241	-5.66694	-2.50257	5e-05	down	116071
GNG4	ENSG00000168243	protein_coding	-	chr1:235710986-235814054	1.8989	3.86266	-2.03416	-1.02443	0.02425	down	2786
IRF2	ENSG00000168310	protein_coding	-	chr4:185308866-185395734	9.62421	21.2103	-2.20386	-1.14003	0.0017	down	3660
TAP1	ENSG00000168394	protein_coding	-	chr6:32808493-32827362	36.42	107.472	-2.95091	-1.56116	5e-05	down	6890
MLKL	ENSG00000168404	protein_coding	-	chr16:74705752-74734858	20.7858	41.3155	-1.98768	-0.991087	5e-05	down	197259
SLC16A4	ENSG00000168679	protein_coding	-	chr1:110905469-110974982	0.660389	2.435	-3.68721	-1.88253	0.01965	down	9122
IL7R	ENSG00000168685	protein_coding	+	chr5:35852796-35879705	19.1657	31.0921	-1.62228	-0.698019	0.0029	down	3575
ZNF608	ENSG00000168916	protein_coding	-	chr5:123972607-124084500	2.49176	5.49607	-2.20571	-1.14124	0.0106	down	57507
LGALS9	ENSG00000168961	protein_coding	+	chr17:25783669-25976586	22.013	143.163	-6.50356	-2.70123	5e-05	down	3965
FEM1B	ENSG00000169018	protein_coding	+	chr15:68560129-68588203	21.2578	30.9235	-1.45469	-0.540714	0.00365	down	10116
CXCL10	ENSG00000169245	protein_coding	-	chr4:76932336-77033955	33.5471	590.088	-17.5898	-4.13667	5e-05	down	3627
CXCL11	ENSG00000169248	protein_coding	-	chr4:76932336-77033955	9.89779	145.804	-14.731	-3.88078	5e-05	down	6373
ADRB2	ENSG00000169252	protein_coding	+	chr5:147830594-148442737	4.33362	6.64998	-1.53451	-0.617778	0.0274	down	154
IL8	ENSG00000169429	protein_coding	+	chr4:74606222-74609433	1540.45	2341.1	-1.51975	-0.603835	5e-05	down
ZEB2	ENSG00000169554	protein_coding	-	chr2:145141647-145337001	16.1593	24.3459	-1.50661	-0.59131	0.037	down	9839
HEXDC	ENSG00000169660	protein_coding	+	chr17:80347098-80408705	5.79978	11.7726	-2.02983	-1.02136	0.019	down	284004
TRIM56	ENSG00000169871	protein_coding	+	chr7:100728719-100735017	17.5908	25.8247	-1.46808	-0.553927	0.04215	down	81844
ALCAM	ENSG00000170017	protein_coding	+	chr3:105085752-105295744	75.1936	115.294	-1.5333	-0.616636	0.00015	down	214
UBE2E1	ENSG00000170142	protein_coding	+	chr3:23845514-23932807	73.785	96.195	-1.30372	-0.382633	0.0155	down	7324
B3GNT2	ENSG00000170340	protein_coding	+	chr2:62423247-62451866	12.2125	24.3904	-1.99717	-0.997956	5e-05	down	10678
SLC30A1	ENSG00000170385	protein_coding	-	chr1:211744909-211752084	30.3433	37.5032	-1.23596	-0.305636	0.03645	down	7779
SERPINB9	ENSG00000170542	protein_coding	-	chr6:2884221-2903514	50.1247	84.0594	-1.67701	-0.745887	5e-05	down	5272
STAT2	ENSG00000170581	protein_coding	-	chr12:56735380-56753939	30.498	92.2802	-3.02577	-1.5973	5e-05	down	6773
SOCS5	ENSG00000171150	protein_coding	+	chr2:46926090-46990268	7.50801	10.876	-1.44858	-0.534641	0.0021	down	9655
C1GALT1C1	ENSG00000171155	protein_coding	-	chrX:119759647-119764005	12.2182	17.2927	-1.41532	-0.501132	0.0141	down	29071
PGAM1	ENSG00000171314	protein_coding	+	chr10:99185916-99193198	162.454	206.627	-1.27191	-0.346995	0.0155	down	5223
CXXC5	ENSG00000171604	protein_coding	+	chr5:139026883-139063467	2.06055	4.27352	-2.07396	-1.05239	0.0291	down	51523
FRMD5	ENSG00000171877	protein_coding	-	chr15:44162961-44487450	2.75321	4.52109	-1.64211	-0.715555	0.03645	down	84978
SERF1A	ENSG00000172058	protein_coding	+	chr5:69140556-70320941	0.107726	2.0333	-18.8747	-4.23838	0.0013	down	8293
KRCC1	ENSG00000172086	protein_coding	-	chr2:88326723-88355248	13.7234	18.4819	-1.34675	-0.429479	0.02415	down	51315
SLFN12	ENSG00000172123	protein_coding	-	chr17:33738078-33760302	22.6852	31.0559	-1.369	-0.453118	0.03515	down	55106
ISG20	ENSG00000172183	protein_coding	+	chr15:89178867-89199714	35.3538	124.239	-3.51416	-1.81318	5e-05	down	3669
BPGM	ENSG00000172331	protein_coding	+	chr7:134331559-134364565	33.5684	44.0723	-1.31291	-0.392768	0.01415	down	669
STARD5	ENSG00000172345	protein_coding	-	chr15:81451915-81616524	0.95239	3.52161	-3.69765	-1.88661	0.00035	down	80765
SYNPO2	ENSG00000172403	protein_coding	+	chr4:119809995-119982402	0.657114	2.12405	-3.23239	-1.6926	5e-05	down	171024
PURG	ENSG00000172733	protein_coding	-	chr8:30853320-30891231	0.638251	1.61631	-2.53241	-1.34051	0.0131	down	29942
DCP2	ENSG00000172795	protein_coding	+	chr5:112312398-112356667	11.5834	21.1146	-1.82283	-0.866177	0.005	down	167227
MYD88	ENSG00000172936	protein_coding	+	chr3:38179968-38184513	23.8388	45.4878	-1.90814	-0.93217	5e-05	down	4615
PARP14	ENSG00000173193	protein_coding	+	chr3:122399464-122449687	96.3229	262.61	-2.72635	-1.44697	5e-05	down	54625
HEG1	ENSG00000173706	protein_coding	-	chr3:124684553-124774802	24.1455	38.5617	-1.59706	-0.675416	0.00795	down	57493
CNP	ENSG00000173786	protein_coding	+	chr17:40118758-40217383	39.2628	63.5791	-1.61932	-0.695387	0.002	down	1267
RNF213	ENSG00000173821	protein_coding	+	chr17:78234664-78411886	140.79	586.002	-4.16224	-2.05736	5e-05	down	57674
AKIRIN1	ENSG00000174574	protein_coding	+	chr1:39456894-39471731	34.6876	46.8462	-1.35052	-0.433512	0.04185	down	79647
BTC	ENSG00000174808	protein_coding	-	chr4:75669968-75719896	0.870222	5.54347	-6.37016	-2.67133	5e-05	down	685
SLC22A1	ENSG00000175003	protein_coding	+	chr6:160542820-160579750	16.615	32.373	-1.94842	-0.962302	0.0412	down	6580
VCPIP1	ENSG00000175073	protein_coding	-	chr8:67540721-67579452	9.11012	11.5225	-1.2648	-0.338911	0.0234	down	80124
ATG13	ENSG00000175224	protein_coding	+	chr11:46624410-46696368	20.928	34.0758	-1.62824	-0.703315	0.0068	down	9776
MRPL48	ENSG00000175581	protein_coding	+	chr11:73498360-73576178	5.70934	11.7921	-2.06541	-1.04643	0.0055	down	51642
RMI2	ENSG00000175643	protein_coding	+	chr16:11343475-11445619	3.24873	6.07466	-1.86986	-0.902928	0.01695	down	116028
HOXD8	ENSG00000175879	protein_coding	+	chr2:176986338-177037830	6.96969	12.983	-1.86278	-0.89746	0.00435	down	3234
PLA2G16	ENSG00000176485	protein_coding	-	chr11:63340666-63389143	8.70339	18.078	-2.07711	-1.05458	0.00605	down	11145
FAM91A1	ENSG00000176853	protein_coding	+	chr8:124780695-124827692	37.0327	49.9581	-1.34903	-0.431918	0.02165	down	157769
C8orf4	ENSG00000176907	protein_coding	+	chr8:40010988-40012821	59.0195	73.7365	-1.24936	-0.321186	0.03335	down	56892
GCNT4	ENSG00000176928	protein_coding	-	chr5:74323288-74326724	2.14899	6.14582	-2.85987	-1.51595	5e-05	down	51301
ZBTB34	ENSG00000177125	protein_coding	+	chr9:129622943-129648157	7.14357	9.03228	-1.26439	-0.338444	0.0405	down	403341
FAM210A	ENSG00000177150	protein_coding	-	chr18:13663345-13764557	141.419	202.091	-1.42903	-0.515034	0.0375	down	125228
FBXO39	ENSG00000177294	protein_coding	+	chr17:6679541-6735080	1.68954	3.3641	-1.99113	-0.993591	0.02485	down	162517
SAMD9L	ENSG00000177409	protein_coding	-	chr7:92759367-92777682	23.6272	98.1912	-4.15584	-2.05514	5e-05	down	219285
ZBTB41	ENSG00000177888	protein_coding	-	chr1:197122809-197169672	3.20292	4.96262	-1.5494	-0.631713	0.0018	down	360023
ODF3B	ENSG00000177989	protein_coding	-	chr22:50961996-50971009	1.5818	6.50465	-4.11217	-2.0399	0.00425	down	440836
FAM26E	ENSG00000178033	protein_coding	+	chr6:116813459-116880031	1.04685	1.70658	-1.6302	-0.705049	0.0036	down	254228
GRAMD1C	ENSG00000178075	protein_coding	+	chr3:113547028-113666417	5.7421	10.6767	-1.85937	-0.894814	0.04795	down	54762
PLEKHM3	ENSG00000178385	protein_coding	-	chr2:208693026-208890284	1.73338	2.84301	-1.64016	-0.713836	0.03715	down	389072
CA8	ENSG00000178538	protein_coding	-	chr8:61099905-61193971	0.821634	2.73448	-3.3281	-1.7347	0.0133	down	767
PARP10	ENSG00000178685	protein_coding	-	chr8:145051320-145101933	19.2815	36.9715	-1.91746	-0.939198	0.0133	down	84875
ARID3B	ENSG00000179361	protein_coding	+	chr15:74833517-74890472	3.55425	5.76857	-1.62301	-0.698669	0.0219	down	10620
ZBTB42	ENSG00000179627	protein_coding	+	chr14:105266932-105271049	1.51855	2.64412	-1.74121	-0.800087	0.01925	down	100128927
ZNRF2	ENSG00000180233	protein_coding	+	chr7:30323922-30452118	3.70694	6.72193	-1.81334	-0.858646	0.0112	down	223082
PCGF5	ENSG00000180628	protein_coding	+	chr10:92922768-93044088	19.7249	34.1347	-1.73054	-0.791223	0.01845	down	84333
YOD1	ENSG00000180667	protein_coding	-	chr1:207217193-207254369	5.6426	7.89428	-1.39905	-0.484446	0.0093	down	55432
DDX60L	ENSG00000181381	protein_coding	-	chr4:169277885-169931426	59.059	213.832	-3.62065	-1.85625	5e-05	down	91351
TNFSF15	ENSG00000181634	protein_coding	-	chr9:117546914-117568406	13.2056	18.0214	-1.36468	-0.448566	0.0074	down	9966
RTKN2	ENSG00000182010	protein_coding	-	chr10:63942793-64028466	2.18806	3.68946	-1.68618	-0.753759	0.01675	down	219790
UBA7	ENSG00000182179	protein_coding	-	chr3:49842639-49851379	10.0255	29.6513	-2.95759	-1.56442	5e-05	down	7318
C1S	ENSG00000182326	protein_coding	+	chr12:7072407-7178336	0.819654	8.10348	-9.88643	-3.30545	0.0001	down	716
MAFA	ENSG00000182759	protein_coding	-	chr8:144501351-144512576	1.28001	2.45722	-1.91968	-0.940866	0.02915	down	389692
RGS7	ENSG00000182901	protein_coding	-	chr1:240928856-241520530	0.699534	1.79213	-2.56189	-1.35721	0.00775	down	6000
SLC8A1	ENSG00000183023	protein_coding	-	chr2:40013592-40838193	1.34619	2.83159	-2.10341	-1.07273	0.00635	down	6546
MX2	ENSG00000183486	protein_coding	+	chr21:42733869-42781317	20.9937	145.293	-6.92076	-2.79093	5e-05	down	4600
FAM46C	ENSG00000183508	protein_coding	+	chr1:118148555-118170994	1.36491	2.14937	-1.57474	-0.655111	0.01645	down	54855
FBXL7	ENSG00000183580	protein_coding	+	chr5:15500304-15939900	6.92656	9.52147	-1.37463	-0.459045	0.0125	down	23194
ANKRD45	ENSG00000183831	protein_coding	-	chr1:173469602-173639001	0.316804	1.5743	-4.96933	-2.31305	0.02565	down	339416
NPIPA7	ENSG00000183889	protein_coding	+	chr16:16404197-16444447	3.14704	10.6741	-3.39177	-1.76204	0.0041	down	101059938
MAML2	ENSG00000184384	protein_coding	-	chr11:95709761-96076344	9.15893	12.033	-1.3138	-0.393742	0.0113	down	84441
RBM43	ENSG00000184898	protein_coding	-	chr2:152104453-152118393	3.45967	6.2359	-1.80246	-0.849964	0.0001	down	375287
USP18	ENSG00000184979	protein_coding	+	chr22:18632665-18660164	87.7398	176.053	-2.00653	-1.0047	5e-05	down	11274
IFITM2	ENSG00000185201	protein_coding	+	chr11:307630-315272	86.9216	281.668	-3.24049	-1.69621	5e-05	down	10581
TNFAIP2	ENSG00000185215	protein_coding	+	chr14:103589778-103603776	91.3957	139.864	-1.53032	-0.613831	0.01105	down	7127
SOCS1	ENSG00000185338	protein_coding	-	chr16:11343475-11445619	0.498751	3.73792	-7.49454	-2.90584	0.0464	down	8651
SP140L	ENSG00000185404	protein_coding	+	chr2:230990025-231268447	19.1434	35.995	-1.88028	-0.910947	0.00405	down	93349
IRF7	ENSG00000185507	protein_coding	-	chr11:612552-615999	22.4802	40.0179	-1.78014	-0.83199	5e-05	down	3665
ZFP36L1	ENSG00000185650	protein_coding	-	chr14:69254376-69263190	60.1959	85.6618	-1.42305	-0.508986	0.0004	down	677
ANKFY1	ENSG00000185722	protein_coding	-	chr17:4046461-4167274	24.1255	35.7652	-1.48246	-0.567998	0.0114	down	51479
IFIT1	ENSG00000185745	protein_coding	+	chr10:90973325-91174314	27.2104	224.064	-8.23449	-3.04168	5e-05	down	3434
CXorf38	ENSG00000185753	protein_coding	-	chrX:40488284-40506819	9.23007	12.2542	-1.32763	-0.408858	0.0378	down	159013
TRIM69	ENSG00000185880	protein_coding	+	chr15:45021185-45060027	7.32756	28.2876	-3.86045	-1.94877	5e-05	down	140691
IFITM1	ENSG00000185885	protein_coding	+	chr11:307630-315272	31.2086	231.673	-7.42335	-2.89207	5e-05	down	8519
ANKRD37	ENSG00000186352	protein_coding	+	chr4:186317174-186347139	1.32973	4.19942	-3.15811	-1.65906	0.041	down	353322
BTN3A2	ENSG00000186470	protein_coding	+	chr6:26365386-26378546	6.79748	11.4585	-1.6857	-0.753346	0.00485	down	11118
KIAA1598	ENSG00000187164	protein_coding	-	chr10:118592511-118886097	9.5888	14.308	-1.49216	-0.577404	0.02735	down
ISG15	ENSG00000187608	protein_coding	+	chr1:948802-949920	117.646	463.323	-3.93829	-1.97757	5e-05	down	9636
SEMA4D	ENSG00000187764	protein_coding	-	chr9:91975701-92113045	4.35392	9.11833	-2.09427	-1.06645	0.00395	down	10507
GPR89B	ENSG00000188092	protein_coding	+	chr1:147400505-147465753	1.7528	3.78538	-2.15962	-1.11078	0.01025	down	51463
AGAP4	ENSG00000188234	protein_coding	-	chr10:46321041-46349323	0.183516	1.14673	-6.24867	-2.64355	0.0404	down	119016
HES4	ENSG00000188290	protein_coding	-	chr1:934341-935552	10.7364	23.4586	-2.18496	-1.12761	0.00015	down	57801
PLSCR1	ENSG00000188313	protein_coding	-	chr3:146232966-146262651	127.884	338.879	-2.64989	-1.40593	5e-05	down	5359
FAM26F	ENSG00000188820	protein_coding	+	chr6:116781901-116784934	0.176391	1.44634	-8.19964	-3.03556	0.0299	down	441168
LITAF	ENSG00000189067	protein_coding	-	chr16:11641852-11730237	15.2736	27.0243	-1.76935	-0.82322	5e-05	down	9516
SYCP2	ENSG00000196074	protein_coding	-	chr20:58438617-58508710	0.212464	1.12849	-5.31143	-2.4091	0.0106	down	10388
TDRD7	ENSG00000196116	protein_coding	+	chr9:100164457-100258407	18.9784	42.3433	-2.23114	-1.15778	5e-05	down	23424
SPATS2L	ENSG00000196141	protein_coding	+	chr2:201170603-201346986	58.6612	92.7662	-1.58139	-0.661194	0.00065	down	26010
ZNF107	ENSG00000196247	protein_coding	+	chr7:64126460-64171404	2.72093	4.46195	-1.63986	-0.713577	0.01895	down	51427
CPNE4	ENSG00000196353	protein_coding	-	chr3:131252398-132004254	0.221268	1.2428	-5.61669	-2.48972	0.00955	down	131034
ZNF140	ENSG00000196387	protein_coding	+	chr12:133656423-133684130	16.4539	22.1882	-1.34851	-0.43137	0.03265	down	7699
TPK1	ENSG00000196511	protein_coding	-	chr7:144149033-144533488	4.52451	9.37291	-2.07159	-1.05074	0.0026	down	27010
TTC30B	ENSG00000196659	protein_coding	-	chr2:178413725-178417742	2.69418	3.76477	-1.39737	-0.482716	0.04705	down	150737
CD47	ENSG00000196776	protein_coding	-	chr3:107762144-107809872	18.3311	44.6563	-2.43609	-1.28457	5e-05	down	961
ARID5A	ENSG00000196843	protein_coding	+	chr2:97202479-97218375	19.9241	27.3497	-1.37269	-0.457009	0.01495	down	10865
LAMB3	ENSG00000196878	protein_coding	-	chr1:209788214-209825820	21.5588	28.138	-1.30517	-0.384242	0.0374	down	3914
GAL3ST4	ENSG00000197093	protein_coding	-	chr7:99756866-99766373	1.32644	2.38699	-1.79954	-0.847629	0.0432	down	79690
ACSL5	ENSG00000197142	protein_coding	+	chr10:114133775-114188138	5.70509	9.23476	-1.61869	-0.694824	0.0088	down	51703
SERPINB2	ENSG00000197632	protein_coding	+	chr18:61538925-61609601	8.65294	26.9652	-3.11631	-1.63984	5e-05	down	5055
PDCD1LG2	ENSG00000197646	protein_coding	+	chr9:5510544-5571282	23.0443	43.9455	-1.907	-0.931304	5e-05	down	80380
ZNF433	ENSG00000197647	protein_coding	-	chr19:12098431-12167127	0.855064	2.88049	-3.36874	-1.75221	0.0069	down	163059
MEIG1	ENSG00000197889	protein_coding	+	chr10:15001437-15030049	0	1.85882	-inf	-inf	5e-05	down	644890
HIST1H4K	ENSG00000197914	protein_coding	-	chr6:27798951-27799305	65.9257	119.849	-1.81794	-0.862301	0.00085	down	8362
ZNF823	ENSG00000197933	protein_coding	-	chr19:11832079-11849824	4.01247	6.05167	-1.50822	-0.592843	0.0494	down	55552
MARCH5	ENSG00000198060	protein_coding	+	chr10:94050919-94113721	19.3494	30.6708	-1.5851	-0.664574	0.0104	down	54708
CD2AP	ENSG00000198087	protein_coding	+	chr6:47445524-47594999	24.9906	35.7388	-1.43009	-0.516106	0.00235	down	23607
TMEM229B	ENSG00000198133	protein_coding	-	chr14:67913800-68067004	0.187208	1.39729	-7.46385	-2.89992	0.00205	down	161145
ITSN2	ENSG00000198399	protein_coding	-	chr2:24425732-24583583	21.3356	32.6372	-1.52971	-0.613255	0.0036	down	50618
C1orf228	ENSG00000198520	protein_coding	+	chr1:45140363-45191263	0.354726	1.46956	-4.14281	-2.05061	0.00295	down	339541
ZNF789	ENSG00000198556	protein_coding	+	chr7:99070463-99101273	6.18118	10.7858	-1.74494	-0.803175	0.0403	down	285989
DLL1	ENSG00000198719	protein_coding	-	chr6:170591293-170599561	1.68392	4.42399	-2.62719	-1.39352	5e-05	down	28514
PHACTR4	ENSG00000204138	protein_coding	+	chr1:28696113-28826881	14.7683	21.3432	-1.4452	-0.531269	0.00165	down	65979
COL11A2	ENSG00000204248	protein_coding	-	chr6:33130457-33160276	0.523726	1.1727	-2.23915	-1.16295	0.02675	down	1302
PSMB8	ENSG00000204264	protein_coding	-	chr6:32808493-32827362	21.7308	49.7895	-2.29119	-1.1961	0.00275	down	5696
TAP2	ENSG00000204267	protein_coding	-	chr6:32780539-32806599	30.3755	48.1196	-1.58416	-0.663716	0.00195	down	6891
CARD16	ENSG00000204397	protein_coding	-	chr11:104896169-104972158	15.0678	29.3562	-1.94827	-0.962196	0.0103	down	114769
MICB	ENSG00000204516	protein_coding	+	chr6:31462657-31478901	11.5848	18.0786	-1.56055	-0.642055	0.00145	down	4277
HLA-C	ENSG00000204525	protein_coding	-	chr6:31236525-31239907	149.092	270.929	-1.81719	-0.861712	5e-05	down	3107
HLA-E	ENSG00000204592	protein_coding	+	chr6:30457182-30461982	108.857	160.817	-1.47732	-0.562984	0.00035	down	3133
HLA-F	ENSG00000204642	protein_coding	+	chr6:29690551-29716826	7.99104	30.6989	-3.84166	-1.94173	5e-05	down	3134
ZNF425	ENSG00000204947	protein_coding	-	chr7:148799875-148823438	1.50625	4.25484	-2.82478	-1.49814	0.0393	down	155054
SLFN12L	ENSG00000205045	protein_coding	-	chr17:33791267-33864880	0.16623	2.03506	-12.2424	-3.61382	0.0035	down	100506736
CFI	ENSG00000205403	protein_coding	-	chr4:110661851-110723335	3.89748	10.8379	-2.78074	-1.47547	5e-05	down	3426
SAMD9	ENSG00000205413	protein_coding	-	chr7:92728828-92747336	17.6605	83.8351	-4.74705	-2.24703	5e-05	down	54809
ATP10A	ENSG00000206190	protein_coding	-	chr15:25922419-26110317	0.17341	1.55357	-8.95895	-3.16333	0.0085	down	57194
HLA-A	ENSG00000206503	protein_coding	+	chr6:29867167-29913661	124.671	172.994	-1.38761	-0.472597	0.0039	down	3105
WDR52	ENSG00000206530	protein_coding	-	chr3:112929849-113160457	1.02367	2.99245	-2.92326	-1.54758	0.04785	down
DENND1B	ENSG00000213047	protein_coding	-	chr1:197473877-197744826	2.81361	4.47281	-1.5897	-0.668759	0.0408	down	163486
RBMXL1	ENSG00000213516	protein_coding	-	chr1:89401455-89458643	6.08606	8.73033	-1.43448	-0.520528	0.0265	down	494115
TREX1	ENSG00000213689	protein_coding	+	chr3:48488113-48509044	6.81014	22.6854	-3.33113	-1.73601	0.00465	down	11277
S1PR3	ENSG00000213694	protein_coding	+	chr9:91605777-91619925	8.15513	11.3695	-1.39415	-0.479384	0.0094	down	1903
UBD	ENSG00000213886	protein_coding	-	chr6:29523291-29601753	14.9933	28.8515	-1.9243	-0.944332	0.00215	down	10537
GANC	ENSG00000214013	protein_coding	+	chr15:42500610-42704516	8.37066	19.3224	-2.30835	-1.20686	0.0086	down	2595
CPEB1	ENSG00000214575	protein_coding	-	chr15:83205503-83378666	0.57345	1.73235	-3.02092	-1.59499	0.02995	down	64506
FER1L6	ENSG00000214814	protein_coding	+	chr8:124864226-125183763	0.506274	2.70506	-5.34307	-2.41767	5e-05	down	654463
CBWD7	ENSG00000215126	protein_coding	+	chr9:42668607-42714962	1.54187	6.49222	-4.21061	-2.07403	0.0004	down	728013
IFI30	ENSG00000216490	protein_coding	+	chr19:18263927-18288927	4.75526	14.6004	-3.07039	-1.61842	5e-05	down	10437
APOL6	ENSG00000221963	protein_coding	+	chr22:36044423-36064456	8.52622	25.0752	-2.94095	-1.55628	5e-05	down	80830
ZNF844	ENSG00000223547	protein_coding	+	chr19:12175513-12192380	5.41295	8.1692	-1.50919	-0.593779	0.0374	down	284391
ZNF717	ENSG00000227124	protein_coding	-	chr3:75758793-75834734	3.30985	5.50823	-1.66419	-0.734823	0.0132	down	100131827
RPL41	ENSG00000229117	protein_coding	+	chr12:56510369-56511727	783.766	1019.74	-1.30107	-0.379701	0.0084	down	6171
TAPBP	ENSG00000231925	protein_coding	-	chr6:33267470-33282164	50.4729	62.8279	-1.24479	-0.315898	0.04265	down	6892
TRIM26	ENSG00000234127	protein_coding	-	chr6:30152231-30181204	25.7547	40.7476	-1.58214	-0.661877	0.00015	down	7726
ZNF879	ENSG00000234284	protein_coding	+	chr5:178450752-178462065	1.54855	2.78968	-1.80147	-0.849177	0.04445	down	345462
HLA-B	ENSG00000234745	protein_coding	-	chr6:31321648-31325414	279.657	653.668	-2.33739	-1.2249	5e-05	down	3106
APOBEC3G	ENSG00000239713	protein_coding	+	chr22:39436608-39483748	3.97326	13.2283	-3.32933	-1.73523	5e-05	down	60489
PSMB9	ENSG00000240065	protein_coding	+	chr6:32808493-32827362	16.8542	44.7922	-2.65763	-1.41014	0.0085	down	5698
NSUN6	ENSG00000241058	protein_coding	-	chr10:18429605-18948214	3.45129	5.4915	-1.59114	-0.670065	0.0378	down	221078
YAE1D1	ENSG00000241127	protein_coding	+	chr7:39605974-39649919	15.4763	23.309	-1.50611	-0.59083	0.03975	down	57002
CFB	ENSG00000243649	protein_coding	+	chr6:31865561-31919861	2.91005	14.2176	-4.88572	-2.28857	5e-05	down	629
APOBEC3D	ENSG00000243811	protein_coding	+	chr22:39410087-39429281	1.87057	4.29038	-2.29361	-1.19762	0.01525	down	140564
TMEM158	ENSG00000249992	protein_coding	-	chr3:45265957-45267770	1.43386	3.08412	-2.15093	-1.10496	0.01615	down	25907
CTSO	ENSG00000256043	protein_coding	-	chr4:156845269-156875069	4.12631	6.07896	-1.47322	-0.558974	0.0172	down	1519
TRIM34	ENSG00000258659	protein_coding	+	chr11:5274419-5667019	2.18469	5.43933	-2.48975	-1.316	0.00095	down	53840
