# Supplementary material for: Wilms' tumour 1‐associating protein inhibits endothelial cell angiogenesis by m6A‐dependent epigenetic silencing of desmoplakin in brain arteriovenous malformation
Source: J Cell Mol Med. 2020 Apr 13;24(9):4981–91. doi: 10.1111/jcmm.15101 (PMC7205785; doi:10.1111/jcmm.15101)
Supplement: Supplementary file 9 — Table S8 [file JCMM-24-4981-s009.xlsx]

## Sheet: Sheet1
siMETTL3_vs_siNC differentially methylated RNA sites
chrom	txStart	txEnd	score	Peak_length	GeneName	Foldchange	P_value	FDR	Regulation
chr6	7562921	7563013	11.4933	92	DSP	4.16492	3.21172e-12	2.49803e-08	down
chr6	7563968	7564019	4.89955	51	DSP	3.35721	1.26023e-05	0.00239796	down
chr6	7566609	7566714	12.5737	105	DSP	5.09546	2.66875e-13	1.07296e-08	down
chr6	7568013	7568139	11.5984	126	DSP	3.78409	2.52095e-12	2.23627e-08	down
chr6	7568669	7568822	11.1735	153	DSP	4.78071	6.70614e-12	3.74084e-08	down
chr6	7570669	7570796	12.5683	127	DSP	5.90013	2.7023e-13	1.07296e-08	down
chr6	7572074	7572301	10.328	227	DSP	4.38247	4.69944e-11	7.33996e-08	down
chr6	7575527	7575580	11.4175	53	DSP	3.57499	3.82374e-12	2.74842e-08	down
chr6	7576581	7576689	12.8578	108	DSP	6.30037	1.38736e-13	1.07296e-08	down
chr6	7577191	7577275	12.6306	84	DSP	4.78831	2.34093e-13	1.07296e-08	down
chr6	7578696	7578795	6.75868	99	DSP	2.78479	1.74311e-07	5.88426e-05	down
chr6	7579507	7581802	7.3947	2295	DSP	3.91613	4.02992e-08	1.59175e-05	down
chr6	7582874	7583940	7.57155	1066	DSP	3.85646	2.68194e-08	1.10317e-05	down
chr6	7584161	7585120	10.0301	959	DSP	3.92374	9.32998e-11	9.49446e-08	down
chr6	7585341	7585820	10.5718	479	DSP	3.94208	2.68034e-11	5.80592e-08	down
siWTAP_vs_siNC differentially methylated RNA sites
chrom	txStart	txEnd	score	Peak_length	GeneName	Foldchange	P_value	FDR	Regulation
chr6	7555950	7556040	2.797	90	DSP	1.82744	0.00159588	0.0954096	down
chr6	7563968	7564019	2.85894	51	DSP	1.66849	0.00138377	0.0938931	down
chr6	7568669	7568822	10.7508	153	DSP	1.61699	1.77503e-11	1.28327e-07	down
chr6	7572074	7572301	10.102	227	DSP	1.57031	7.90719e-11	1.3793e-07	down
chr6	7576581	7576689	5.44992	108	DSP	1.9447	3.5488e-06	0.00139249	down
chr6	7577191	7577275	8.317	84	DSP	2.34569	4.81951e-09	3.84131e-06	down
chr6	7579507	7581802	3.52756	2295	DSP	1.53725	0.000296781	0.0381135	down
chr6	7582874	7583940	2.31438	1066	DSP	1.52567	0.00484864	0.174388	down
chr6	7584321	7585060	9.88635	739	DSP	1.46276	1.29913e-10	1.74896e-07	down
chr6	7585341	7585820	10.2382	479	DSP	1.66459	5.7779e-11	1.3793e-07	down
